# Supplementary material for: Metabolic and transcriptome analysis of dark red taproot in radish (Raphanus sativus L.)
Source: PLoS One. 2022 May 10;17(5):e0268295. doi: 10.1371/journal.pone.0268295 (PMC9089891; doi:10.1371/journal.pone.0268295)
Supplement: S1 Table — (XLSX) [file pone.0268295.s001.xlsx]

## Sheet: Sheet1
	Primer name	Forward primer	Reverse primer
	qRsPAL	CTTCTACAACAACGGTCTTCCT	CGTCTTGCGAGATGAGATTAG
	qRsC4H	CGGCTTGGAGGTATGGAAG	GGGAATTGCGGAGCTAGTG
	qRs4CL	ATGCTTGCTTCGGGTATT	GGTAGCCTCAGGGTTATTG
	qRsCHS	TCAAGGATCGCTGGACCAC	ATCTCCTCAAGGACGTCCC
	qRsDFR	CATCAGGATTCATCGGTTCA	GTTTATGGCGTCATCGTAGC
	qRsUFGT	CGTGGTTAGCATTTGGC	AAGTGATGAGATTTGGGTAG
	qRsMYB1	CGAACCCGTGTGTTTCTGTTGAAT	TTCCCTCTCTTGATACTTGGCTTC
	qRsMYB2	GGTTCGTCCAAAGGGTTGAGA	GCTCTTAAAGGAACTTGGTGCCAT
	qRsActin	CCTGGATAGCAACATACAT	GCCCTCGACCTATTCTCAAACTT
