# Supplementary material for: Metabolic and transcriptome analysis of dark red taproot in radish (Raphanus sativus L.)
Source: PLoS One. 2022 May 10;17(5):e0268295. doi: 10.1371/journal.pone.0268295 (PMC9089891; doi:10.1371/journal.pone.0268295)
Supplement: S2 Table — (XLSX) [file pone.0268295.s002.xlsx]

## Sheet: Sheet1
Index	Compounds	Class	B1	B2	B3	Z1	Z2	Z3	VIP	Fold_Change	Log2FC	Type
pme1793	Pelargonin	Anthocyanins	9	9	9	43400000	53900000	56300000	1.35669	5.68889e+06	22.4397	up
pme3392	Pelargonidin 3-O-beta-D-glucoside（Callistephin chloride)	Anthocyanins	9	9	9	35500000	31200000	55200000	1.35639	4.51481e+06	22.1062	up
pmb0554	Pelargonidin 3-O-malonylhexoside	Anthocyanins	9	9	9	5920000	13300000	13400000	1.35571	1.20815e+06	20.2044	up
pmb0639	8-C-hexosyl-apigenin O-hexosyl-O-hexoside	Flavone	9	9	9	10800000	9660000	9460000	1.35676	1.10815e+06	20.0797	up
pmb0576	Apigenin O-malonylhexoside	Flavone	9	9	9	8160000	6520000	9700000	1.35656	902963	19.7843	up
pmb0626	6-C-hexosyl-apigenin O-hexosyl-O-hexoside	Flavone	9	9	9	6830000	6860000	6740000	1.35678	756667	19.5293	up
pmb0571	Apigenin O-hexosyl-O-pentoside	Flavone	9	9	9	4890000	7740000	5320000	1.35648	664815	19.3426	up
pme2963	Aromadedrin (Dihydrokaempferol)	Flavonol	9	9	9	4320000	4120000	8220000	1.35595	617037	19.235	up
pma6516	C-hexosyl-apigenin O-hexosyl-O-hexoside	Flavone	9	9	9	3170000	5200000	5510000	1.35626	514074	18.9716	up
pma6518	C-pentosyl-chrysoeriol 7-O-feruloylhexoside	Flavone	9	9	9	3290000	4120000	6050000	1.35623	498519	18.9273	up
pmb0678	8-C-hexosyl-apigenin O-feruloylhexoside	Flavone	9	9	9	5480000	2580000	4480000	1.35595	464444	18.8251	up
pmf0204	Hyperoside	Flavonoid	9	9	9	3220000	3760000	2800000	1.35667	362222	18.4665	up
pmb2959	Cyanidin O-acetylhexoside	Anthocyanins	9	9	9	3380000	2620000	2430000	1.35662	312222	18.2522	up
pmb0680	C-hexosyl-apigenin O-p-coumaroylhexoside	Flavone	9	9	9	2770000	1450000	4190000	1.35507	311481	18.2488	up
pme3609	Cyanidin	Anthocyanins	9	9	9	1880000	2180000	3770000	1.35594	290000	18.1457	up
pme3212	Quercetin 3-O-glucoside (Isotrifoliin)	Flavonol	9	9	9	2510000	3020000	2110000	1.35661	282963	18.1103	up
pmb0550	Cyanidin 3-O-glucoside (Kuromanin)	Anthocyanins	9	9	9	2520000	3070000	1740000	1.35633	271481	18.0505	up
pme1777	Cyanidin 3,5-O-diglucoside (Cyanin)	Anthocyanins	9	9	9	1850000	2790000	2330000	1.35652	258148	17.9778	up
pmb2987	Acacetin O-acetyl hexoside	Flavone	9	9	9	2480000	2340000	1970000	1.35671	251481	17.9401	up
pme2482	Protocatechuic aldehyde	Polyphenol	9	9	9	1840000	2110000	2290000	1.35669	231111	17.8182	up
pme3282	Afzelechin (3,5,7,4'-Tetrahydroxyflavan)	Flavanone	9	9	9	1980000	1680000	2480000	1.35652	227407	17.7949	up
pmb2991	Apigenin O-hexosyl-O-rutinoside	Flavone	9	9	9	1250000	2240000	1990000	1.35618	202963	17.6309	up
pmb3023	Eriodictyol C-hexoside	Flavone	9	9	9	1080000	1230000	1380000	1.35666	136667	17.0603	up
pme2457	Luteolin 7-O-glucoside (Cynaroside)	Flavone	9	9	9	1260000	917000	1260000	1.35654	127296	16.9578	up
pme0201	Catechin	Polyphenol	9	9	9	849000	816000	951000	1.35672	96888.9	16.564	up
pmb0711	Quercetin 7-O-rutinoside	Flavonol	9	9	9	847000	946000	770000	1.35672	94925.9	16.5345	up
pma6254	C-hexosyl-apigenin O-caffeoylhexoside	Flavone	9	9	9	453000	476000	524000	1.35672	53814.8	15.7157	up
pme3227	Vitexin 2''-O-beta-L-rhamnoside	Flavone	9	9	9	367000	552000	485000	1.35643	52000	15.6662	up
pma0675	o-Anisic acid	Organic acids and derivatives	9	9	9	396000	412000	326000	1.35667	42000	15.3581	up
pmb0064	DIMBOA glucoside	Others	9	9	9	324000	251000	368000	1.35643	34925.9	15.092	up
pmc0682	4-Aminoindole	Indole derivatives	9	9	9	293000	277000	269000	1.35676	31074.1	14.9234	up
pmb2986	Chrysoeriol O-hexosyl-O-malonylhexoside	Flavone	9	9	9	270000	297000	240000	1.3567	29888.9	14.8673	up
pme3468	Kaempferol-3-O-robinoside-7-O-rhamnoside (Robinin)	Flavonol	9	9	9	208000	270000	297000	1.35646	28703.7	14.8089	up
pma6499	Limocitrin O-hexoside	Flavone	9	9	9	195000	277000	193000	1.35642	24629.6	14.5881	up
pmf0537	Cyclohexane-1,3-dione	Others	9	9	9	116000	241000	271000	1.3548	23259.3	14.5055	up
pmb0660	C-hexosyl-luteolin O-p-coumaroylhexoside	Flavone	9	9	9	252000	206000	168000	1.35644	23185.2	14.5009	up
pmf0337	Indole-3-carboxylic acid	Alkaloids	9	9	9	142000	153000	200000	1.35643	18333.3	14.1622	up
pme0542	Indole-2-carboxylic acid	Indole derivatives	9	9	9	132000	174000	178000	1.35649	17925.9	14.1298	up
pma0760	Selgin O-malonylhexoside	Flavone	9	9	9	209000	138000	135000	1.35623	17851.9	14.1238	up
pmb0723	Tricin 4'-O-(β-guaiacylglyceryl) ether O-hexoside	Flavone	9	9	9	132000	172000	87900	1.3557	14514.8	13.8252	up
pmb2954	Luteolin O-hexosyl-O-hexosyl-O-hexoside	Flavone	9	9	9	166000	118000	101000	1.35617	14259.3	13.7996	up
pme1601	Apigenin 4-O-rhamnoside	Flavone	9	9	9	66200	99100	127000	1.35558	10825.9	13.4022	up
pmb2586	Gallocatechin-catechin	Polyphenol	9	9	9	81600	91000	108000	1.35653	10392.6	13.3433	up
pme1786	Malvidin 3,5-diglucoside (Malvin)	Anthocyanins	9	9	9	103000	81100	70000	1.3564	9411.11	13.2001	up
pmf0506	Ligustilide	Others	9	9	9	77500	77500	78000	1.35677	8629.63	13.0751	up
pmb2977	Chrysoeriol 8-C-pentosyl-O-rutinoside	Flavone	9	9	9	68800	28800	133000	1.34991	8540.74	13.0601	up
pme1580	Eriodictyol	Flavanone	9	9	9	59400	60200	107000	1.35544	8392.59	13.0349	up
pmf0516	Mangiferin	Others	9	9	9	46100	72100	80100	1.35574	7344.44	12.8424	up
pmf0508	Azathioprine	Nucleotide and derivates	9	9	9	51100	63000	83100	1.35604	7303.7	12.8344	up
pmf0214	Theophylline	Alkaloids	9	9	9	59700	57000	53900	1.35675	6318.52	12.6254	up
pme0387	Homovanillic acid	Phenylpropanoids	9	9	9	30600	55000	68300	1.3546	5700	12.4767	up
pma0110	O-Sinapoyl quinic acid	Organic acids and derivatives	9	9	9	35900	31600	50800	1.35594	4381.48	12.0972	up
pmf0417	Eriocitrin	Flavonoid	9	9	9	32000	32800	46800	1.35613	4133.33	12.0131	up
pmb2969	Hesperetin C-hexoside O-hexoside	Flavone	9	9	9	27100	42700	37100	1.35604	3959.26	11.951	up
pmf0344	(-)-Epiafzelechin	Polyphenol	9	9	9	38300	27900	17900	1.3548	3114.81	11.6049	up
pmb0164	MAG (18:2) isomer1	Lipids	9	9	9	16200	33600	23300	1.35483	2707.41	11.4027	up
pme2762	1,7-Dimethylxanthine	Nucleotide and derivates	9	9	9	20400	17300	13800	1.35621	1907.41	10.8974	up
pmf0472	Apiin	Flavonoid	76000	9	9	30700000	55800000	34100000	1.2173	1586.47	10.6316	up
pme0368	Apigenin 7-rutinoside (Isorhoifolin)	Flavone	156000	9	9	89500000	68300000	81500000	1.20827	1533.8	10.5829	up
pme0370	Kaempferol 3-O-rutinoside (Nicotiflorin)	Flavonol	35900	9	9	4750000	15300000	7690000	1.20975	772.315	9.59305	up
pme1622	Kaempferol 3-O-glucoside (Astragalin)	Flavonol	9210	23100	9	8530000	7870000	6250000	1.17672	700.826	9.45291	up
pme1605	Kaempferol 3-O-robinobioside (Biorobin)	Flavonol	41300	9	7070	6040000	7240000	8480000	1.16522	449.782	8.81308	up
pmb2976	Chrysoeriol C-pentosyl-O-hexosyl-O-hexoside	Flavone	14700	5500	4240	1600000	2290000	4210000	1.3393	331.424	8.37253	up
pme2491	Kaempferol 3,7-dirhamnoside (Kaempferitrin)	Flavonol	5600	1590	9	203000	317000	305000	1.15483	114.599	6.84045	up
pmb2871	2,5-dihydroxy benzoic acid O-hexside	Organic acids and derivatives	30300	9	15600	1220000	1610000	1550000	1.07941	95.4061	6.57601	up
pmb0608	Chrysoeriol O-malonylhexoside	Flavone	23100	9	9	536000	644000	790000	1.15765	85.215	6.41304	up
pmf0419	Salicin	Organic acids and derivatives	3360	3270	4990	419000	281000	187000	1.34665	76.3339	6.25425	up
pme0197	Quercetin 3-O-rutinoside (Rutin)	Flavonol	4670	9	9	62400	53600	138000	1.16162	54.1809	5.75971	up
pmb0752	3-O-Feruloyl quinic acid	Organic acids and derivatives	11700	9	9	178000	209000	245000	1.15098	53.9341	5.75313	up
pme1667	Isovitexin 7-O-glucoside (Saponarin)	Flavonoid	9	22000	9	348000	426000	370000	1.13716	51.9575	5.69926	up
pme0399	Chlorogenic acid (3-O-Caffeoylquinic acid)	Organic acids and derivatives	9	9	19100	93800	245000	434000	1.11977	40.4226	5.33709	up
pme2903	4-Hydroxybenzoic acid	Organic acids and derivatives	210000	208000	171000	8120000	7510000	5760000	1.3535	36.3158	5.18253	up
pmb3041	Tricin O-saccharic acid	Flavone	9	9	2250	31400	26600	23700	1.16705	36.0229	5.17084	up
pmf0531	N-Methylcytisine	Alkaloids	9	9	132000	486000	1590000	2590000	1.08887	35.3437	5.14338	up
pme0321	Kaempferol 7-O-rhamnoside	Flavonol	52400	36200	23300	1270000	936000	1360000	1.34155	31.8677	4.99402	up
pma1751	Nicotinic acid-hexoside	Vitamins and derivatives	366000	523000	241000	10200000	10700000	14000000	1.34274	30.885	4.94883	up
pmb0423	Hydroxy-methoxycinnamate	Phenylpropanoids	144000	92300	67900	2080000	2410000	3740000	1.33731	27.0546	4.7578	up
pmb2601	7-hydroxycoumarin-beta-rhamnoside	Phenylpropanoids	17400	14900	52500	363000	644000	803000	1.30378	21.3443	4.41578	up
pme1637	Coniferyl alcohol	Phenylpropanoids	16600	15100	8750	317000	305000	238000	1.34293	21.2608	4.41013	up
pme0007	L-Citrulline	Amino acid and derivatives	1070000	1600000	1010000	13600000	21700000	35500000	1.32564	19.2391	4.26597	up
pme1104	L-Isoleucine	Amino acid and derivatives	5010	9	4900	51600	73700	57700	1.00397	18.4494	4.20551	up
pmb0652	C-hexosyl-apigenin O-pentoside	Flavone	72600	7290	13900	341000	853000	484000	1.2392	17.891	4.16116	up
pmb0160	MAG (18:3) isomer5	Lipids	112000	55200	99100	1920000	1610000	1100000	1.33366	17.3864	4.11989	up
pmf0179	Narcissoside	Flavonoid	3700	9	9	13100	21800	26000	1.10595	16.3798	4.03384	up
pmb2831	Protocatechuic acid O-glucoside	Polyphenol	443000	392000	164000	4970000	4750000	4310000	1.32098	14.044	3.81189	up
pmf0582	Glabridin	Flavonoid	6770	9	9	19000	38700	36300	1.08429	13.848	3.7916	up
pme2914	3-Hydroxy-3-methylpentane-1,5-dioic acid	Amino acid and derivatives	625000	1120000	240000	6310000	10900000	9100000	1.27981	13.2544	3.7284	up
pme0422	3-Hydroxy-4-methoxycinnamic acid	Phenylpropanoids	43200	51000	24200	448000	583000	446000	1.33231	12.4747	3.64093	up
pmf0012	6,8-di-C-glucoside Apigenine	Flavone	9	12800	9	77000	50700	32200	1.065	12.4746	3.64093	up
pmb1605	MAG (18:3) isomer3	Lipids	600000	378000	1240000	7600000	11000000	8700000	1.30896	12.3084	3.62157	up
pmb2325	MAG (18:3) isomer2	Lipids	146000	74300	288000	1670000	2310000	2200000	1.29858	12.1582	3.60385	up
pme0207	3-Hydroxybutyrate	Organic acids and derivatives	41100	38500	40000	326000	548000	372000	1.34461	10.4181	3.38101	up
pmf0578	Citric acid monohydrate	Organic acids and derivatives	6120000	3860000	7330000	23300000	35600000	115000000	1.21905	10.0462	3.32858	up
pme1830	Succinic acid	Organic acids and derivatives	1130000	957000	1760000	4880000	11500000	19300000	1.25283	9.27476	3.21331	up
pme1709	Nicotinic Acid Methyl Ester (Methyl Nicotinate)	Vitamins and derivatives	647000	353000	380000	3270000	3780000	5500000	1.3246	9.0942	3.18495	up
pme0486	Methylmalonic acid	Organic acids and derivatives	985000	993000	1790000	4690000	10700000	18700000	1.24779	9.04724	3.17748	up
pme0496	Nicotinic acid	Vitamins and derivatives	16500	8670	27600	90900	112000	253000	1.25012	8.63938	3.11093	up
pme3096	Aminomalonic acid	Organic acids and derivatives	658000	561000	1170000	2700000	5740000	9900000	1.23899	7.67685	2.94051	up
pma0633	N-p-coumaroylspermine	Phenolamides	566000	589000	406000	2270000	3850000	5760000	1.29926	7.61051	2.92799	up
pmb1240	Phellodensin F	Others	938000	315000	276000	2930000	4580000	4100000	1.26901	7.5932	2.92471	up
pmf0014	Scopolin	Phenylpropanoids	36700	31200	32300	271000	248000	232000	1.35392	7.49501	2.90593	up
pme2984	Isosakuranetin-7-neohesperidoside (Poncirin)	Flavanone	16600	18300	12600	214000	86200	45300	1.20534	7.27368	2.86269	up
pmf0232	Tiliroside	Flavonoid	17400	18000	16100	226000	87200	44300	1.18856	6.94175	2.7953	up
pma6270	sn-Glycero-3-phosphocholine	Alkaloids	280000	384000	389000	1140000	1540000	4580000	1.2141	6.89459	2.78546	up
pme0042	L-(+)-Arginine	Amino acid and derivatives	46300000	63300000	50100000	306000000	362000000	387000000	1.34605	6.60614	2.72381	up
pme3473	Butin	Flavone	12300	9130	7220	46500	49500	86100	1.30856	6.35602	2.66812	up
pma2405	Feruloylcholine	Alkaloids	115000	109000	2800000	3460000	7170000	8000000	1.07882	6.16071	2.6231	up
pmb0769	N-hexosyl-p-coumaroyl serotonin	Alkaloids	709000	627000	453000	4140000	3460000	3230000	1.3375	6.05366	2.59781	up
pmf0005	Narirutin	Flavone	7290	18600	10300	125000	41900	43800	1.19865	5.82205	2.54153	up
pme1070	L-(-)-Tyrosine	Amino acid and derivatives	56100	59600	112000	386000	578000	329000	1.29513	5.67852	2.50552	up
pme2693	N-Acetylputrescine	Phenolamides	135000	42900	39700	429000	343000	463000	1.24726	5.67555	2.50476	up
pme0239	2–furanoic acid	Organic acids and derivatives	9	9	47700	100000	81100	89000	1.01101	5.66034	2.50089	up
pme1218	2-Picolinic acid	Organic acids and derivatives	358000	319000	587000	1730000	1920000	3440000	1.28833	5.60918	2.48779	up
pme1646	Pinoresinol	Phenylpropanoids	109000	32800	495000	1810000	1100000	625000	1.07732	5.55119	2.4728	up
pmb0736	Tricin 7-O-hexoside	Flavone	43800	31800	51200	184000	233000	278000	1.32681	5.48107	2.45446	up
pmb3024	Luteolin C-hexoside	Flavone	73100	67100	43200	174000	244000	563000	1.21748	5.34896	2.41926	up
pmb0492	"N',N"",N""'-p-coumaroyl-cinnamoyl-caffeoyl spermidine"	Phenolamides	104000	75100	26900	238000	366000	435000	1.20489	5.04369	2.33448	up
pme0118	Pyrrole-2-carboxylic acid	Amino acid and derivatives	32000	25400	1100000	1950000	1710000	2040000	1.05221	4.92483	2.30007	up
pmb0489	N-hexosyl-p-coumaroyl putrescine	Phenolamides	93800	81000	91000	527000	493000	288000	1.31638	4.92099	2.29895	up
pme0057	DL-Homocysteine	Amino acid and derivatives	103000	267000	365000	1200000	1610000	805000	1.2085	4.91837	2.29818	up
pme3300	Tricetin	Flavone	5070	7080	4040	43300	24100	8450	1.09184	4.68499	2.22805	up
pme0330	Naringenin 7-O-neohesperidoside (Naringin)	Flavanone	10300	17000	7860	92400	32100	35200	1.18089	4.54209	2.18336	up
pmb2657	Argininosuccinate	Organic acids and derivatives	18800	8570	18100	25500	66300	112000	1.09998	4.48208	2.16417	up
pme1378	1-Methyladenosine	Nucleotide and derivates	80200	56800	21700	328000	249000	129000	1.15431	4.44865	2.15337	up
pmc0281	Adenosine O-ribose	Nucleotide and derivates	229000	290000	298000	1120000	1120000	1200000	1.34707	4.21053	2.074	up
pme0510	Gluconic acid	Others	111000	142000	128000	434000	504000	658000	1.33035	4.18898	2.0666	up
pme2830	O-Phosphorylethanolamine	Others	21200	53400	37100	83700	166000	213000	1.18951	4.14235	2.05045	up
pmf0285	4-Hydroxy-3-methoxycinnamaldehyde	Phenylpropanoids	144000	138000	120000	570000	454000	613000	1.34107	4.07214	2.02579	up
pmf0011	Apigenin 6,8-C-diglucoside	Flavone	9320	7610	5420	21900	29900	38700	1.28861	4.04922	2.01764	up
pma1108	Apigenin C-glucoside	Flavone	19500	34100	48500	168000	106000	126000	1.25137	3.91773	1.97002	up
pme0040	Adenine	Nucleotide and derivates	2100000	2480000	3200000	7380000	10600000	11600000	1.30777	3.80206	1.92678	up
pme0279	2,6-Diaminooimelic acid	Amino acid and derivatives	938000	1550000	600000	3540000	5750000	2220000	1.16729	3.72733	1.89814	up
pma0461	14,15-Dehydrocrepenynic acid	Lipids	1150000	563000	530000	1990000	4010000	2220000	1.21227	3.66473	1.87371	up
pmb0323	N-Caffeoyl putrescine	Phenolamides	60800	52600	52300	295000	210000	101000	1.19946	3.65721	1.87074	up
pme0005	Purine	Nucleotide and derivates	6460	25600	30300	71100	101000	53800	1.1009	3.62251	1.85699	up
pme3719	D-Xylonic acid	Organic acids and derivatives	2040000	2990000	1370000	5130000	10000000	7710000	1.22965	3.56875	1.83542	up
pmb0501	Agmatine	Phenolamides	92800	221000	103000	374000	434000	585000	1.22196	3.34213	1.74077	up
pma6496	Luteolin 6-C-glucoside	Flavone	149000	120000	173000	427000	383000	603000	1.30001	3.19683	1.67664	up
pme1952	Riboflavin	Vitamins and derivatives	929000	684000	284000	2730000	1790000	1370000	1.12197	3.1049	1.63455	up
pmf0247	Orientin	Flavonoid	204000	128000	176000	440000	440000	684000	1.27717	3.07874	1.62234	up
pmf0583	Phloridzin	Flavonoid	8110	13600	10100	35000	28400	33400	1.30316	3.04307	1.60553	up
pmb1912	10-Formyl-THF	Organic acids and derivatives	1620000	1620000	2170000	3650000	6540000	6250000	1.2654	3.03882	1.60351	up
pme1201	Phloretin	Flavanone	8410	9560	10200	19700	23300	37100	1.26323	2.84345	1.50764	up
pme3705	D-glucoronic acid	Others	208000	383000	207000	970000	916000	378000	1.09476	2.83709	1.50441	up
pme0499	D-Sorbitol	Alcohols	62700	55700	49400	207000	157000	89200	1.19089	2.70083	1.43341	up
pme2033	L(-)-Malic acid	Organic acids and derivatives	1190000	1390000	1520000	2870000	3940000	4080000	1.30861	2.6561	1.40931	up
pme1383	Pyridoxine	Vitamins and derivatives	9810000	8210000	17100000	42300000	27300000	22200000	1.16672	2.6139	1.3862	up
pme2607	5-Hydroxyindole-3-acetic acid	Indole derivatives	289000	364000	542000	723000	1000000	1310000	1.19592	2.53808	1.34373	up
pme0414	Vanillin	Organic acids and derivatives	945000	505000	409000	2050000	1280000	1350000	1.16057	2.51748	1.33198	up
pmf0068	Mannitol	Alcohols	58800	69700	74500	197000	168000	141000	1.31263	2.49261	1.31766	up
pme1934	Creatinine	Organic acids and derivatives	15400	14300	10400	35500	36900	27300	1.28613	2.48628	1.31399	up
pmb0774	N-hydroxy tryptamine	Alkaloids	159000	258000	311000	585000	517000	703000	1.22958	2.4794	1.30999	up
pmb0907	N-Feruloyl putrescine	Phenolamides	238000	139000	94800	199000	436000	515000	1.00928	2.43747	1.28539	up
pme1021	D-(+)-Glucono-1,5-lactone	Carbohydrates	144000	125000	172000	430000	345000	258000	1.2542	2.3424	1.22799	up
pme1194	Deoxycytidine	Nucleotide and derivates	204000	254000	196000	510000	485000	484000	1.32947	2.26147	1.17726	up
pmf0525	Imperatorin	Phenylpropanoids	20000	12500	21800	31900	45000	44500	1.21356	2.23573	1.16074	up
pme1730	D-Erythronolactone	Organic acids and derivatives	152000	118000	135000	368000	294000	231000	1.26355	2.20494	1.14074	up
pme2019	DL-Arabinose	Carbohydrates	282000	196000	279000	573000	606000	470000	1.27743	2.17834	1.12323	up
pmd0136	LysoPC 18:0	Lipids	2650000	3420000	2550000	5750000	9380000	3450000	1.02265	2.15545	1.10799	up
pmf0267	Indole-3-carboxylic	Alkaloids	31700	48200	51900	89400	102000	91000	1.25729	2.14264	1.09939	up
pme0108	5-Methylcytosine	Nucleotide and derivates	48000	50700	66800	118000	121000	113000	1.31013	2.12689	1.08874	up
pme2167	Orotic acid	Vitamins and derivatives	9680000	8350000	12300000	19000000	21400000	22500000	1.28823	2.07385	1.05231	up
pmb0863	LysoPC 16:2 (2n isomer)	Lipids	40100	15800	24300	36800	64300	65200	1.03207	2.07357	1.05211	up
pme0166	1-Methylxanthine	Nucleotide and derivates	70600	67400	44700	122000	135000	121000	1.25802	2.06897	1.04891	up
pmb0865	LysoPC 18:3 (2n isomer)	Lipids	13900000	6660000	13700000	18900000	26100000	24900000	1.11642	2.04028	1.02877	up
pme2527	L(+)-Ornithine	Amino acid and derivatives	660000	839000	536000	1190000	1400000	1550000	1.25	2.0344	1.0246	up
pme1944	D-Mannitol	Alcohols	62900	111000	72400	190000	198000	111000	1.10116	2.02598	1.01862	up
pma0149	Sinapoyl malate	Organic acids and derivatives	144000	162000	208000	292000	376000	363000	1.2681	2.00584	1.0042	up
pmb0859	LysoPC 18:1 (2n isomer)	Lipids	487000	209000	294000	152000	196000	131000	1.05665	0.483838	-1.0474	down
pme3309	2-Methylglutaric acid	Organic acids and derivatives	1100000	998000	828000	355000	407000	645000	1.20308	0.480861	-1.05631	down
pmb0767	D-erythro-Dihydrosphingosine	Alcohols	225000	285000	327000	141000	153000	107000	1.25092	0.479092	-1.06163	down
pme0076	N-Acetyl-L-glutamic acid	Amino acid and derivatives	2540000	2560000	1930000	1070000	1160000	1060000	1.31455	0.467994	-1.09544	down
pme0397	Shikimic acid	Organic acids and derivatives	154000	141000	66800	61800	49400	52200	1.09147	0.451631	-1.14678	down
pmb0549	Malvidin	Anthocyanins	121000	117000	183000	83500	51500	55100	1.20047	0.451544	-1.14706	down
pme3038	5-oxoproline	Amino acid and derivatives	31800000	36900000	37900000	11300000	16100000	20400000	1.24455	0.448405	-1.15712	down
pmb0069	Benzamide	Others	6130000	6440000	7490000	3860000	3720000	1340000	1.0722	0.444666	-1.16921	down
pmc0274	6-Methylmercaptopurine	Nucleotide and derivates	9550000	9680000	11300000	5830000	5620000	2070000	1.08212	0.442843	-1.17513	down
pme1416	L-Tryptamine	Alkaloids	1100000	1180000	1510000	627000	579000	451000	1.28577	0.437203	-1.19362	down
pme3478	Pantetheine	Vitamins and derivatives	1220000	1160000	717000	388000	447000	519000	1.23053	0.437197	-1.19364	down
pme0122	N6-Acetyl-L-lysine	Amino acid and derivatives	4960000	5490000	6150000	1690000	3050000	2430000	1.24934	0.431928	-1.21114	down
pme3104	1-Methyladenine	Nucleotide and derivates	1510000	2360000	1610000	610000	903000	815000	1.24812	0.424818	-1.23508	down
pmf0594	D-(+)-Phenylalanine	Amino acid and derivatives	26900000	27900000	32700000	16100000	15500000	5200000	1.07565	0.420571	-1.24958	down
pme1841	1,5-Diaminopentane	Phenolamides	1850000	1620000	1150000	772000	849000	321000	1.09551	0.420346	-1.25035	down
pme2550	Cis-Aconitic acid	Organic acids and derivatives	41700	34200	25700	10700	12200	19800	1.2005	0.420276	-1.25059	down
pme0519	D-(+)-Sucrose	Carbohydrates	34800000	45700000	29800000	14300000	19100000	12800000	1.26177	0.418858	-1.25547	down
pme2366	Phenethylamine	Others	6390000	6950000	7870000	3870000	3690000	1300000	1.09037	0.417727	-1.25937	down
pmb0873	LysoPC 18:2 (2n isomer)	Lipids	1490000	511000	1070000	388000	549000	340000	1.02605	0.415825	-1.26595	down
pme0291	Dl-2-Aminooctanoic acid	Organic acids and derivatives	942000	1120000	707000	388000	407000	322000	1.28588	0.403395	-1.30974	down
pmf0462	Febrifugine	Alkaloids	72900	75300	70600	18900	34800	33000	1.2566	0.396252	-1.33551	down
pme2602	O-Phospho-L-serine	Amino acid and derivatives	48700	38200	109000	16300	25900	35300	1.01014	0.39561	-1.33785	down
pmf0032	Galactinol	Carbohydrates	2740000	3200000	2370000	993000	1420000	871000	1.27698	0.395187	-1.33939	down
pme1711	3-Hydroxy-3-methyl butyric acid	Organic acids and derivatives	736000	528000	473000	259000	207000	219000	1.29059	0.394358	-1.34242	down
pme1419	L-Methionine methyl ester	Amino acid and derivatives	826000	760000	786000	253000	317000	360000	1.32417	0.392074	-1.3508	down
pme1119	Inosine	Nucleotide and derivates	387000	478000	454000	126000	142000	241000	1.25052	0.385898	-1.37371	down
pme2268	Trigonelline	Alkaloids	70400000	78500000	68300000	15300000	20400000	48000000	1.14226	0.385359	-1.37572	down
pma6281	Methylglutaric acid	Organic acids and derivatives	867000	1210000	916000	268000	437000	422000	1.26903	0.376545	-1.4091	down
pmb2653	D(+)-Melezitose O-rhamnoside	Carbohydrates	125000	243000	140000	43200	66900	79600	1.18359	0.373425	-1.42111	down
pme2698	Phe-Phe	Amino acid and derivatives	36200	81700	41900	15700	21800	21300	1.17769	0.36796	-1.44238	down
pmf0282	Melibiose	Carbohydrates	22700000	28400000	20500000	7510000	12000000	6770000	1.26393	0.367039	-1.44599	down
pme1408	L-Glutamine	Amino acid and derivatives	92900000	125000000	95100000	24300000	44100000	44300000	1.25133	0.360064	-1.47368	down
pmf0446	Gentiopicroside	Terpene	334000	411000	154000	91400	98000	131000	1.13477	0.356396	-1.48845	down
pmb3088	Trehalose 6-phosphate	Carbohydrates	75000	75600	77500	23500	39200	17600	1.24762	0.352039	-1.50619	down
pmf0286	Phytol	Terpene	185000	107000	62200	37700	36800	50100	1.11905	0.351779	-1.50726	down
pme1310	N'-Formylkynurenine	Amino acid and derivatives	135000	164000	210000	81100	54800	41900	1.24548	0.349312	-1.51741	down
pmb0449	2-Aminoadipic acid (L-Homoglutamic acid)	Amino acid and derivatives	4100000	3880000	3200000	1470000	1520000	898000	1.28253	0.347764	-1.52382	down
pme0050	L-Tryptophan	Amino acid and derivatives	17600000	18400000	28400000	7730000	8460000	5980000	1.27885	0.344255	-1.53845	down
pme0128	D-Alanyl-D-Alanine	Amino acid and derivatives	59000	47600	115000	18500	32100	23700	1.16484	0.335289	-1.57652	down
pme2614	Methionine sulfoxide	Amino acid and derivatives	53200	96100	52200	21400	25400	19100	1.2608	0.327047	-1.61243	down
pme0190	N-Glycyl-L-leucine	Amino acid and derivatives	39800	30500	56400	17100	12000	10300	1.25725	0.310971	-1.68515	down
pme1368	L-Pipecolic acid	Amino acid and derivatives	172000	304000	373000	32600	89600	141000	1.07873	0.310012	-1.68961	down
pmb0964	iP7G	Nucleotide and derivates	65100000	67000000	42100000	24500000	17600000	10400000	1.22794	0.301378	-1.73036	down
pme3446	Sinapinaldehyde	Phenylpropanoids	1070000	1290000	474000	158000	205000	441000	1.12307	0.283698	-1.81757	down
pme0500	D(+)-Melezitose	Carbohydrates	324000	554000	305000	79900	86500	167000	1.23071	0.281826	-1.82712	down
pme0183	2-Hydroxy-6-aminopurine	Nucleotide and derivates	2090000	2320000	3780000	571000	631000	939000	1.27716	0.261416	-1.93558	down
pmb2654	Anthranilate O-hexosyl-O-hexoside	Organic acids and derivatives	394000	683000	214000	108000	141000	42300	1.13264	0.225639	-2.14791	down
pmf0016	DL-Methionine	Amino acid and derivatives	19200000	20300000	28700000	3770000	4630000	6780000	1.30592	0.222581	-2.1676	down
pme0020	L-Phenylalanine	Amino acid and derivatives	1500000	1800000	2130000	620000	452000	100000	1.13926	0.215838	-2.21198	down
pmf0289	Riboprine	Nucleotide and derivates	335000	265000	270000	60700	52600	71400	1.34199	0.212299	-2.23583	down
pme2720	Indole-3-carboxaldehyde	Indole derivatives	1100000	1330000	1840000	408000	282000	173000	1.27762	0.202108	-2.3068	down
pmb1754	O-Phosphocholine	Alkaloids	23200000	20100000	3580000	3660000	2900000	2870000	1.0073	0.201152	-2.31364	down
pme1210	L-Methionine	Amino acid and derivatives	6650000	7580000	10900000	1170000	1440000	2290000	1.29952	0.194986	-2.35856	down
pmb2221	4-Hydroxysphinganine	Lipids	6430000	8940000	8720000	1660000	1810000	1130000	1.3261	0.190951	-2.38873	down
pma1840	Coumaroyl choline	Alkaloids	635000	1250000	3070000	122000	237000	561000	1.07952	0.185671	-2.42918	down
pma6639	Isorhamnetin O-hexoside	Flavonol	469000	398000	424000	46300	99200	71700	1.31706	0.168242	-2.57139	down
pme0250	Azelaic acid	Organic acids and derivatives	116000	163000	177000	9	9	72600	1.01299	0.15925	-2.65063	down
pme1473	5'-Deoxy-5'-(methylthio)adenosine	Nucleotide and derivates	672000	713000	608000	98700	92000	122000	1.34987	0.156899	-2.67209	down
pme1698	Sinapic acid	Phenylpropanoids	36400	51700	68400	23300	9	9	1.02118	0.148997	-2.74665	down
pme1550	Tangeretin	Flavone	23900000	4590000	3520000	1120000	1240000	2050000	1.0772	0.137769	-2.85967	down
pmb3107	Syringic acid O-glucoside	Organic acids and derivatives	574000	541000	124000	53900	45900	40900	1.20921	0.113559	-3.13848	down
pmb0464	Aspartic acid di-O-glucoside	Amino acid and derivatives	3650000	1270000	6180000	415000	262000	558000	1.21108	0.111261	-3.16798	down
pme1988	L-Alanine	Amino acid and derivatives	8040000	6690000	16500000	579000	1060000	1380000	1.28952	0.0966699	-3.37079	down
pme1261	Pantothenol	Alcohols	117000	889000	821000	30700	42800	78900	1.1422	0.0834154	-3.58354	down
pme3125	Sinapyl alcohol	Phenylpropanoids	209000	281000	92500	7060	12500	27100	1.26237	0.080103	-3.642	down
pma0692	N', N''-di-p-coumaroylspermidine	Phenolamides	4160000	1470000	417000	103000	116000	105000	1.20268	0.0535803	-4.22215	down
pme1283	S-(5'-Adenosy)-L-homocysteine	Amino acid and derivatives	213000	132000	93600	7930	5880	8940	1.33468	0.0518696	-4.26897	down
pme2993	Scopoletin (7-Hydroxy-5-methoxycoumarin)	Phenylpropanoids	4060000	5400000	1930000	9	9	296000	1.09163	0.0259893	-5.26594	down
pmb0890	MAG (18:2)	Lipids	84500	44500	10100	9	9	9	1.34167	0.000194105	-12.3309	down
pmf0616	Malvidin 3-acetyl-5-diglucoside	Anthocyanins	60000	125000	36400	9	9	9	1.35278	0.000121951	-13.0014	down
pme1228	5-Hydroxy-L-tryptophan	Amino acid and derivatives	126000	230000	93300	9	9	9	1.355	6.00935e-05	-14.0224	down
pmf0565	L-Dencichin	Alkaloids	187000	144000	255000	9	9	9	1.35586	4.60751e-05	-14.4057	down
pmb0595	Isorhamnetin 5-O-hexoside	Flavonol	348000	328000	287000	9	9	9	1.35673	2.80374e-05	-15.1223	down
pme2292	Putrescine	Phenolamides	1140000	888000	1710000	9	9	9	1.3559	7.22311e-06	-17.0789	down
