# Supplementary material for: Metabolic and transcriptome analysis of dark red taproot in radish (Raphanus sativus L.)
Source: PLoS One. 2022 May 10;17(5):e0268295. doi: 10.1371/journal.pone.0268295 (PMC9089891; doi:10.1371/journal.pone.0268295)
Supplement: S3 Table — (XLSX) [file pone.0268295.s003.xlsx]

## Sheet: Sheet1
Table 2 Summary of RNA-seq data from dark red and white taproot in radish
Sample	Total reads	Q30(%)	Clean reads	Uniquely mapped reads	Uniquely mapped rate (%)
B1	61836642	92.64	60838280	48580299	0.7856
B2	57265982	92.67	56477296	46605556	0.8138
B3	66849194	93.125	65951336	54422265	0.8141
Z1	52436568	93.245	51871334	35591036	0.6787
Z2	68936913	93.1	68135676	47911637	0.695
Z3	55516885	93.015	54807480	41909460	0.7549
