# Supplementary material for: Metabolic and transcriptome analysis of dark red taproot in radish (Raphanus sativus L.)
Source: PLoS One. 2022 May 10;17(5):e0268295. doi: 10.1371/journal.pone.0268295 (PMC9089891; doi:10.1371/journal.pone.0268295)
Supplement: S4 Table — (XLSX) [file pone.0268295.s004.xlsx]

## Sheet: Sheet1
ID	B1	B2	B3	Z1	Z2	Z3	B	Z	log2FoldChange	pvalue	FDR	regulated	Name	Chrom	Start	End	Strand	Length	Type	GO	KEGG	KOG	NR	SwissProt	TrEMBL	Family	Category	Classification
RSG00005	324	288	177	904	850	953	263	902	1.784	9.10001e-09	1.14048e-07	up	RSG00005	Rs_scaf6	22018	23050	+	1033	protein_coding	GO:0048046,apoplast; GO:0005829,cytosol; GO:0005886,plasma membrane; GO:0009506,plasmodesma; GO:0008830,dTDP-4-dehydrorhamnose 3,5-epimerase activity; GO:0008831,dTDP-4-dehydrorhamnose reductase activity; GO:0010489,UDP-4-keto-6-deoxy-glucose-3,5-epimerase activity; GO:0010490,UDP-4-keto-rhamnose-4-keto-reductase activity; GO:0071555,cell wall organization; GO:0019305,dTDP-rhamnose biosynthetic p…	--	At1g63000	ref|XP_010109352.1|	RMLCD_ARATH,RecName: Full=Bifunctional dTDP-4-dehydrorhamnose 3,5-epimerase/dTDP-4-dehydrorhamnose reductase {ECO:0000305}; EC=1.1.1.133 {ECO:0000269|PubMed:15020741}; EC=5.1.3.13 {ECO:0000269|PubMed:15020741}; AltName: Full=dTDP-L-rhamnose synthase;	W9S2A4_9ROSA,SubName: Full=Putative rhamnose biosynthetic enzyme 1 {ECO:0000313|EMBL:EXC21996.1};	--	--	--
RSG00021	67	104	146	356	291	358	106	335	1.653	1.12807e-05	8.20798e-05	up	RSG00021	Rs_scaf6	93188	94743	+	1556	protein_coding	GO:0005634,nucleus; GO:0003677,DNA binding; GO:0003700,DNA-binding transcription factor activity; GO:0046983,protein dimerization activity; GO:0010444,guard mother cell differentiation; GO:0006355,regulation of transcription, DNA-templated; GO:0050826,response to freezing; GO:0006351,transcription, DNA-templated	--	--	ref|XP_018451374.1|	SCRM2_ARATH,RecName: Full=Transcription factor SCREAM2; AltName: Full=Basic helix-loop-helix protein 33; Short=AtbHLH33; Short=bHLH 33; AltName: Full=Transcription factor EN 44; AltName: Full=bHLH transcription factor bHLH033;	A0A0D3C9I7_BRAOL,SubName: Full=Uncharacterized protein {ECO:0000313|EnsemblPlants:Bo5g016510.1};	bHLH	TF	bHLH
RSG00024	27	31	0	2090	2154	3387	19	2544	7.028	9.67374e-07	8.70859e-06	up	RSG00024	Rs_scaf6	103355	105117	-	1763	protein_coding	GO:0048046,apoplast; GO:0009507,chloroplast; GO:0009941,chloroplast envelope; GO:0009570,chloroplast stroma; GO:0016020,membrane; GO:0047100,glyceraldehyde-3-phosphate dehydrogenase (NADP+) (phosphorylating) activity; GO:0051287,NAD binding; GO:0050661,NADP binding; GO:0006006,glucose metabolic process; GO:0019253,reductive pentose-phosphate cycle	--	At1g12900	ref|XP_018437856.1|	G3PA2_ARATH,RecName: Full=Glyceraldehyde-3-phosphate dehydrogenase GAPA2, chloroplastic; EC=1.2.1.13; AltName: Full=NADP-dependent glyceraldehydephosphate dehydrogenase A subunit 2; Flags: Precursor;	D7UNZ5_BRARC,RecName: Full=Glyceraldehyde-3-phosphate dehydrogenase {ECO:0000256|RuleBase:RU361160}; EC=1.2.1.- {ECO:0000256|RuleBase:RU361160};	--	--	--
RSG00027	0	0	8	48	20	28	3	32	3.584	0.0104239	0.0317164	up	RSG00027	Rs_scaf6	113585	114033	-	449	protein_coding	--	--	At3g17450	ref|XP_018485980.1|	--	A0A0D3AQH5_BRAOL,SubName: Full=Uncharacterized protein {ECO:0000313|EnsemblPlants:Bo2g082100.1};	--	--	--
RSG00033	394	540	526	239	278	208	487	242	-1.011	0.000271294	0.00141683	down	RSG00033	Rs_scaf6	142651	145629	-	2979	protein_coding	--	--	--	--	--	--	--	--	--
RSG00043	87	160	68	281	242	329	105	284	1.433	0.000788162	0.00357791	up	RSG00043	Rs_scaf6	188804	190155	-	1352	protein_coding	--	--	--	--	--	--	--	--	--
RSG00051	3387	1227	1402	335	397	529	2005	420	-2.253	1.01872e-06	9.13416e-06	down	RSG00051	Rs_scaf6	226273	227310	-	1038	protein_coding	GO:0005794,Golgi apparatus; GO:0000139,Golgi membrane; GO:0016021,integral component of membrane; GO:0047262,polygalacturonate 4-alpha-galacturonosyltransferase activity; GO:0016757,transferase activity, transferring glycosyl groups; GO:0071555,cell wall organization; GO:0045489,pectin biosynthetic process; GO:0000271,polysaccharide biosynthetic process	--	At1g13250	ref|XP_018474969.1|	GATL3_ARATH,RecName: Full=Probable galacturonosyltransferase-like 3; EC=2.4.1.-;	M4DTH7_BRARP,RecName: Full=Hexosyltransferase {ECO:0000256|RuleBase:RU362027}; EC=2.4.1.- {ECO:0000256|RuleBase:RU362027};	--	--	--
RSG00053	0	0	0	357	729	678	0	588	11.696	1.71358e-20	9.0684e-19	up	RSG00053	Rs_scaf6	260987	261521	-	535	protein_coding	--	--	--	ref|XP_013649979.1|	--	R0IB71_9BRAS,SubName: Full=Uncharacterized protein {ECO:0000313|EMBL:EOA33873.1};	--	--	--
RSG00059	2452	1774	761	473	337	359	1662	390	-2.092	4.30455e-06	3.40265e-05	down	RSG00059	Rs_scaf6	291421	291951	-	531	protein_coding	--	--	At1g13350	ref|XP_018482293.1|	--	M4DTI4_BRARP,SubName: Full=Uncharacterized protein {ECO:0000313|EnsemblPlants:Bra019827.1-P};	--	--	--
RSG00067	52	20	35	14	3	10	36	9	-2.011	0.0123615	0.0365617	down	RSG00067	Rs_scaf6	349219	351891	-	2673	protein_coding	--	--	--	--	--	--	--	--	--
RSG00069	1820	965	473	3240	2408	2033	1086	2560	1.238	0.0128117	0.0376316	up	RSG00069	Rs_scaf6	367529	368167	-	639	protein_coding	--	--	At1g11700	ref|XP_018458042.1|	--	M4DTJ4_BRARP,SubName: Full=Uncharacterized protein {ECO:0000313|EnsemblPlants:Bra019837.1-P};	--	--	--
RSG00081	670	682	1025	1560	1686	1687	792	1644	1.051	8.73102e-05	0.000518099	up	RSG00081	Rs_scaf6	408385	411014	+	2630	protein_coding	--	--	At1g11480	ref|XP_018463285.1|	--	A0A0D3C9B6_BRAOL,SubName: Full=Uncharacterized protein {ECO:0000313|EnsemblPlants:Bo5g014810.1};	--	--	--
RSG00085	0	5	9	24	40	46	5	37	2.919	0.00215624	0.00845204	up	RSG00085	Rs_scaf6	420008	422996	-	2989	protein_coding	GO:0016021,integral component of membrane; GO:0005886,plasma membrane; GO:0005524,ATP binding; GO:0005516,calmodulin binding; GO:0030246,carbohydrate binding; GO:0004674,protein serine/threonine kinase activity; GO:0006468,protein phosphorylation; GO:0048544,recognition of pollen	--	At1g11410	ref|XP_018465402.1|	Y1141_ARATH,RecName: Full=G-type lectin S-receptor-like serine/threonine-protein kinase At1g11410; EC=2.7.11.1; Flags: Precursor;	A0A0D3C9B0_BRAOL,SubName: Full=Uncharacterized protein {ECO:0000313|EnsemblPlants:Bo5g014750.1};	--	--	--
RSG00087	533	556	281	9	15	10	457	11	-5.341	6.60165e-29	7.60544e-27	down	RSG00087	Rs_scaf6	433116	437378	+	4263	protein_coding	--	--	--	--	--	--	--	--	--
RSG00091	2643	1069	1732	561	601	592	1815	585	-1.633	1.35913e-05	9.67388e-05	down	RSG00091	Rs_scaf6	447277	448125	+	849	protein_coding	GO:0009507,chloroplast; GO:0005524,ATP binding; GO:0002238,response to molecule of fungal origin; GO:0006950,response to stress	--	At1g11360_2	ref|XP_018484154.1|	PHO34_ARATH,RecName: Full=Universal stress protein PHOS34 {ECO:0000303|PubMed:12644671}; AltName: Full=Phosphorylated protein of 34 kDa {ECO:0000303|PubMed:18285339}; Short=AtPHOS34 {ECO:0000303|PubMed:18285339}; Flags: Precursor;	M4DTL8_BRARP,SubName: Full=Uncharacterized protein {ECO:0000313|EnsemblPlants:Bra019861.1-P};	--	--	--
RSG00102	4698	2019	2111	1334	1506	1392	2943	1411	-1.06	0.00721858	0.0233395	down	RSG00102	Rs_scaf6	504320	505457	+	1138	protein_coding	--	--	--	--	--	--	--	--	--
RSG00119	0	3	0	65	103	245	1	138	6.875	2.71668e-10	4.20388e-09	up	RSG00119	Rs_scaf6	593684	594127	-	444	protein_coding	GO:0009507,chloroplast; GO:0051537,2 iron, 2 sulfur cluster binding; GO:0009055,electron transfer activity; GO:0046872,metal ion binding; GO:0009643,photosynthetic acclimation; GO:0009767,photosynthetic electron transport chain	K02639: petF; ferredoxin	At1g60950	ref|XP_018435273.1|	FER2_ARATH,RecName: Full=Ferredoxin-2, chloroplastic; Short=AtFd2; Flags: Precursor;	V4L7K7_EUTSA,RecName: Full=Ferredoxin {ECO:0000256|RuleBase:RU364001};	--	--	--
RSG00124	1159	3991	3644	5645	7579	8211	2931	7145	1.285	0.00689982	0.022506	up	RSG00124	Rs_scaf6	611224	613682	-	2459	protein_coding	--	--	--	--	--	--	--	--	--
RSG00139	148	283	332	424	504	635	254	521	1.03	0.00850646	0.0267995	up	RSG00139	Rs_scaf6	689920	691796	-	1877	protein_coding	--	--	At1g10660	ref|XP_018467759.1|	--	M4DTR5_BRARP,SubName: Full=Uncharacterized protein {ECO:0000313|EnsemblPlants:Bra019908.1-P};	--	--	--
RSG00141	20	13	93	471	324	284	42	360	3.08	1.71634e-05	0.000119853	up	RSG00141	Rs_scaf6	703149	704375	+	1227	protein_coding	GO:0005634,nucleus; GO:0046872,metal ion binding; GO:0016740,transferase activity; GO:0006952,defense response; GO:0043161,proteasome-mediated ubiquitin-dependent protein catabolic process; GO:0043067,regulation of programmed cell death	--	At1g10650	ref|XP_018437515.1|	BRG3_ARATH,RecName: Full=Probable BOI-related E3 ubiquitin-protein ligase 3; EC=2.3.2.27 {ECO:0000250|UniProtKB:Q9FHE4}; AltName: Full=RING-type E3 ubiquitin transferase BRG3 {ECO:0000305};	A0A078HM93_BRANA,SubName: Full=BnaC05g08160D protein {ECO:0000313|EMBL:CDY37958.1};	--	--	--
RSG00142	217	472	96	0	0	11	262	4	-6.192	0.00130005	0.00549987	down	RSG00142	Rs_scaf6	721122	723486	+	2365	protein_coding	GO:0005618,cell wall; GO:0005576,extracellular region; GO:0004650,polygalacturonase activity; GO:0005975,carbohydrate metabolic process; GO:0009831,plant-type cell wall modification involved in multidimensional cell growth	--	At1g60590	ref|XP_009148407.1|	PGLR4_ARATH,RecName: Full=Polygalacturonase At1g48100; Short=PG; EC=3.2.1.15; AltName: Full=Pectinase At1g48100; Flags: Precursor;	M4DTR9_BRARP,SubName: Full=Uncharacterized protein {ECO:0000313|EnsemblPlants:Bra019912.1-P};	--	--	--
RSG00157	0	0	0	193	201	221	0	205	10.175	2.44466e-16	8.1442e-15	up	RSG00157	Rs_scaf6	811889	812774	-	886	protein_coding	--	--	--	ref|XP_018483483.1|	--	--	--	--	--
RSG00158	397	548	748	166	281	224	564	224	-1.336	0.000317007	0.00162527	down	RSG00158	Rs_scaf6	816966	818064	+	1099	protein_coding	GO:0005737,cytoplasm; GO:0005634,nucleus; GO:0000156,phosphorelay response regulator activity; GO:0004674,protein serine/threonine kinase activity; GO:0007623,circadian rhythm; GO:0009736,cytokinin-activated signaling pathway; GO:0009793,embryo development ending in seed dormancy; GO:0046777,protein autophosphorylation; GO:0010017,red or far-red light signaling pathway; GO:0006355,regulation of t…	--	At1g10470	ref|XP_018479695.1|	ARR4_ARATH,RecName: Full=Two-component response regulator ARR4; AltName: Full=Response regulator 1;	M4DTT9_BRARP,SubName: Full=Uncharacterized protein {ECO:0000313|EnsemblPlants:Bra019932.1-P};	Others	TR	Others
RSG00164	1023	1843	1045	3698	4108	4593	1304	4133	1.664	2.37775e-07	2.38398e-06	up	RSG00164	Rs_scaf6	849502	854355	+	4854	protein_coding	--	--	--	--	--	--	--	--	--
RSG00167	116	220	168	410	398	372	168	393	1.218	0.000208339	0.00112165	up	RSG00167	Rs_scaf6	860681	862063	-	1383	protein_coding	GO:0043231,intracellular membrane-bounded organelle; GO:0004519,endonuclease activity; GO:0003723,RNA binding; GO:0009451,RNA modification	K03452: MHX; magnesium/proton exchanger	At1g10330	ref|XP_018469287.1|	PPR30_ARATH,RecName: Full=Putative pentatricopeptide repeat-containing protein At1g10330;	A0A0D3C910_BRAOL,SubName: Full=Uncharacterized protein {ECO:0000313|EnsemblPlants:Bo5g010780.1};	--	--	--
RSG00190	142	503	70	55	27	23	238	35	-2.774	0.000284959	0.00148031	down	RSG00190	Rs_scaf6	956436	958370	-	1935	protein_coding	--	--	--	--	--	--	--	--	--
RSG00192	14	21	28	114	74	111	21	100	2.227	4.81555e-06	3.77332e-05	up	RSG00192	Rs_scaf6	966371	966789	-	419	protein_coding	GO:0005789,endoplasmic reticulum membrane; GO:0016021,integral component of membrane; GO:0030674,protein binding, bridging; GO:0006696,ergosterol biosynthetic process	--	At1g10030	ref|XP_018508123.1|	ERG28_ARATH,RecName: Full=Ergosterol biosynthetic protein 28;	M4DTX2_BRARP,SubName: Full=Uncharacterized protein {ECO:0000313|EnsemblPlants:Bra019965.1-P};	--	--	--
RSG00195	0	0	0	7	76	141	0	75	8.719	1.74673e-07	1.7848e-06	up	RSG00195	Rs_scaf6	981830	984070	-	2241	protein_coding	--	--	--	--	--	--	--	--	--
RSG00198	328	338	348	143	55	66	338	88	-1.946	9.86774e-06	7.25391e-05	down	RSG00198	Rs_scaf6	1004648	1008748	-	4101	protein_coding	--	--	--	--	--	--	--	--	--
RSG00219	26	29	22	1875	1814	2672	26	2120	6.378	9.79348e-84	1.92087e-80	up	RSG00219	Rs_scaf8	42998	43666	+	669	protein_coding	--	--	--	--	--	--	--	--	--
RSG00235	35	32	41	93	60	69	36	74	1.024	0.0180173	0.0496897	up	RSG00235	Rs_scaf8	129882	130419	+	538	protein_coding	GO:0016021,integral component of membrane; GO:0005743,mitochondrial inner membrane; GO:0005739,mitochondrion; GO:0005524,ATP binding; GO:0042626,ATPase activity, coupled to transmembrane movement of substances; GO:0005215,transporter activity; GO:0006879,cellular iron ion homeostasis; GO:0006811,ion transport; GO:0046686,response to cadmium ion	K05663: ABC.ATM; mitochondrial ABC transporter ATM	At4g28620	ref|XP_018469651.1|	AB24B_ARATH,RecName: Full=ABC transporter B family member 24, mitochondrial; Short=ABC transporter ABCB.24; Short=AtABCB24; AltName: Full=ABC transporter of the mitochondrion 2; Short=AtATM2; Short=Iron-sulfur clusters transporter ATM2; AltName: Full=Protein STARIK 3; Flags: Precursor;	M4D3I9_BRARP,SubName: Full=Uncharacterized protein {ECO:0000313|EnsemblPlants:Bra011043.1-P};	--	--	--
RSG00244	253	232	164	278	610	444	216	444	1.041	0.00859556	0.0270341	up	RSG00244	Rs_scaf8	193851	196904	-	3054	protein_coding	GO:0016021,integral component of membrane; GO:0005886,plasma membrane; GO:0005524,ATP binding; GO:0004672,protein kinase activity; GO:0004674,protein serine/threonine kinase activity; GO:0004714,transmembrane receptor protein tyrosine kinase activity; GO:0010227,floral organ abscission; GO:0010102,lateral root morphogenesis; GO:0045490,pectin catabolic process; GO:0046777,protein autophosphorylat…	K08286: E2.7.11.-; protein-serine/threonine kinase [EC:2.7.11.-]	At4g28490	ref|XP_018471171.1|	RLK5_ARATH,RecName: Full=Receptor-like protein kinase 5; EC=2.7.10.1; EC=2.7.11.1; AltName: Full=Protein HAESA; Flags: Precursor;	A0A0D3A3S0_BRAOL,SubName: Full=Uncharacterized protein {ECO:0000313|EnsemblPlants:Bo1g017420.1};	--	--	--
RSG00254	202	150	238	46	100	38	197	61	-1.678	0.000737688	0.00338069	down	RSG00254	Rs_scaf8	224369	225763	-	1395	protein_coding	--	--	--	--	--	--	--	--	--
RSG00255	3	6	0	9	32	78	3	40	3.674	0.00383257	0.0137236	up	RSG00255	Rs_scaf8	226494	235285	+	8792	protein_coding	--	--	At1g57640	ref|XP_018511261.1|	--	A0A151T437_CAJCA,SubName: Full=Retrovirus-related Pol polyprotein from transposon TNT 1-94 {ECO:0000313|EMBL:KYP61781.1}; Flags: Fragment;	--	--	--
RSG00258	1229	760	1387	409	397	471	1125	426	-1.402	8.29353e-06	6.20719e-05	down	RSG00258	Rs_scaf8	267293	268965	+	1673	protein_coding	GO:0005576,extracellular region; GO:0016985,mannan endo-1,4-beta-mannosidase activity; GO:0046355,mannan catabolic process; GO:0009845,seed germination	--	At4g28320	ref|XP_006412972.1|	MAN5_ARATH,RecName: Full=Mannan endo-1,4-beta-mannosidase 5; EC=3.2.1.78; AltName: Full=Beta-mannanase 5; AltName: Full=Endo-beta-1,4-mannanase 5; Short=AtMAN5; Flags: Precursor;	V4LUV5_EUTSA,SubName: Full=Uncharacterized protein {ECO:0000313|EMBL:ESQ54425.1};	--	--	--
RSG00260	1828	1886	5669	1502	892	1298	3128	1231	-1.346	0.00798957	0.0254193	down	RSG00260	Rs_scaf8	270481	272152	-	1672	protein_coding	--	--	At4g28300	ref|XP_018471593.1|	--	M4EBV9_BRARP,SubName: Full=Uncharacterized protein {ECO:0000313|EnsemblPlants:Bra026268.1-P};	--	--	--
RSG00264	377	453	212	23	14	22	347	20	-4.176	2.59401e-19	1.20067e-17	down	RSG00264	Rs_scaf8	287738	289167	+	1430	protein_coding	GO:0005618,cell wall; GO:0005576,extracellular region; GO:0016020,membrane; GO:0009506,plasmodesma; GO:0071555,cell wall organization; GO:0019953,sexual reproduction; GO:0006949,syncytium formation	--	At4g28250	gb|ACU86966.1|	EXPB3_ARATH,RecName: Full=Expansin-B3; Short=At-EXPB3; Short=AtEXPB3; AltName: Full=Ath-ExpBeta-1.6; AltName: Full=Beta-expansin-3; Flags: Precursor;	C8CC40_RAPSA,SubName: Full=Expansin B1 {ECO:0000313|EMBL:ACU86966.1};	--	--	--
RSG00267	305	118	434	87	79	68	286	78	-1.871	0.000357344	0.00180118	down	RSG00267	Rs_scaf8	304634	305410	+	777	protein_coding	--	--	At4g28180	ref|XP_018459046.1|	--	M4EBW8_BRARP,SubName: Full=Uncharacterized protein {ECO:0000313|EnsemblPlants:Bra026277.1-P};	--	--	--
RSG00272	56	342	416	1	0	0	271	0	-9.544	1.67814e-11	3.06004e-10	down	RSG00272	Rs_scaf8	320964	322533	+	1570	protein_coding	--	--	--	ref|XP_022560453.1|	--	--	--	--	--
RSG00273	6	37	22	0	0	0	22	0	-6.873	8.27341e-05	0.000493699	down	RSG00273	Rs_scaf8	324063	324379	+	317	protein_coding	GO:0016021,integral component of membrane	--	At2g24040	ref|XP_018472187.1|	RC22_ARATH,RecName: Full=UPF0057 membrane protein At2g24040;	R0F919_9BRAS,SubName: Full=Uncharacterized protein {ECO:0000313|EMBL:EOA18146.1};	--	--	--
RSG00281	221	526	77	21	47	28	275	32	-3.104	1.44914e-05	0.00010268	down	RSG00281	Rs_scaf8	344799	346787	+	1989	protein_coding	GO:0016021,integral component of membrane; GO:0005886,plasma membrane; GO:0008308,voltage-gated anion channel activity; GO:0006873,cellular ion homeostasis	--	At4g27970	ref|XP_018461968.1|	SLAH2_ARATH,RecName: Full=S-type anion channel SLAH2; AltName: Full=SLAC1-homolog protein 2;	A0A0D3A761_BRAOL,SubName: Full=Uncharacterized protein {ECO:0000313|EnsemblPlants:Bo1g051110.1};	--	--	--
RSG00282	16941	6319	4266	3429	2691	3097	9175	3072	-1.578	0.00202802	0.00802261	down	RSG00282	Rs_scaf8	351216	352317	+	1102	protein_coding	GO:0005524,ATP binding; GO:0016740,transferase activity; GO:0016925,protein sumoylation	--	At4g27960	ref|XP_012091025.1|	UBC9_ARATH,RecName: Full=SUMO-conjugating enzyme UBC9; EC=2.3.2.-; AltName: Full=RING-type E3 SUMO transferase UBC9; AltName: Full=UBCAT4B; AltName: Full=Ubiquitin carrier protein 9; AltName: Full=Ubiquitin-conjugating enzyme E2 9; AltName: Full=Ubiquitin-conjugating enzyme E2-17 kDa; AltName: Full=Ubiquitin-protein ligase 9;	A0A0D3E433_BRAOL,SubName: Full=Uncharacterized protein {ECO:0000313|EnsemblPlants:Bo9g030780.1};	--	--	--
RSG00304	9	23	2	489	612	1188	11	763	6.061	9.9303e-16	3.07027e-14	up	RSG00304	Rs_scaf8	441244	442365	+	1122	protein_coding	GO:0009507,chloroplast; GO:0009941,chloroplast envelope; GO:0009534,chloroplast thylakoid; GO:0009535,chloroplast thylakoid membrane	--	At4g27700	ref|XP_018470972.1|	STR14_ARATH,RecName: Full=Rhodanese-like domain-containing protein 14, chloroplastic; AltName: Full=Sulfurtransferase 14; Short=AtStr14; Flags: Precursor;	A0A078G325_BRANA,SubName: Full=BnaC01g20350D protein {ECO:0000313|EMBL:CDY19033.1};	--	--	--
RSG00308	0	0	0	31	17	12	0	20	6.811	3.72683e-05	0.00024217	up	RSG00308	Rs_scaf8	455587	457263	-	1677	protein_coding	--	--	--	ref|XP_013587748.1|	--	A0A0D3A727_BRAOL,SubName: Full=Uncharacterized protein {ECO:0000313|EnsemblPlants:Bo1g050770.1};	--	--	--
RSG00316	286	376	23	46	36	31	228	38	-2.599	0.00201627	0.00798285	down	RSG00316	Rs_scaf8	479396	487136	+	7741	protein_coding	--	--	At3g11970_2	gb|AAG51046.1|	--	Q9LHM4_ARATH,SubName: Full=Gypsy/Ty-3 retroelement polyprotein; 69905-74404 {ECO:0000313|EMBL:AAG51046.1}; SubName: Full=Retroelement pol polyprotein {ECO:0000313|EMBL:BAB03109.1};	--	--	--
RSG00321	211	247	276	548	464	583	245	532	1.115	1.0541e-05	7.71631e-05	up	RSG00321	Rs_scaf8	512734	514353	+	1620	protein_coding	--	--	At4g27600	ref|XP_018472490.1|	--	A0A0D3A6Z9_BRAOL,SubName: Full=Uncharacterized protein {ECO:0000313|EnsemblPlants:Bo1g049500.1};	--	--	--
RSG00322	1454	896	810	453	429	491	1053	458	-1.202	0.000143472	0.00080565	down	RSG00322	Rs_scaf8	519489	523400	+	3912	protein_coding	GO:0009507,chloroplast; GO:0005875,microtubule associated complex; GO:0000795,synaptonemal complex; GO:0007131,reciprocal meiotic recombination	--	At1g65010	ref|XP_018470676.1|	Y4759_ARATH,RecName: Full=WEB family protein At4g27595, chloroplastic; Flags: Precursor;	A0A0D3A6Z8_BRAOL,SubName: Full=Uncharacterized protein {ECO:0000313|EnsemblPlants:Bo1g049490.1};	--	--	--
RSG00332	3	5	43	90	157	191	17	146	3.087	0.000843204	0.00379267	up	RSG00332	Rs_scaf8	548118	549440	+	1323	protein_coding	GO:0000139,Golgi membrane; GO:0016021,integral component of membrane; GO:0008375,acetylglucosaminyltransferase activity; GO:0015020,glucuronosyltransferase activity	--	At4g27480	ref|XP_013619720.1|	GT14B_ARATH,RecName: Full=Beta-glucuronosyltransferase GlcAT14B {ECO:0000305}; EC=2.4.1.- {ECO:0000305}; AltName: Full=GT14 family glucuronic acid transferase 2 {ECO:0000305}; Short=AtGlcAT14B {ECO:0000303|PubMed:24739253};	A0A0D3A6Z0_BRAOL,SubName: Full=Uncharacterized protein {ECO:0000313|EnsemblPlants:Bo1g049410.1};	--	--	--
RSG00333	160	112	643	135	67	93	305	98	-1.637	0.0181203	0.0498991	down	RSG00333	Rs_scaf8	549837	550583	-	747	protein_coding	GO:0036513,Derlin-1 retrotranslocation complex; GO:0005783,endoplasmic reticulum; GO:0016021,integral component of membrane; GO:0046872,metal ion binding; GO:1904264,NA; GO:0044390,ubiquitin-like protein conjugating enzyme binding; GO:0004842,ubiquitin-protein transferase activity; GO:0071712,ER-associated misfolded protein catabolic process; GO:0042787,NA	--	At4g27470	ref|XP_018468236.1|	RMA3_ARATH,RecName: Full=E3 ubiquitin-protein ligase RMA3; EC=2.3.2.27; AltName: Full=Protein RING membrane-anchor 3; AltName: Full=RING-type E3 ubiquitin transferase RMA3 {ECO:0000305};	A0A078GVX4_BRANA,SubName: Full=BnaC01g19660D protein {ECO:0000313|EMBL:CDY29314.1};	--	--	--
RSG00338	1973	2274	1844	5494	7506	5876	2030	6292	1.632	3.22305e-12	6.52974e-11	up	RSG00338	Rs_scaf8	569653	570913	+	1261	protein_coding	--	--	--	--	--	--	--	--	--
RSG00339	464	623	212	5506	7290	7647	433	6814	3.976	6.30964e-21	3.48608e-19	up	RSG00339	Rs_scaf8	571434	573212	-	1779	protein_coding	GO:0009507,chloroplast; GO:0009941,chloroplast envelope; GO:0009707,chloroplast outer membrane; GO:0009534,chloroplast thylakoid; GO:0009535,chloroplast thylakoid membrane; GO:0016020,membrane; GO:0019904,protein domain specific binding; GO:0016630,protochlorophyllide reductase activity; GO:0015995,chlorophyll biosynthetic process; GO:0015979,photosynthesis; GO:0009723,response to ethylene	--	At4g27440	ref|XP_018468981.1|	PORB_ARATH,RecName: Full=Protochlorophyllide reductase B, chloroplastic; Short=PCR B; EC=1.3.1.33; AltName: Full=NADPH-protochlorophyllide oxidoreductase B; Short=POR B; Flags: Precursor;	A0A1J3F3J0_NOCCA,RecName: Full=NADPH-protochlorophyllide oxidoreductase {ECO:0000256|RuleBase:RU365001}; EC=1.3.1.33 {ECO:0000256|RuleBase:RU365001}; Flags: Fragment;	--	--	--
RSG00342	0	0	0	595	749	2086	0	1143	12.655	1.07673e-21	6.49807e-20	up	RSG00342	Rs_scaf8	586103	586312	-	210	protein_coding	--	--	--	gb|OAP00578.1|	--	A0A0D3DGE2_BRAOL,SubName: Full=Uncharacterized protein {ECO:0000313|EnsemblPlants:Bo7g111410.1};	--	--	--
RSG00352	162	107	56	24	16	43	108	28	-1.962	0.00150227	0.006213	down	RSG00352	Rs_scaf8	635313	636128	-	816	protein_coding	--	--	At4g27310	ref|XP_018471755.1|	--	A0A0D3A6W7_BRAOL,SubName: Full=Uncharacterized protein {ECO:0000313|EnsemblPlants:Bo1g048190.1};	--	--	--
RSG00355	18	15	32	31	265	36	22	111	2.353	0.00976588	0.0300068	up	RSG00355	Rs_scaf8	649442	651530	+	2089	protein_coding	--	--	--	--	--	--	--	--	--
RSG00360	238	312	350	0	0	1	300	0	-9.688	5.58567e-15	1.59936e-13	down	RSG00360	Rs_scaf8	682368	685310	-	2943	protein_coding	GO:0005886,plasma membrane; GO:0043531,ADP binding; GO:0005524,ATP binding; GO:0006952,defense response; GO:0007165,signal transduction	--	At4g27190	ref|XP_018467765.1|	DRL27_ARATH,RecName: Full=Disease resistance protein At4g27190;	M4EC59_BRARP,SubName: Full=Uncharacterized protein {ECO:0000313|EnsemblPlants:Bra026368.1-P};	--	--	--
RSG00372	14404	5234	7206	3659	2726	3895	8948	3427	-1.385	0.00108241	0.0046937	down	RSG00372	Rs_scaf8	727850	728833	+	984	protein_coding	GO:0009507,chloroplast; GO:0005829,cytosol; GO:0022625,cytosolic large ribosomal subunit; GO:0022626,cytosolic ribosome; GO:0005783,endoplasmic reticulum; GO:0005730,nucleolus; GO:0009506,plasmodesma; GO:0042788,polysomal ribosome; GO:0005774,vacuolar membrane; GO:0005773,vacuole; GO:0003729,mRNA binding; GO:0003723,RNA binding; GO:0003735,structural constituent of ribosome; GO:0042273,ribosomal …	--	At4g27090	gb|OAO96893.1|	RL142_ARATH,RecName: Full=60S ribosomal protein L14-2;	A0A178UTG0_ARATH,SubName: Full=Uncharacterized protein {ECO:0000313|EMBL:OAO96893.1};	--	--	--
RSG00374	380	363	415	156	160	140	386	152	-1.347	1.47736e-08	1.79491e-07	down	RSG00374	Rs_scaf8	733777	735200	+	1424	protein_coding	GO:0000814,ESCRT II complex; GO:0043328,protein transport to vacuole involved in ubiquitin-dependent protein catabolic process via the multivesicular body sorting pathway	--	At4g27040	ref|XP_018455301.1|	VP221_ARATH,RecName: Full=Vacuolar protein sorting-associated protein 22 homolog 1; Short=AtVPS22-1; AltName: Full=ESCRT-II complex subunit VPS22 homolog 1;	M4DRD3_BRARP,RecName: Full=Vacuolar protein sorting-associated protein {ECO:0000256|PIRNR:PIRNR017215};	--	--	--
RSG00380	194	301	229	513	582	574	241	556	1.201	1.46583e-05	0.000103733	up	RSG00380	Rs_scaf8	755441	758245	+	2805	protein_coding	GO:0043231,intracellular membrane-bounded organelle; GO:0004519,endonuclease activity; GO:0003723,RNA binding; GO:0009451,RNA modification	--	At5g62370	ref|XP_018471435.1|	PP443_ARATH,RecName: Full=Pentatricopeptide repeat-containing protein At5g62370;	M4EC82_BRARP,SubName: Full=Uncharacterized protein {ECO:0000313|EnsemblPlants:Bra026391.1-P};	--	--	--
RSG00382	1281	731	589	408	387	408	867	401	-1.111	0.00218657	0.00854958	down	RSG00382	Rs_scaf8	775093	776597	+	1505	protein_coding	--	--	--	--	--	--	--	--	--
RSG00386	90	76	55	24	40	19	74	28	-1.391	0.00737117	0.0237546	down	RSG00386	Rs_scaf8	784835	786337	-	1503	protein_coding	GO:0043231,intracellular membrane-bounded organelle; GO:0004519,endonuclease activity; GO:0003723,RNA binding; GO:0009451,RNA modification	K17964: LRPPRC; leucine-rich PPR motif-containing protein, mitochondrial	At4g26800	ref|XP_018467852.1|	PP339_ARATH,RecName: Full=Pentatricopeptide repeat-containing protein At4g26800;	A0A078GUM5_BRANA,SubName: Full=BnaC01g19030D protein {ECO:0000313|EMBL:CDY29251.1};	--	--	--
RSG00397	330	184	235	122	77	69	250	89	-1.479	0.000301559	0.00155704	down	RSG00397	Rs_scaf8	828363	829946	-	1584	protein_coding	GO:0005739,mitochondrion; GO:0004519,endonuclease activity; GO:0003723,RNA binding; GO:0090617,mitochondrial mRNA 5'-end processing; GO:0009451,RNA modification	K17710: PTCD1; pentatricopeptide repeat domain-containing protein 1	At4g26680	ref|XP_018470773.1|	PP338_ARATH,RecName: Full=Pentatricopeptide repeat-containing protein At4g26680, mitochondrial; Flags: Precursor;	A0A0D3A6Q2_BRAOL,SubName: Full=Uncharacterized protein {ECO:0000313|EnsemblPlants:Bo1g046550.1};	--	--	--
RSG00401	0	0	0	106	116	137	0	120	9.4	1.54968e-13	3.69545e-12	up	RSG00401	Rs_scaf8	838021	838632	+	612	protein_coding	--	--	--	--	--	--	--	--	--
RSG00411	893	641	1358	508	289	484	964	427	-1.177	0.00317512	0.0117627	down	RSG00411	Rs_scaf8	890616	893980	+	3365	protein_coding	GO:0016021,integral component of membrane; GO:0005886,plasma membrane; GO:0005524,ATP binding; GO:0004674,protein serine/threonine kinase activity	--	At5g56040	ref|XP_018465139.1|	RGI3_ARATH,RecName: Full=LRR receptor-like serine/threonine-protein kinase {ECO:0000305}; EC=2.7.11.1 {ECO:0000305}; AltName: Full=LRR receptor-like serine/threonine-protein kinase At4g26540 {ECO:0000305}; AltName: Full=Protein RECEPTOR OF RGF1 {ECO:0000303|PubMed:27229311}; AltName: Full=Protein RGF1 INSENSITIVE 3 {ECO:0000303|PubMed:27229312}; Flags: Precursor;	A0A0D3A6N0_BRAOL,SubName: Full=Uncharacterized protein {ECO:0000313|EnsemblPlants:Bo1g045340.1};	--	--	--
RSG00415	46	205	177	503	813	952	143	756	2.398	1.82634e-05	0.000126927	up	RSG00415	Rs_scaf8	907473	908282	-	810	protein_coding	--	--	At4g26490	ref|XP_018472262.1|	--	A0A0D3A6M7_BRAOL,SubName: Full=Uncharacterized protein {ECO:0000313|EnsemblPlants:Bo1g045310.1};	--	--	--
RSG00419	6346	2699	2041	1290	1143	1265	3695	1233	-1.584	0.000462247	0.00225357	down	RSG00419	Rs_scaf8	919216	922015	+	2800	protein_coding	--	--	--	--	--	--	--	--	--
RSG00428	318	324	206	686	775	622	283	694	1.3	9.57032e-06	7.05511e-05	up	RSG00428	Rs_scaf8	947024	948959	+	1936	protein_coding	--	--	At4g26370	ref|XP_018472263.1|	--	A0A0D3A6K9_BRAOL,SubName: Full=Uncharacterized protein {ECO:0000313|EnsemblPlants:Bo1g043150.1};	--	--	--
RSG00429	122	199	235	451	517	484	185	484	1.378	3.06934e-05	0.000202912	up	RSG00429	Rs_scaf8	949263	950676	-	1414	protein_coding	--	--	--	--	--	--	--	--	--
RSG00439	2738	1422	1494	688	767	924	1885	793	-1.248	0.000366955	0.00184256	down	RSG00439	Rs_scaf8	987067	987734	-	668	protein_coding	--	--	--	--	--	--	--	--	--
RSG00450	366	371	320	89	90	80	352	86	-2.031	4.95892e-15	1.42903e-13	down	RSG00450	Rs_scaf4	6229	8413	+	2185	protein_coding	--	--	--	--	--	--	--	--	--
RSG00453	1173	3617	3771	7229	8548	10686	2854	8821	1.628	0.000463849	0.00226001	up	RSG00453	Rs_scaf4	18657	20897	+	2241	protein_coding	--	--	--	--	--	--	--	--	--
RSG00465	18	127	24	200	197	226	56	208	1.869	0.0108292	0.0327495	up	RSG00465	Rs_scaf4	62321	63910	+	1590	protein_coding	--	--	At5g22730	ref|XP_018483455.1|	FBD18_ARATH,RecName: Full=FBD-associated F-box protein At5g44490;	A0A0D3A2N4_BRAOL,SubName: Full=Uncharacterized protein {ECO:0000313|EnsemblPlants:Bo1g010590.1};	--	--	--
RSG00469	290	300	169	553	500	463	253	505	1	0.00211475	0.00831332	up	RSG00469	Rs_scaf4	77980	79237	+	1258	protein_coding	--	--	--	ref|XP_018470797.1|	--	A0A0D3A2N0_BRAOL,SubName: Full=Uncharacterized protein {ECO:0000313|EnsemblPlants:Bo1g010550.1};	--	--	--
RSG00470	267	241	41	597	399	567	183	521	1.513	0.0173942	0.0483022	up	RSG00470	Rs_scaf4	86240	88726	+	2487	protein_coding	GO:0016021,integral component of membrane; GO:0005886,plasma membrane; GO:0005524,ATP binding; GO:0005516,calmodulin binding; GO:0030246,carbohydrate binding; GO:0004672,protein kinase activity; GO:0004674,protein serine/threonine kinase activity; GO:0031625,ubiquitin protein ligase binding; GO:0046777,protein autophosphorylation	--	At4g32300	ref|XP_013610711.1|	SD25_ARATH,RecName: Full=G-type lectin S-receptor-like serine/threonine-protein kinase SD2-5; EC=2.7.11.1; AltName: Full=S-domain-2 (SD2) receptor kinase 5; Short=SD2-5; Flags: Precursor;	A0A078FJZ4_BRANA,SubName: Full=BnaA03g51990D protein {ECO:0000313|EMBL:CDY13481.1};	--	--	--
RSG00472	1186	840	1334	2354	2500	2496	1120	2450	1.13	1.32558e-05	9.46087e-05	up	RSG00472	Rs_scaf4	93880	95820	+	1941	protein_coding	--	--	--	--	--	--	--	--	--
RSG00473	293	271	176	4253	3926	3584	247	3921	3.995	6.54596e-46	2.30815e-43	up	RSG00473	Rs_scaf4	96490	97885	-	1396	protein_coding	--	--	At4g32340	ref|XP_013664658.2|	--	M4D4D5_BRARP,SubName: Full=Uncharacterized protein {ECO:0000313|EnsemblPlants:Bra011339.1-P};	--	--	--
RSG00481	295	678	392	2150	2423	2467	455	2347	2.364	8.44917e-11	1.40441e-09	up	RSG00481	Rs_scaf4	131770	133767	+	1998	protein_coding	--	--	--	ref|XP_018463226.1|	--	A0A0D3BLU7_BRAOL,SubName: Full=Uncharacterized protein {ECO:0000313|EnsemblPlants:Bo3g172400.1};	--	--	--
RSG00484	287	163	318	97	147	120	256	121	-1.075	0.00645362	0.0212694	down	RSG00484	Rs_scaf4	144470	145579	-	1110	protein_coding	--	--	--	--	--	--	--	--	--
RSG00488	5117	2212	3083	1401	1149	1590	3471	1380	-1.33	0.000366915	0.00184256	down	RSG00488	Rs_scaf4	160846	162167	-	1322	protein_coding	GO:0005789,endoplasmic reticulum membrane; GO:0000139,Golgi membrane; GO:0016021,integral component of membrane; GO:0000220,vacuolar proton-transporting V-type ATPase, V0 domain; GO:0046961,proton-transporting ATPase activity, rotational mechanism; GO:0015991,ATP hydrolysis coupled proton transport; GO:0007035,vacuolar acidification	--	At4g32530	ref|NP_001119099.1|	VATO1_ARATH,RecName: Full=V-type proton ATPase subunit c''1; Short=V-ATPase subunit c''1; AltName: Full=Vacuolar H(+)-ATPase subunit c'' isoform 1; AltName: Full=Vacuolar proton pump subunit c''1;	B3H4N3_ARATH,SubName: Full=ATPase, F0/V0 complex, subunit C protein {ECO:0000313|EMBL:AEE86074.1};	--	--	--
RSG00495	191	218	539	693	671	649	316	671	1.084	0.0171179	0.0476533	up	RSG00495	Rs_scaf4	205314	209808	+	4495	protein_coding	--	--	--	--	--	--	--	--	--
RSG00498	162	239	268	517	696	832	223	682	1.607	1.67453e-06	1.44448e-05	up	RSG00498	Rs_scaf4	218508	219578	+	1071	protein_coding	--	--	--	--	--	--	--	--	--
RSG00509	408	228	319	135	131	171	318	146	-1.122	0.00112492	0.00485455	down	RSG00509	Rs_scaf4	267855	269442	-	1588	protein_coding	--	--	At4g32680	ref|XP_018453559.1|	--	M4D4G7_BRARP,SubName: Full=Uncharacterized protein {ECO:0000313|EnsemblPlants:Bra011371.1-P};	--	--	--
RSG00510	771	763	550	232	227	253	695	237	-1.547	2.9867e-09	4.02614e-08	down	RSG00510	Rs_scaf4	271708	272961	+	1254	protein_coding	--	--	--	--	--	--	--	--	--
RSG00520	116	59	62	25	18	22	79	22	-1.872	0.000346593	0.00175378	down	RSG00520	Rs_scaf4	331532	332227	+	696	protein_coding	GO:0005634,nucleus; GO:0003700,DNA-binding transcription factor activity; GO:0043565,sequence-specific DNA binding; GO:0044212,transcription regulatory region DNA binding; GO:0009873,ethylene-activated signaling pathway; GO:0006351,transcription, DNA-templated	K09286: EREBP; EREBP-like factor	At4g32800	ref|XP_018450778.1|	ERF43_ARATH,RecName: Full=Ethylene-responsive transcription factor ERF043;	A0A0D3A2H4_BRAOL,SubName: Full=Uncharacterized protein {ECO:0000313|EnsemblPlants:Bo1g009990.1};	AP2/ERF-ERF	TF	AP2/ERF->AP2/ERF-ERF
RSG00521	0	3	14	53	61	56	6	57	3.206	0.00097529	0.0043023	up	RSG00521	Rs_scaf4	338620	339363	+	744	protein_coding	--	--	--	--	--	--	--	--	--
RSG00525	2286	1736	1137	843	656	462	1720	654	-1.395	0.000228625	0.0012206	down	RSG00525	Rs_scaf4	366243	369390	-	3148	protein_coding	--	--	--	--	--	--	--	--	--
RSG00534	1886	1209	1169	537	671	735	1421	648	-1.132	0.000215977	0.00115919	down	RSG00534	Rs_scaf4	424900	426032	+	1133	protein_coding	--	--	At4g32930	ref|XP_018471357.1|	--	M4F7H3_BRARP,SubName: Full=Uncharacterized protein {ECO:0000313|EnsemblPlants:Bra037034.1-P};	--	--	--
RSG00542	55	66	41	242	164	301	54	236	2.128	1.37527e-07	1.43147e-06	up	RSG00542	Rs_scaf4	463963	465862	+	1900	protein_coding	GO:0009507,chloroplast; GO:0050662,coenzyme binding; GO:0008146,sulfotransferase activity; GO:0046507,UDPsulfoquinovose synthase activity; GO:0008270,zinc ion binding; GO:0016036,cellular response to phosphate starvation; GO:0009247,glycolipid biosynthetic process	--	At4g33030	ref|XP_018451761.1|	SQD1_ARATH,RecName: Full=UDP-sulfoquinovose synthase, chloroplastic; EC=3.13.1.1; AltName: Full=Sulfite:UDP-glucose sulfotransferase; AltName: Full=Sulfolipid biosynthesis protein; Flags: Precursor;	M4D4K3_BRARP,SubName: Full=Uncharacterized protein {ECO:0000313|EnsemblPlants:Bra011407.1-P};	--	--	--
RSG00546	1892	2519	2488	5336	5321	6128	2300	5595	1.282	9.21135e-09	1.15397e-07	up	RSG00546	Rs_scaf4	482332	486664	+	4333	protein_coding	--	--	--	--	--	--	--	--	--
RSG00554	951	1705	4516	9809	6159	7131	2391	7700	1.687	0.00236995	0.00916386	up	RSG00554	Rs_scaf4	512125	517469	-	5345	protein_coding	--	--	--	--	--	--	--	--	--
RSG00567	84	140	183	244	615	219	136	359	1.403	0.00855507	0.0269292	up	RSG00567	Rs_scaf4	595102	599520	-	4419	protein_coding	--	--	--	--	--	--	--	--	--
RSG00569	212	141	192	82	90	91	182	88	-1.049	0.00124973	0.00531569	down	RSG00569	Rs_scaf4	606138	608188	-	2051	protein_coding	--	--	--	--	--	--	--	--	--
RSG00573	81	48	49	23	17	12	59	17	-1.774	0.00150216	0.006213	down	RSG00573	Rs_scaf4	620508	622535	+	2028	protein_coding	GO:0005576,extracellular region; GO:0009505,plant-type cell wall; GO:0009506,plasmodesma; GO:0020037,heme binding; GO:0046872,metal ion binding; GO:0004601,peroxidase activity; GO:0042744,hydrogen peroxide catabolic process; GO:0009664,plant-type cell wall organization; GO:0006979,response to oxidative stress	--	At4g33420	ref|XP_018470812.1|	PER47_ARATH,RecName: Full=Peroxidase 47; Short=Atperox P47; EC=1.11.1.7; AltName: Full=ATP32; Flags: Precursor;	A0A0D3A291_BRAOL,RecName: Full=Peroxidase {ECO:0000256|RuleBase:RU362060, ECO:0000256|SAAS:SAAS00709852}; EC=1.11.1.7 {ECO:0000256|RuleBase:RU362060, ECO:0000256|SAAS:SAAS00709852};	--	--	--
RSG00578	8	15	11	343	240	344	11	309	4.766	3.18488e-28	3.5193e-26	up	RSG00578	Rs_scaf4	637020	639943	-	2924	protein_coding	GO:0009507,chloroplast; GO:0005829,cytosol; GO:0005634,nucleus; GO:0043014,alpha-tubulin binding; GO:0048487,beta-tubulin binding; GO:0032041,NAD-dependent histone deacetylase activity (H3-K14 specific); GO:0051721,protein phosphatase 2A binding; GO:0043621,protein self-association; GO:0042903,tubulin deacetylase activity; GO:0006355,regulation of transcription, DNA-templated; GO:0006351,transcri…	--	At4g33470	ref|XP_018469779.1|	HDA14_ARATH,RecName: Full=Histone deacetylase 14; EC=3.5.1.98;	M4D4P0_BRARP,RecName: Full=Histone deacetylase {ECO:0000256|SAAS:SAAS00894283}; EC=3.5.1.98 {ECO:0000256|SAAS:SAAS00894283};	--	--	--
RSG00581	327	202	232	78	104	105	254	96	-1.401	5.46856e-05	0.000341997	down	RSG00581	Rs_scaf4	645898	647142	-	1245	protein_coding	GO:0010102,lateral root morphogenesis; GO:0008285,negative regulation of cell proliferation	--	At4g33500_2	ref|XP_018471976.1|	RPD1_ARATH,RecName: Full=Protein ROOT PRIMORDIUM DEFECTIVE 1;	A0A0D3A283_BRAOL,SubName: Full=Uncharacterized protein {ECO:0000313|EnsemblPlants:Bo1g008090.1};	--	--	--
RSG00589	559	424	796	278	236	264	593	259	-1.194	0.000280576	0.00145948	down	RSG00589	Rs_scaf4	684393	685634	-	1242	protein_coding	--	--	--	--	--	--	--	--	--
RSG00590	1600	976	1475	513	526	738	1350	592	-1.189	0.000154875	0.000863129	down	RSG00590	Rs_scaf4	686254	686747	-	494	protein_coding	--	--	At4g33640	ref|XP_018466005.1|	COSA_EUTHA,RecName: Full=Costars family protein ST45-2;	M4D4Q3_BRARP,SubName: Full=Uncharacterized protein {ECO:0000313|EnsemblPlants:Bra011457.1-P};	--	--	--
RSG00592	3	5	2	42	44	44	3	43	3.692	4.35961e-07	4.19212e-06	up	RSG00592	Rs_scaf4	693613	694971	-	1359	protein_coding	--	--	At1g30790	ref|XP_018467053.1|	FB20_ARATH,RecName: Full=F-box protein At1g30790;	A0A0D3A3L1_BRAOL,SubName: Full=Uncharacterized protein {ECO:0000313|EnsemblPlants:Bo1g016830.1};	--	--	--
RSG00593	14	7	16	0	0	0	12	0	-6.023	0.000988472	0.00435433	down	RSG00593	Rs_scaf4	696861	697265	-	405	protein_coding	--	--	--	--	--	A0A0D3A269_BRAOL,SubName: Full=Uncharacterized protein {ECO:0000313|EnsemblPlants:Bo1g007950.1};	--	--	--
RSG00595	0	0	2	6	7	26	1	13	4.446	0.0104238	0.0317164	up	RSG00595	Rs_scaf4	698969	699987	-	1019	protein_coding	GO:0005829,cytosol; GO:0010349,L-galactose dehydrogenase activity; GO:0006012,galactose metabolic process; GO:0019853,L-ascorbic acid biosynthetic process	--	At4g33670	ref|NP_195093.1|	GALDH_ARATH,RecName: Full=L-galactose dehydrogenase; Short=At-GalDH; Short=L-GalDH; EC=1.1.1.316;	A0A178USL2_ARATH,SubName: Full=Uncharacterized protein {ECO:0000313|EMBL:OAO96959.1};	--	--	--
RSG00597	687	442	334	21	15	17	488	18	-4.81	5.84338e-28	6.2586e-26	down	RSG00597	Rs_scaf4	704177	705530	+	1354	protein_coding	--	--	At4g33690	ref|XP_018470795.1|	--	A0A1J3E4N2_NOCCA,SubName: Full=Uncharacterized protein {ECO:0000313|EMBL:JAU26222.1};	--	--	--
RSG00600	177	29	59	0	2	0	88	1	-7.093	2.8572e-07	2.82943e-06	down	RSG00600	Rs_scaf4	714732	715250	+	519	protein_coding	GO:0048046,apoplast; GO:0005618,cell wall; GO:0006952,defense response; GO:0010266,response to vitamin B1; GO:0009414,response to water deprivation; GO:0009627,systemic acquired resistance	K13449: PR1; pathogenesis-related protein 1	At4g33730	ref|XP_018464206.1|	PR1_ARATH,RecName: Full=Pathogenesis-related protein 1; Short=PR-1; Flags: Precursor;	A0A068FAZ3_BRANA,SubName: Full=Uncharacterized protein {ECO:0000313|EMBL:AID60096.1};	--	--	--
RSG00602	5	6	153	352	388	364	55	368	2.748	0.009755	0.0299776	up	RSG00602	Rs_scaf4	722888	724319	-	1432	protein_coding	--	--	--	--	--	--	--	--	--
RSG00606	9	11	5	0	0	0	8	0	-5.45	0.00766104	0.02451	down	RSG00606	Rs_scaf4	737962	739951	-	1990	protein_coding	--	--	--	--	--	--	--	--	--
RSG00608	17	48	32	115	97	107	32	106	1.686	0.000693077	0.00320138	up	RSG00608	Rs_scaf4	751477	752453	-	977	protein_coding	--	--	At4g33800	ref|XP_018485105.1|	--	A0A0D3A256_BRAOL,SubName: Full=Uncharacterized protein {ECO:0000313|EnsemblPlants:Bo1g007820.1};	--	--	--
RSG00615	78	66	50	16	2	6	65	8	-3.022	0.000166499	0.000920394	down	RSG00615	Rs_scaf4	785602	787704	+	2103	protein_coding	--	--	--	--	--	--	--	--	--
RSG00616	467	283	359	192	109	170	370	157	-1.234	0.000788394	0.00357845	down	RSG00616	Rs_scaf4	792907	793104	+	198	protein_coding	--	--	At4g33960	ref|XP_018471140.1|	--	A0A0D3A247_BRAOL,SubName: Full=Uncharacterized protein {ECO:0000313|EnsemblPlants:Bo1g007730.1};	--	--	--
RSG00617	460	600	100	199	79	58	387	112	-1.786	0.0124868	0.0368463	down	RSG00617	Rs_scaf4	797134	799353	-	2220	protein_coding	GO:0005618,cell wall; GO:0005576,extracellular region; GO:0005199,structural constituent of cell wall; GO:0071555,cell wall organization; GO:0009860,pollen tube growth	--	At4g33970	ref|XP_018447489.1|	PLRX4_ARATH,RecName: Full=Pollen-specific leucine-rich repeat extensin-like protein 4; Short=AtPEX4; Short=Pollen-specific LRR/EXTENSIN4; AltName: Full=Cell wall hydroxyproline-rich glycoprotein; Flags: Precursor;	A0A0D3A246_BRAOL,SubName: Full=Uncharacterized protein {ECO:0000313|EnsemblPlants:Bo1g007720.1};	--	--	--
RSG00626	113	143	126	1500	1698	1529	127	1576	3.622	8.93619e-59	5.96671e-56	up	RSG00626	Rs_scaf4	835129	836909	-	1781	protein_coding	GO:0043231,intracellular membrane-bounded organelle; GO:0080043,quercetin 3-O-glucosyltransferase activity; GO:0080044,quercetin 7-O-glucosyltransferase activity; GO:0008152,metabolic process	--	At4g34131	ref|XP_018471905.1|	U73B1_ARATH,RecName: Full=UDP-glycosyltransferase 73B1; EC=2.4.1.-;	A0A0D3A235_BRAOL,RecName: Full=Glycosyltransferase {ECO:0000256|RuleBase:RU362057}; EC=2.4.1.- {ECO:0000256|RuleBase:RU362057};	--	--	--
RSG00633	1846	1049	1915	417	580	239	1603	412	-1.959	3.84871e-06	3.06938e-05	down	RSG00633	Rs_scaf4	864331	866858	-	2528	protein_coding	--	--	--	--	--	--	--	--	--
RSG00637	4217	2841	2217	683	656	712	3092	684	-2.177	2.09495e-12	4.36546e-11	down	RSG00637	Rs_scaf4	882502	884505	-	2004	protein_coding	GO:0005829,cytosol; GO:0045551,cinnamyl-alcohol dehydrogenase activity; GO:0052747,sinapyl alcohol dehydrogenase activity; GO:0008270,zinc ion binding; GO:0009809,lignin biosynthetic process	--	At4g34230	ref|XP_018449668.1|	CADH5_ARATH,RecName: Full=Cinnamyl alcohol dehydrogenase 5; Short=AtCAD5; EC=1.1.1.195; AltName: Full=Cinnamyl alcohol dehydrogenase D;	A0A0D3A225_BRAOL,SubName: Full=Uncharacterized protein {ECO:0000313|EnsemblPlants:Bo1g007510.1};	--	--	--
RSG00638	237	190	177	436	496	459	201	464	1.21	1.33884e-06	1.17658e-05	up	RSG00638	Rs_scaf4	885609	888249	+	2641	protein_coding	--	--	--	--	--	--	--	--	--
RSG00649	55	66	53	3	6	12	58	7	-3.04	3.29084e-06	2.66856e-05	down	RSG00649	Rs_scaf4	928560	930708	-	2149	protein_coding	--	--	--	--	--	--	--	--	--
RSG00664	0	0	0	25	15	12	0	17	6.596	8.65328e-05	0.000514215	up	RSG00664	Rs_scaf4	1006702	1007221	-	520	protein_coding	--	--	--	emb|CDY25005.1|	--	A0A078GES5_BRANA,SubName: Full=BnaC02g40030D protein {ECO:0000313|EMBL:CDY25005.1};	--	--	--
RSG00678	585	224	449	946	1046	710	419	901	1.106	0.00755527	0.0242235	up	RSG00678	Rs_scaf4	1083326	1083996	-	671	protein_coding	--	--	--	--	--	--	--	--	--
RSG00680	64	48	302	0	0	0	138	0	-9.529	1.994e-10	3.14135e-09	down	RSG00680	Rs_scaf4	1086767	1089910	+	3144	protein_coding	--	--	--	--	--	--	--	--	--
RSG00685	495	457	98	1434	1566	738	350	1246	1.834	0.00232798	0.00902381	up	RSG00685	Rs_scaf4	1103965	1104909	-	945	protein_coding	GO:0009507,chloroplast; GO:0005829,cytosol; GO:0008792,arginine decarboxylase activity; GO:0042803,protein homodimerization activity; GO:0006527,arginine catabolic process; GO:0006596,polyamine biosynthetic process; GO:0009446,putrescine biosynthetic process; GO:0009737,response to abscisic acid; GO:0009409,response to cold; GO:0009753,response to jasmonic acid; GO:0080167,response to karrikin; G…	K01583: E4.1.1.19; arginine decarboxylase [EC:4.1.1.19]	At4g34710	ref|XP_013731022.1|	SPE2_ARATH,RecName: Full=Arginine decarboxylase 2 {ECO:0000305}; Short=ADC 2 {ECO:0000305}; Short=ARGDC 2 {ECO:0000305}; Short=AtADC2 {ECO:0000303|PubMed:14684170}; EC=4.1.1.19 {ECO:0000305|PubMed:14684170}; AltName: Full=ADC-N {ECO:0000305};	A0A0D3A1X6_BRAOL,RecName: Full=Arginine decarboxylase {ECO:0000256|RuleBase:RU003740}; EC=4.1.1.19 {ECO:0000256|RuleBase:RU003740};	--	--	--
RSG00686	179	259	49	880	1023	474	162	792	2.291	0.000143483	0.00080565	up	RSG00686	Rs_scaf4	1110711	1111820	-	1110	protein_coding	GO:0009507,chloroplast; GO:0005829,cytosol; GO:0008792,arginine decarboxylase activity; GO:0042803,protein homodimerization activity; GO:0006527,arginine catabolic process; GO:0006596,polyamine biosynthetic process; GO:0009446,putrescine biosynthetic process; GO:0009737,response to abscisic acid; GO:0009409,response to cold; GO:0009753,response to jasmonic acid; GO:0080167,response to karrikin; G…	K01583: E4.1.1.19; arginine decarboxylase [EC:4.1.1.19]	At4g34710	ref|XP_013731022.1|	SPE2_ARATH,RecName: Full=Arginine decarboxylase 2 {ECO:0000305}; Short=ADC 2 {ECO:0000305}; Short=ARGDC 2 {ECO:0000305}; Short=AtADC2 {ECO:0000303|PubMed:14684170}; EC=4.1.1.19 {ECO:0000305|PubMed:14684170}; AltName: Full=ADC-N {ECO:0000305};	M4D4Z8_BRARP,RecName: Full=Arginine decarboxylase {ECO:0000256|RuleBase:RU003740}; EC=4.1.1.19 {ECO:0000256|RuleBase:RU003740};	--	--	--
RSG00692	40	32	55	159	158	173	42	163	1.946	1.98463e-07	2.01429e-06	up	RSG00692	Rs_scaf9	12836	14611	-	1776	protein_coding	--	--	--	--	--	--	--	--	--
RSG00694	519	422	79	89	64	123	340	92	-1.884	0.00474256	0.0164375	down	RSG00694	Rs_scaf9	21561	24802	-	3242	protein_coding	--	--	--	--	--	--	--	--	--
RSG00700	7571	4679	4184	526	549	783	5478	619	-3.145	1.74232e-20	9.20498e-19	down	RSG00700	Rs_scaf9	44525	49821	-	5297	protein_coding	--	--	--	--	--	A0A251UTM8_HELAN,RecName: Full=Cellulose synthase {ECO:0000256|RuleBase:RU361116}; EC=2.4.1.12 {ECO:0000256|RuleBase:RU361116};	--	--	--
RSG00704	58	11	3	2	3	2	24	2	-3.336	0.0104742	0.031854	down	RSG00704	Rs_scaf9	66999	67316	-	318	protein_coding	GO:0048046,apoplast; GO:0005615,extracellular space; GO:0010227,floral organ abscission	--	--	ref|XP_018476332.1|	IDL3_ARATH,RecName: Full=Protein IDA-LIKE 3; Flags: Precursor;	A0A0D3B0E3_BRAOL,SubName: Full=Uncharacterized protein {ECO:0000313|EnsemblPlants:Bo3g005280.1};	--	--	--
RSG00707	99	129	96	2	14	9	108	8	-3.69	5.53531e-09	7.18103e-08	down	RSG00707	Rs_scaf9	73893	75919	-	2027	protein_coding	GO:0071944,cell periphery; GO:0005618,cell wall; GO:0005576,extracellular region; GO:0045330,aspartyl esterase activity; GO:0030599,pectinesterase activity; GO:0046910,pectinesterase inhibitor activity; GO:0042545,cell wall modification; GO:0045490,pectin catabolic process	--	At5g09760	ref|XP_013713079.1|	PME51_ARATH,RecName: Full=Probable pectinesterase/pectinesterase inhibitor 51; Includes: RecName: Full=Pectinesterase inhibitor 51; AltName: Full=Pectin methylesterase inhibitor 51; Includes: RecName: Full=Pectinesterase 51; Short=PE 51; EC=3.1.1.11; AltName: Full=Pectin methylesterase 51; Short=AtPME51; Flags: Precursor;	M4EIK2_BRARP,SubName: Full=Uncharacterized protein {ECO:0000313|EnsemblPlants:Bra028617.1-P};	--	--	--
RSG00708	489	474	236	128	186	182	400	165	-1.269	0.00147283	0.00611301	down	RSG00708	Rs_scaf9	77134	79212	-	2079	protein_coding	GO:0071944,cell periphery; GO:0005618,cell wall; GO:0005576,extracellular region; GO:0045330,aspartyl esterase activity; GO:0030599,pectinesterase activity; GO:0046910,pectinesterase inhibitor activity; GO:0042545,cell wall modification; GO:0045490,pectin catabolic process	--	At5g09760	ref|XP_018476968.1|	PME51_ARATH,RecName: Full=Probable pectinesterase/pectinesterase inhibitor 51; Includes: RecName: Full=Pectinesterase inhibitor 51; AltName: Full=Pectin methylesterase inhibitor 51; Includes: RecName: Full=Pectinesterase 51; Short=PE 51; EC=3.1.1.11; AltName: Full=Pectin methylesterase 51; Short=AtPME51; Flags: Precursor;	M4CP93_BRARP,SubName: Full=Uncharacterized protein {ECO:0000313|EnsemblPlants:Bra006031.1-P};	--	--	--
RSG00720	931	357	389	75	66	72	559	71	-2.972	1.35789e-10	2.19883e-09	down	RSG00720	Rs_scaf9	108825	109543	+	719	protein_coding	GO:0070765,gamma-secretase complex; GO:0005798,Golgi-associated vesicle; GO:0016021,integral component of membrane; GO:0007219,Notch signaling pathway	--	At5g09310	ref|XP_018476201.1|	PEN2_ARATH,RecName: Full=Probable gamma-secretase subunit PEN-2;	A0A0D3B0C9_BRAOL,SubName: Full=Uncharacterized protein {ECO:0000313|EnsemblPlants:Bo3g005140.1};	--	--	--
RSG00722	6	12	0	191	315	356	6	287	5.605	9.06437e-12	1.71154e-10	up	RSG00722	Rs_scaf9	112570	114977	-	2408	protein_coding	--	--	--	--	--	--	--	--	--
RSG00724	4147	4157	3678	1771	1798	1977	3994	1849	-1.111	8.08971e-10	1.17099e-08	down	RSG00724	Rs_scaf9	123213	125630	-	2418	protein_coding	--	--	--	--	--	--	--	--	--
RSG00727	8397	6872	7155	3105	3140	3531	7475	3259	-1.197	1.03292e-09	1.47408e-08	down	RSG00727	Rs_scaf9	136001	138518	+	2518	protein_coding	--	--	--	--	--	--	--	--	--
RSG00728	353	518	468	139	122	124	446	128	-1.799	2.31832e-10	3.61419e-09	down	RSG00728	Rs_scaf9	140394	143619	+	3226	protein_coding	--	--	--	--	--	--	DDT	TR	DDT
RSG00729	1357	1340	1307	577	551	719	1335	616	-1.116	2.38054e-07	2.38601e-06	down	RSG00729	Rs_scaf9	143916	146026	-	2111	protein_coding	--	--	--	--	--	--	--	--	--
RSG00742	325	356	475	620	948	1050	385	873	1.176	0.000286606	0.00148739	up	RSG00742	Rs_scaf9	205667	207248	+	1582	protein_coding	GO:0005634,nucleus; GO:0003677,DNA binding; GO:0003700,DNA-binding transcription factor activity; GO:0009738,abscisic acid-activated signaling pathway; GO:1901001,negative regulation of response to salt stress; GO:0010116,positive regulation of abscisic acid biosynthetic process; GO:1905615,positive regulation of developmental vegetative growth; GO:0045893,positive regulation of transcription, DN…	--	At5g08520	ref|XP_018474513.1|	SRM1_ARATH,RecName: Full=Transcription factor SRM1 {ECO:0000305}; AltName: Full=Myb-related protein SRM1 {ECO:0000305}; AltName: Full=Protein SALT-RELATED MYB 1 {ECO:0000303|PubMed:26243618};	A0A0D3B0B2_BRAOL,SubName: Full=Uncharacterized protein {ECO:0000313|EnsemblPlants:Bo3g004970.1};	MYB-related	TF	MYB->MYB-related
RSG00748	136	190	153	311	373	382	160	355	1.149	3.93629e-05	0.000254593	up	RSG00748	Rs_scaf9	222769	224335	+	1567	protein_coding	--	--	--	ref|XP_018474526.1|	--	M4CP53_BRARP,SubName: Full=Uncharacterized protein {ECO:0000313|EnsemblPlants:Bra005991.1-P};	--	--	--
RSG00751	356	276	223	156	48	50	285	85	-1.759	0.00153449	0.00632043	down	RSG00751	Rs_scaf9	232790	239780	+	6991	protein_coding	--	--	At2g05200	ref|XP_009140970.1|	--	M4EYE7_BRARP,SubName: Full=Uncharacterized protein {ECO:0000313|EnsemblPlants:Bra033839.1-P};	--	--	--
RSG00752	476	495	997	190	307	258	656	252	-1.383	0.000770576	0.00350925	down	RSG00752	Rs_scaf9	240992	243214	+	2223	protein_coding	--	--	--	--	--	--	--	--	--
RSG00758	5007	2511	1699	1089	1165	1161	3072	1138	-1.432	0.000761726	0.0034742	down	RSG00758	Rs_scaf9	257008	258788	-	1781	protein_coding	GO:0005618,cell wall; GO:0005759,mitochondrial matrix; GO:0005739,mitochondrion; GO:0048037,cofactor binding; GO:0005507,copper ion binding; GO:0046872,metal ion binding; GO:0000166,nucleotide binding; GO:0004775,succinate-CoA ligase (ADP-forming) activity; GO:0004776,succinate-CoA ligase (GDP-forming) activity; GO:0046686,response to cadmium ion; GO:0006099,tricarboxylic acid cycle	--	At5g08300	ref|XP_018476832.1|	SUCA1_ARATH,RecName: Full=Succinate--CoA ligase [ADP-forming] subunit alpha-1, mitochondrial {ECO:0000255|HAMAP-Rule:MF_03222}; EC=6.2.1.5 {ECO:0000255|HAMAP-Rule:MF_03222}; AltName: Full=Succinyl-CoA synthetase subunit alpha-1 {ECO:0000255|HAMAP-Rule:MF_03222}; Short=SCS-alpha-1 {ECO:0000255|HAMAP-Rule:MF_03222}; Flags: Precursor;	M4CP44_BRARP,RecName: Full=Succinate--CoA ligase [ADP-forming] subunit alpha, mitochondrial {ECO:0000256|HAMAP-Rule:MF_03222}; EC=6.2.1.5 {ECO:0000256|HAMAP-Rule:MF_03222}; AltName: Full=Succinyl-CoA synthetase subunit alpha {ECO:0000256|HAMAP-Rule:MF_03222}; Short=SCS-alpha {ECO:0000256|HAMAP-Rule:MF_03222};	--	--	--
RSG00760	715	296	35	3107	1886	1773	349	2255	2.695	0.000767915	0.00349916	up	RSG00760	Rs_scaf9	264036	268863	-	4828	protein_coding	--	--	--	--	--	--	--	--	--
RSG00763	763	574	352	218	191	283	563	231	-1.286	0.000800136	0.00362283	down	RSG00763	Rs_scaf9	284172	286177	+	2006	protein_coding	--	--	--	--	--	--	--	--	--
RSG00768	0	0	0	127	108	161	0	132	9.539	7.7622e-14	1.90605e-12	up	RSG00768	Rs_scaf9	311819	313016	+	1198	protein_coding	GO:0005829,cytosol; GO:0004067,asparaginase activity; GO:0008798,beta-aspartyl-peptidase activity	--	At5g08100	ref|XP_018476800.1|	ASPGA_ARATH,RecName: Full=Isoaspartyl peptidase/L-asparaginase 1; EC=3.4.19.5; AltName: Full=L-asparagine amidohydrolase 1; Contains: RecName: Full=Isoaspartyl peptidase/L-asparaginase 1 subunit alpha; Contains: RecName: Full=Isoaspartyl peptidase/L-asparaginase 1 subunit beta; Flags: Precursor;	A0A087G5M6_ARAAL,SubName: Full=Uncharacterized protein {ECO:0000313|EMBL:KFK25178.1};	--	--	--
RSG00774	165	181	83	5	8	4	143	6	-4.669	4.28846e-14	1.08708e-12	down	RSG00774	Rs_scaf9	329726	332452	-	2727	protein_coding	--	--	--	--	--	--	--	--	--
RSG00777	0	0	47	679	841	948	16	823	5.697	0.0140183	0.0405234	up	RSG00777	Rs_scaf9	340737	345254	+	4518	protein_coding	GO:0004190,aspartic-type endopeptidase activity; GO:0004519,endonuclease activity; GO:0003676,nucleic acid binding; GO:0003964,RNA-directed DNA polymerase activity; GO:0008270,zinc ion binding; GO:0015074,DNA integration	--	At4g14460	gb|AAC33963.1|	POLX_TOBAC,RecName: Full=Retrovirus-related Pol polyprotein from transposon TNT 1-94; Includes: RecName: Full=Protease; EC=3.4.23.-; Includes: RecName: Full=Reverse transcriptase; EC=2.7.7.49; Includes: RecName: Full=Endonuclease;	O81617_ARATH,SubName: Full=F8M12.17 protein {ECO:0000313|EMBL:AAC33963.1};	--	--	--
RSG00778	154	207	182	511	399	574	181	495	1.445	4.49362e-07	4.30461e-06	up	RSG00778	Rs_scaf9	345761	348152	+	2392	protein_coding	--	--	At5g07890	ref|XP_018476996.1|	--	A0A0D3B075_BRAOL,SubName: Full=Uncharacterized protein {ECO:0000313|EnsemblPlants:Bo3g004600.1};	--	--	--
RSG00779	67	37	74	18	9	11	59	13	-2.214	0.000300891	0.00155446	down	RSG00779	Rs_scaf9	348784	350163	-	1380	protein_coding	GO:0016747,transferase activity, transferring acyl groups other than amino-acyl groups	--	At5g07870	ref|XP_018476994.1|	Y3028_ARATH,RecName: Full=Uncharacterized acetyltransferase At3g50280; EC=2.3.1.-;	A0A0D3B072_BRAOL,SubName: Full=Uncharacterized protein {ECO:0000313|EnsemblPlants:Bo3g004570.1};	--	--	--
RSG00788	87	111	50	319	205	297	83	274	1.726	4.18712e-05	0.000268877	up	RSG00788	Rs_scaf9	381676	389535	+	7860	protein_coding	--	--	--	ref|XP_018476072.1|	--	--	--	--	--
RSG00790	147	214	80	607	640	576	147	608	2.049	4.84462e-07	4.60988e-06	up	RSG00790	Rs_scaf9	403678	408264	+	4587	protein_coding	--	--	--	--	--	--	--	--	--
RSG00800	12	9	3	0	0	0	8	0	-5.443	0.0097182	0.0298821	down	RSG00800	Rs_scaf9	446530	447216	-	687	protein_coding	--	--	--	--	--	--	--	--	--
RSG00802	628	543	86	48	60	55	419	54	-2.947	1.12476e-05	8.18581e-05	down	RSG00802	Rs_scaf9	449188	450965	-	1778	protein_coding	--	--	--	--	--	--	--	--	--
RSG00816	258	350	693	970	1040	1068	434	1026	1.239	0.00268159	0.0101844	up	RSG00816	Rs_scaf9	536890	538790	+	1901	protein_coding	GO:0005829,cytosol; GO:0019898,extrinsic component of membrane; GO:0005794,Golgi apparatus; GO:0016020,membrane; GO:0032585,multivesicular body membrane; GO:0030904,retromer complex; GO:0035091,phosphatidylinositol binding; GO:0005543,phospholipid binding; GO:0046982,protein heterodimerization activity; GO:0032502,developmental process; GO:0006897,endocytosis; GO:0045324,late endosome to vacuole …	--	At5g07120	ref|XP_018475651.1|	SNX2B_ARATH,RecName: Full=Sorting nexin 2B;	M4CNY7_BRARP,SubName: Full=Uncharacterized protein {ECO:0000313|EnsemblPlants:Bra005925.1-P};	--	--	--
RSG00818	1218	1231	830	316	271	256	1093	281	-1.96	1.36749e-12	2.92135e-11	down	RSG00818	Rs_scaf9	543638	545589	+	1952	protein_coding	GO:0005829,cytosol; GO:0019898,extrinsic component of membrane; GO:0005794,Golgi apparatus; GO:0016020,membrane; GO:0032585,multivesicular body membrane; GO:0030904,retromer complex; GO:0035091,phosphatidylinositol binding; GO:0005543,phospholipid binding; GO:0046982,protein heterodimerization activity; GO:0032502,developmental process; GO:0006897,endocytosis; GO:0045324,late endosome to vacuole …	--	At5g58440	ref|XP_018475651.1|	SNX2B_ARATH,RecName: Full=Sorting nexin 2B;	A0A1J3ET74_NOCCA,SubName: Full=Sorting nexin 2B {ECO:0000313|EMBL:JAU34791.1};	--	--	--
RSG00819	11075	8574	6244	3229	2961	2920	8631	3037	-1.507	1.03106e-07	1.09684e-06	down	RSG00819	Rs_scaf9	546186	549140	-	2955	protein_coding	--	--	--	--	--	--	--	--	--
RSG00830	63	84	309	0	0	0	152	0	-9.669	2.08505e-11	3.7519e-10	down	RSG00830	Rs_scaf9	582439	583606	-	1168	protein_coding	--	--	--	ref|XP_018475216.1|	--	A0A0D3AZZ0_BRAOL,SubName: Full=Uncharacterized protein {ECO:0000313|EnsemblPlants:Bo3g003750.1};	--	--	--
RSG00838	3373	1563	1500	531	598	717	2145	615	-1.801	6.0885e-06	4.6814e-05	down	RSG00838	Rs_scaf9	634417	635561	+	1145	protein_coding	--	--	--	--	--	--	--	--	--
RSG00840	455	479	435	218	257	133	456	203	-1.169	0.000476063	0.00231052	down	RSG00840	Rs_scaf9	637146	640394	-	3249	protein_coding	--	--	--	--	--	--	--	--	--
RSG00846	947	405	455	86	46	81	602	71	-3.088	3.80645e-11	6.61429e-10	down	RSG00846	Rs_scaf9	671464	672792	-	1329	protein_coding	GO:0005576,extracellular region; GO:0005773,vacuole	--	At5g06390	ref|XP_018473058.1|	FLA17_ARATH,RecName: Full=Fasciclin-like arabinogalactan protein 17; Flags: Precursor;	A0A078IZ30_BRANA,SubName: Full=BnaA03g55350D protein {ECO:0000313|EMBL:CDY55758.1};	--	--	--
RSG00859	35	133	72	11	10	17	80	13	-2.636	0.000105668	0.000613974	down	RSG00859	Rs_scaf9	733282	736240	+	2959	protein_coding	--	--	--	--	--	--	--	--	--
RSG00864	542	243	863	1580	1805	1556	549	1647	1.584	0.000593267	0.00279884	up	RSG00864	Rs_scaf9	747824	749284	+	1461	protein_coding	--	--	At3g11450	ref|XP_018476988.1|	--	M4CNT9_BRARP,SubName: Full=Uncharacterized protein {ECO:0000313|EnsemblPlants:Bra005877.1-P};	--	--	--
RSG00866	0	0	0	13	9	6	0	9	5.695	0.00361123	0.0130833	up	RSG00866	Rs_scaf9	756048	758502	+	2455	protein_coding	--	--	--	--	--	--	--	--	--
RSG00867	257	201	58	23	27	35	172	28	-2.602	3.00223e-05	0.000198978	down	RSG00867	Rs_scaf9	758967	763087	-	4121	protein_coding	--	--	--	--	--	--	--	--	--
RSG00872	0	0	0	6	9	14	0	10	5.732	0.00356829	0.0129486	up	RSG00872	Rs_scaf9	785552	787596	+	2045	protein_coding	--	--	--	--	--	--	--	--	--
RSG00885	29	29	217	0	0	0	92	0	-8.937	2.5368e-08	2.9672e-07	down	RSG00885	Rs_scaf9	856863	857474	-	612	protein_coding	GO:0005737,cytoplasm; GO:0005634,nucleus; GO:0005886,plasma membrane; GO:0010427,abscisic acid binding; GO:0004864,protein phosphatase inhibitor activity; GO:0004872,NA; GO:0009738,abscisic acid-activated signaling pathway	K14496: PYL; abscisic acid receptor PYR/PYL family	At5g05440	ref|XP_018474992.1|	PYL5_ARATH,RecName: Full=Abscisic acid receptor PYL5; AltName: Full=ABI1-binding protein 3; AltName: Full=PYR1-like protein 5; AltName: Full=Regulatory components of ABA receptor 8;	A0A078JXH0_BRANA,SubName: Full=BnaAnng40650D protein {ECO:0000313|EMBL:CDY72318.1};	--	--	--
RSG00887	220	168	1069	121	109	127	486	119	-2.028	0.00334147	0.0122646	down	RSG00887	Rs_scaf9	866927	867186	+	260	protein_coding	GO:0005743,mitochondrial inner membrane; GO:0070469,respiratory chain; GO:0008121,ubiquinol-cytochrome-c reductase activity	--	At5g05370	gb|EOA19506.1|	QCR8_SOLTU,RecName: Full=Cytochrome b-c1 complex subunit 8; AltName: Full=Complex III subunit 8; AltName: Full=Complex III subunit VII; AltName: Full=Ubiquinol-cytochrome c reductase complex 8.2 kDa protein; AltName: Full=Ubiquinol-cytochrome c reductase complex ubiquinone-binding protein QP-C;	R0FCK2_9BRAS,SubName: Full=Uncharacterized protein {ECO:0000313|EMBL:EOA19506.1};	--	--	--
RSG00888	35	56	504	0	0	0	198	0	-10.052	4.90087e-10	7.30637e-09	down	RSG00888	Rs_scaf9	869422	870702	+	1281	protein_coding	GO:0046872,metal ion binding; GO:0004721,phosphoprotein phosphatase activity	--	At2g42500	gb|AAQ67230.1|	PP2A_BRANA,RecName: Full=Serine/threonine-protein phosphatase PP2A catalytic subunit; EC=3.1.3.16; Flags: Fragment;	Q6VUQ1_NICBE,SubName: Full=Protein phosphatase 2A catalytic subunit {ECO:0000313|EMBL:AAQ67230.1}; Flags: Fragment;	--	--	--
RSG00893	169	106	413	74	76	87	229	79	-1.537	0.00607391	0.0201919	down	RSG00893	Rs_scaf9	888706	891353	-	2648	protein_coding	--	--	--	--	--	--	--	--	--
RSG00900	75	64	2	2	10	2	47	5	-3.23	0.0126302	0.0371851	down	RSG00900	Rs_scaf9	920781	921813	+	1033	protein_coding	GO:0005576,extracellular region; GO:0004869,cysteine-type endopeptidase inhibitor activity; GO:0002020,protease binding; GO:0006952,defense response; GO:2000117,negative regulation of cysteine-type endopeptidase activity	--	At5g05110	ref|XP_018474657.1|	CYT7_ARATH,RecName: Full=Cysteine proteinase inhibitor 7; Short=AtCYS-7; Flags: Precursor;	D2KC78_BRARP,RecName: Full=Cysteine proteinase inhibitor {ECO:0000256|RuleBase:RU362130};	--	--	--
RSG00909	2147	1489	1384	700	737	702	1673	713	-1.23	3.52274e-06	2.83682e-05	down	RSG00909	Rs_scaf9	960283	962295	+	2013	protein_coding	GO:0000775,chromosome, centromeric region; GO:0005634,nucleus; GO:0018024,histone-lysine N-methyltransferase activity; GO:0008270,zinc ion binding; GO:0040029,regulation of gene expression, epigenetic	K11420: EHMT; euchromatic histone-lysine N-methyltransferase [EC:2.1.1.43]	At5g04940_1	ref|XP_018475446.1|	SUVH1_ARATH,RecName: Full=Histone-lysine N-methyltransferase, H3 lysine-9 specific SUVH1; EC=2.1.1.43; AltName: Full=Histone H3-K9 methyltransferase 1; Short=H3-K9-HMTase 1; AltName: Full=Protein SET DOMAIN GROUP 32; AltName: Full=Suppressor of variegation 3-9 homolog protein 1; Short=Su(var)3-9 homolog protein 1;	A0A078FEE5_BRANA,SubName: Full=BnaA03g01550D protein {ECO:0000313|EMBL:CDY11319.1};	SET	TR	SET
RSG00914	147	279	615	2766	3058	3551	347	3125	3.168	3.86573e-10	5.85777e-09	up	RSG00914	Rs_scaf9	979153	982707	+	3555	protein_coding	--	--	--	--	--	--	--	--	--
RSG00930	189	304	399	587	767	541	297	632	1.083	0.00304401	0.0113547	up	RSG00930	Rs_scaf10	69827	73424	+	3598	protein_coding	GO:0005783,endoplasmic reticulum; GO:0016021,integral component of membrane; GO:0005886,plasma membrane; GO:0005524,ATP binding; GO:0005388,calcium-transporting ATPase activity; GO:0046872,metal ion binding	--	At1g07670	ref|XP_018438349.1|	ECA4_ARATH,RecName: Full=Calcium-transporting ATPase 4, endoplasmic reticulum-type; EC=3.6.3.8;	V4MVD7_EUTSA,SubName: Full=Uncharacterized protein {ECO:0000313|EMBL:ESQ36116.1};	--	--	--
RSG00931	366	179	215	102	82	56	253	80	-1.662	0.000151911	0.000848617	down	RSG00931	Rs_scaf10	74132	74443	-	312	protein_coding	GO:0009507,chloroplast; GO:0005829,cytosol; GO:0000788,nuclear nucleosome; GO:0005730,nucleolus; GO:0005886,plasma membrane; GO:0009506,plasmodesma; GO:0009579,thylakoid; GO:0005774,vacuolar membrane; GO:0003677,DNA binding; GO:0042393,histone binding; GO:0046982,protein heterodimerization activity; GO:0006334,nucleosome assembly; GO:0009414,response to water deprivation	--	At5g59970	gb|KQL25626.1|	H4_SOYBN,RecName: Full=Histone H4;	A0A067ZK58_9ROSI,RecName: Full=Histone H4 {ECO:0000256|RuleBase:RU000528}; Flags: Fragment;	--	--	--
RSG00935	121	119	19	130	1005	146	86	427	2.315	0.0105897	0.0321555	up	RSG00935	Rs_scaf10	95411	96566	+	1156	protein_coding	--	--	At2g28500	ref|XP_018480879.1|	LBD11_ARATH,RecName: Full=LOB domain-containing protein 11; AltName: Full=ASYMMETRIC LEAVES 2-like protein 7; Short=AS2-like protein 7;	A0A291LQX5_BRACM,SubName: Full=Transcription factor LBD1a {ECO:0000313|EMBL:ATI23589.1};	LOB	TF	LOB
RSG00936	0	0	0	380	376	422	0	393	11.111	1.00262e-19	4.83323e-18	up	RSG00936	Rs_scaf10	102414	102635	-	222	protein_coding	--	--	--	--	--	--	--	--	--
RSG00941	28167	24293	21031	11140	12207	12926	24497	12091	-1.019	1.73157e-06	1.48836e-05	down	RSG00941	Rs_scaf10	132174	134102	+	1929	protein_coding	GO:0005737,cytoplasm; GO:0005739,mitochondrion; GO:0005634,nucleus; GO:0005886,plasma membrane; GO:0009506,plasmodesma; GO:0005773,vacuole; GO:0005525,GTP binding; GO:0003924,GTPase activity; GO:0003746,translation elongation factor activity	--	At5g60390	gb|AAF79822.1|	EF1A4_ARATH,RecName: Full=Elongation factor 1-alpha 4; Short=EF-1-alpha 4; AltName: Full=eEF-1A4;	D7KHX2_ARALL,SubName: Full=T6D22.2 {ECO:0000313|EMBL:EFH68683.1};	--	--	--
RSG00945	557	366	441	98	83	70	455	84	-2.44	1.70653e-14	4.55394e-13	down	RSG00945	Rs_scaf10	144079	145330	-	1252	protein_coding	GO:0005634,nucleus; GO:0005667,transcription factor complex; GO:0003682,chromatin binding; GO:0003700,DNA-binding transcription factor activity; GO:0000977,RNA polymerase II regulatory region sequence-specific DNA binding; GO:0001085,RNA polymerase II transcription factor binding; GO:0001228,DNA-binding transcription activator activity, RNA polymerase II-specific; GO:0008270,zinc ion binding; GO:…	--	At1g08000	ref|XP_018491745.1|	GAT10_ARATH,RecName: Full=GATA transcription factor 10;	M4DQ72_BRARP,SubName: Full=Uncharacterized protein {ECO:0000313|EnsemblPlants:Bra018665.1-P};	C2C2-GATA	TF	C2C2->C2C2-GATA
RSG00947	623	860	936	287	264	305	806	285	-1.501	2.18532e-08	2.58109e-07	down	RSG00947	Rs_scaf10	156124	165500	+	9377	protein_coding	--	--	--	--	--	--	--	--	--
RSG00950	0	3	2	55	89	54	2	66	5.015	1.84372e-09	2.56129e-08	up	RSG00950	Rs_scaf10	182596	185015	-	2420	protein_coding	--	--	At1g08050	ref|XP_018491642.1|	--	A0A0D3C8F3_BRAOL,SubName: Full=Uncharacterized protein {ECO:0000313|EnsemblPlants:Bo5g008710.1};	--	--	--
RSG00968	4514	3635	3633	1842	1811	1894	3927	1849	-1.086	4.64944e-08	5.22595e-07	down	RSG00968	Rs_scaf10	280460	282677	-	2218	protein_coding	--	--	--	--	--	--	--	--	--
RSG00969	0	0	0	6	3	19	0	9	5.699	0.00823786	0.0260842	up	RSG00969	Rs_scaf10	284027	284503	+	477	protein_coding	--	--	At3g50680	ref|XP_022558420.1|	--	A0A0D3C8G6_BRAOL,SubName: Full=Uncharacterized protein {ECO:0000313|EnsemblPlants:Bo5g008840.1};	--	--	--
RSG00972	299	120	162	56	68	75	194	66	-1.533	0.000961607	0.00424786	down	RSG00972	Rs_scaf10	306931	308136	+	1206	protein_coding	GO:0000139,Golgi membrane; GO:0016021,integral component of membrane; GO:0008378,galactosyltransferase activity; GO:0008373,sialyltransferase activity; GO:0009311,oligosaccharide metabolic process; GO:0018279,protein N-linked glycosylation via asparagine; GO:0097503,sialylation	--	At1g08280	ref|XP_018438230.1|	GT29A_ARATH,RecName: Full=Beta-1,6-galactosyltransferase GALT29A {ECO:0000305}; EC=2.4.1.- {ECO:0000305}; AltName: Full=GT29 family galactosyltransferase 1 {ECO:0000305}; Short=AtGALT29A {ECO:0000303|PubMed:24693939}; AltName: Full=Sialyltransferase-like protein GT29A {ECO:0000305};	A0A0D3C8G9_BRAOL,SubName: Full=Uncharacterized protein {ECO:0000313|EnsemblPlants:Bo5g008870.1};	--	--	--
RSG00973	79	182	58	225	310	214	106	250	1.227	0.0165148	0.0463152	up	RSG00973	Rs_scaf10	309105	312326	-	3222	protein_coding	--	--	--	--	--	--	C2H2	TF	C2H2
RSG00974	360	345	338	144	197	140	348	160	-1.113	5.33172e-05	0.000334134	down	RSG00974	Rs_scaf10	314123	319643	+	5521	protein_coding	--	--	--	--	--	--	--	--	--
RSG00984	257	348	199	590	580	453	268	541	1.013	0.00158207	0.0064829	up	RSG00984	Rs_scaf10	348709	351363	-	2655	protein_coding	GO:0030142,COPI-coated Golgi to ER transport vesicle; GO:0030134,COPII-coated ER to Golgi transport vesicle; GO:0005783,endoplasmic reticulum; GO:0005789,endoplasmic reticulum membrane; GO:0048193,Golgi vesicle transport; GO:0015031,protein transport	--	At1g08400	ref|XP_018438878.1|	MAG2L_ARATH,RecName: Full=RINT1-like protein MAG2L {ECO:0000305}; AltName: Full=Protein MAIGO 2 homolog {ECO:0000305}; AltName: Full=Protein MAIGO 2-like {ECO:0000303|PubMed:23025793};	M4DQ36_BRARP,SubName: Full=Uncharacterized protein {ECO:0000313|EnsemblPlants:Bra018627.1-P};	--	--	--
RSG00993	289	575	817	1625	1975	2574	560	2058	1.875	1.20259e-05	8.68377e-05	up	RSG00993	Rs_scaf10	387070	390955	+	3886	protein_coding	--	--	--	--	--	--	--	--	--
RSG00997	116	169	161	295	344	537	149	392	1.393	0.000133111	0.00075307	up	RSG00997	Rs_scaf10	397475	399414	+	1940	protein_coding	GO:0009507,chloroplast; GO:0009534,chloroplast thylakoid; GO:0009535,chloroplast thylakoid membrane; GO:0031977,thylakoid lumen; GO:0019904,protein domain specific binding; GO:0046422,violaxanthin de-epoxidase activity; GO:0015994,chlorophyll metabolic process; GO:0006631,fatty acid metabolic process; GO:0009408,response to heat; GO:0010028,xanthophyll cycle	--	At1g08550	ref|XP_018466588.1|	VDE_ARATH,RecName: Full=Violaxanthin de-epoxidase, chloroplastic {ECO:0000303|PubMed:9624110}; Short=AtVxDE; EC=1.23.5.1 {ECO:0000305}; AltName: Full=Protein NON-PHOTOCHEMICAL QUENCHING 1; Flags: Precursor;	M4DQ25_BRARP,SubName: Full=Uncharacterized protein {ECO:0000313|EnsemblPlants:Bra018616.1-P};	--	--	--
RSG00998	11	12	8	87	84	60	10	77	2.92	4.08263e-08	4.62531e-07	up	RSG00998	Rs_scaf10	399538	400626	-	1089	protein_coding	GO:0009504,cell plate; GO:0012505,endomembrane system; GO:0016021,integral component of membrane; GO:0009524,phragmoplast; GO:0005886,plasma membrane; GO:0009506,plasmodesma; GO:0031201,SNARE complex; GO:0005484,SNAP receptor activity; GO:0000149,SNARE binding; GO:0007049,cell cycle; GO:0051301,cell division; GO:0006887,exocytosis; GO:0006886,intracellular protein transport; GO:0048278,vesicle do…	--	At1g08560	ref|XP_018466589.1|	SY111_ARATH,RecName: Full=Syntaxin-related protein KNOLLE; AltName: Full=Syntaxin-111; Short=AtSYP111;	M4DQ24_BRARP,SubName: Full=Uncharacterized protein {ECO:0000313|EnsemblPlants:Bra018615.1-P};	--	--	--
RSG01004	247	126	499	14	16	0	291	10	-4.858	9.30782e-08	9.96255e-07	down	RSG01004	Rs_scaf10	433215	434249	+	1035	protein_coding	GO:0005737,cytoplasm; GO:0005634,nucleus; GO:0005524,ATP binding; GO:0009931,calcium-dependent protein serine/threonine kinase activity; GO:0005516,calmodulin binding; GO:0004683,calmodulin-dependent protein kinase activity; GO:0004674,protein serine/threonine kinase activity; GO:0035556,intracellular signal transduction; GO:0018105,peptidyl-serine phosphorylation; GO:0046777,protein autophosphor…	--	At1g08650	ref|XP_018440793.1|	PPCK1_ARATH,RecName: Full=Phosphoenolpyruvate carboxylase kinase 1; Short=AtPPCK1; EC=2.7.11.1;	M4DQ18_BRARP,SubName: Full=Uncharacterized protein {ECO:0000313|EnsemblPlants:Bra018609.1-P};	--	--	--
RSG01011	2967	1782	1912	1008	997	1063	2220	1023	-1.117	9.02084e-05	0.000533463	down	RSG01011	Rs_scaf10	467527	471026	+	3500	protein_coding	--	--	--	--	--	--	--	--	--
RSG01017	1315	904	2725	381	440	471	1648	431	-1.937	1.30487e-05	9.33849e-05	down	RSG01017	Rs_scaf10	496853	497364	-	512	protein_coding	GO:0000790,nuclear chromatin; GO:0005730,nucleolus; GO:0000786,nucleosome; GO:0005634,nucleus; GO:0003677,DNA binding; GO:0046982,protein heterodimerization activity; GO:0006342,chromatin silencing	--	At1g54690	ref|XP_006417635.1|	H2AXB_ARATH,RecName: Full=Probable histone H2AXb; AltName: Full=HTA3;	V4L8B7_EUTSA,RecName: Full=Histone H2A {ECO:0000256|RuleBase:RU003767};	--	--	--
RSG01030	2576	1321	1954	986	875	1007	1950	956	-1.028	0.00112605	0.0048581	down	RSG01030	Rs_scaf10	585664	587443	+	1780	protein_coding	GO:0005768,endosome; GO:0005794,Golgi apparatus; GO:0000139,Golgi membrane; GO:0016021,integral component of membrane; GO:0005802,trans-Golgi network; GO:0042803,protein homodimerization activity; GO:0016758,transferase activity, transferring hexosyl groups; GO:0035252,UDP-xylosyltransferase activity; GO:0033843,xyloglucan 6-xylosyltransferase activity; GO:0000271,polysaccharide biosynthetic proc…	--	At4g02500	ref|XP_018476167.1|	XXT2_ARATH,RecName: Full=Xyloglucan 6-xylosyltransferase 2; Short=AtXT2; EC=2.4.2.39; AltName: Full=Putative glycosyltransferase 2; Short=AtGT2; EC=2.4.-.-;	A0A0D3B8T3_BRAOL,SubName: Full=Uncharacterized protein {ECO:0000313|EnsemblPlants:Bo3g052500.1};	--	--	--
RSG01045	1037	1775	1973	4079	4889	5116	1595	4695	1.557	9.71374e-07	8.73958e-06	up	RSG01045	Rs_scaf10	707597	708593	-	997	protein_coding	--	--	--	--	--	--	--	--	--
RSG01054	5	6	10	47	76	54	7	59	3.059	1.08416e-06	9.6739e-06	up	RSG01054	Rs_scaf10	770897	771387	+	491	protein_coding	--	--	--	--	--	--	--	--	--
RSG01057	67	153	82	2	0	0	101	1	-7.196	2.20528e-09	3.03005e-08	down	RSG01057	Rs_scaf10	787011	788135	-	1125	protein_coding	GO:0005829,cytosol; GO:0017057,6-phosphogluconolactonase activity; GO:0005975,carbohydrate metabolic process; GO:0009051,pentose-phosphate shunt, oxidative branch	--	At1g13700	ref|XP_018436826.1|	6PGL1_ARATH,RecName: Full=Probable 6-phosphogluconolactonase 1; Short=6PGL 1; EC=3.1.1.31;	A0A078JB30_BRANA,SubName: Full=BnaAnng18330D protein {ECO:0000313|EMBL:CDY62824.1};	--	--	--
RSG01066	328	837	948	182	311	237	704	243	-1.535	0.00100852	0.00443019	down	RSG01066	Rs_scaf10	860661	861063	-	403	protein_coding	--	--	--	--	--	--	--	--	--
RSG01067	0	1	2	4135	2674	3375	1	3395	11.454	4.66355e-47	1.76327e-44	up	RSG01067	Rs_scaf10	862709	867577	+	4869	protein_coding	--	--	--	--	--	--	--	--	--
RSG01069	282	504	805	120	122	86	530	109	-2.279	4.82543e-07	4.5961e-06	down	RSG01069	Rs_scaf10	870980	873782	-	2803	protein_coding	GO:0005576,extracellular region; GO:0003993,acid phosphatase activity; GO:0046872,metal ion binding	--	At1g13750	ref|XP_018440581.1|	PPA1_ARATH,RecName: Full=Probable inactive purple acid phosphatase 1; Flags: Precursor;	M4EDN0_BRARP,RecName: Full=Purple acid phosphatase {ECO:0000256|RuleBase:RU361203}; EC=3.1.3.2 {ECO:0000256|RuleBase:RU361203};	--	--	--
RSG01073	150	286	374	689	711	658	270	686	1.341	0.000484021	0.00234427	up	RSG01073	Rs_scaf10	895262	898684	+	3423	protein_coding	--	--	--	--	--	--	--	--	--
RSG01074	0	7	16	74	99	63	8	79	3.298	0.00013585	0.000767182	up	RSG01074	Rs_scaf10	902874	908383	-	5510	protein_coding	GO:0004190,aspartic-type endopeptidase activity; GO:0004519,endonuclease activity; GO:0046872,metal ion binding; GO:0003676,nucleic acid binding; GO:0003964,RNA-directed DNA polymerase activity; GO:0015074,DNA integration; GO:0006310,DNA recombination	--	At1g27285	gb|AAF99727.1|	POLR1_ARATH,RecName: Full=Retrovirus-related Pol polyprotein from transposon RE1; AltName: Full=Retro element 1 {ECO:0000303|PubMed:10689195}; Short=AtRE1 {ECO:0000303|PubMed:10689195}; Includes: RecName: Full=Protease RE1; EC=3.4.23.-; Includes: RecName: Full=Reverse transcriptase RE1; EC=2.7.7.49; Includes: RecName: Full=Endonuclease RE1;	A0A1J3GRQ3_NOCCA,SubName: Full=Retrovirus-related Pol polyprotein from transposon TNT 1-94 {ECO:0000313|EMBL:JAU58823.1}; Flags: Fragment;	--	--	--
RSG01078	1090	589	959	98	65	98	879	87	-3.338	6.38299e-20	3.1745e-18	down	RSG01078	Rs_scaf10	914050	914821	-	772	protein_coding	GO:0031225,anchored component of membrane; GO:0046658,anchored component of plasma membrane; GO:0009506,plasmodesma; GO:0001872,(1->3)-beta-D-glucan binding; GO:0004553,hydrolase activity, hydrolyzing O-glycosyl compounds; GO:0030247,polysaccharide binding	--	At1g13830	gb|AAF79417.1|	PDCB3_ARATH,RecName: Full=PLASMODESMATA CALLOSE-BINDING PROTEIN 3; Short=AtPDCB3; Flags: Precursor;	Q9LMH3_ARATH,SubName: Full=F16A14.5 {ECO:0000313|EMBL:AAF79417.1};	--	--	--
RSG01082	108	70	59	178	234	264	79	225	1.527	7.52335e-05	0.000454821	up	RSG01082	Rs_scaf10	925465	926761	+	1297	protein_coding	GO:0005737,cytoplasm; GO:0005886,plasma membrane; GO:0005484,SNAP receptor activity; GO:0061025,membrane fusion; GO:0015031,protein transport; GO:0016192,vesicle-mediated transport	--	At1g13890	ref|XP_018438029.1|	SNP30_ARATH,RecName: Full=Putative SNAP25 homologous protein SNAP30; Short=AtSNAP30; AltName: Full=Synaptosomal-associated protein SNAP25-like 3;	A0A078H8E2_BRANA,SubName: Full=BnaA09g45980D protein {ECO:0000313|EMBL:CDY33792.1}; SubName: Full=BnaC08g40050D protein {ECO:0000313|EMBL:CDY16118.1};	--	--	--
RSG01086	197	150	260	59	23	58	202	47	-2.118	1.96667e-05	0.000135853	down	RSG01086	Rs_scaf10	953843	954494	+	652	protein_coding	--	--	--	ref|XP_018435202.1|	--	--	--	--	--
RSG01089	46	116	96	0	0	0	86	0	-8.847	9.09323e-11	1.5027e-09	down	RSG01089	Rs_scaf10	962569	966130	-	3562	protein_coding	--	--	--	--	--	--	--	--	--
RSG01100	1092	1934	1539	3261	4032	3397	1522	3563	1.227	2.90385e-05	0.00019311	up	RSG01100	Rs_scaf11	40882	51940	+	11059	protein_coding	GO:0016021,integral component of membrane; GO:0016020,membrane; GO:0005261,cation channel activity; GO:0008381,mechanosensitive ion channel activity; GO:0071260,cellular response to mechanical stimulus; GO:0050982,detection of mechanical stimulus; GO:0042391,regulation of membrane potential	--	At2g48050	ref|XP_018439184.1|	PIEZO_ARATH,RecName: Full=Piezo-type mechanosensitive ion channel homolog;	A0A0D3BNF6_BRAOL,SubName: Full=Uncharacterized protein {ECO:0000313|EnsemblPlants:Bo4g001020.1};	--	--	--
RSG01103	9	27	20	65	83	54	19	67	1.817	0.00158009	0.00647849	up	RSG01103	Rs_scaf11	67240	67923	+	684	protein_coding	--	K13963: SERPINB; serpin B	At2g48030	ref|XP_018434503.1|	--	M4CJN5_BRARP,SubName: Full=Uncharacterized protein {ECO:0000313|EnsemblPlants:Bra004419.1-P};	--	--	--
RSG01105	105	69	74	16	33	47	83	32	-1.348	0.0144168	0.0414842	down	RSG01105	Rs_scaf11	79421	79837	+	417	protein_coding	--	--	--	ref|XP_020874868.1|	--	M4CJN7_BRARP,SubName: Full=Uncharacterized protein {ECO:0000313|EnsemblPlants:Bra004421.1-P};	--	--	--
RSG01111	255	122	73	29	26	47	150	34	-2.141	0.000361319	0.00181801	down	RSG01111	Rs_scaf11	124469	125225	-	757	protein_coding	GO:0005811,lipid droplet; GO:0080186,developmental vegetative growth; GO:0034389,lipid droplet organization; GO:0045927,positive regulation of growth; GO:1902584,positive regulation of response to water deprivation	--	At2g47780	ref|XP_018441503.1|	Y2778_ARATH,RecName: Full=REF/SRPP-like protein At2g47780;	A0A0D3BNI6_BRAOL,SubName: Full=Uncharacterized protein {ECO:0000313|EnsemblPlants:Bo4g002310.1};	--	--	--
RSG01118	715	306	150	65	96	179	390	113	-1.782	0.00550094	0.0186198	down	RSG01118	Rs_scaf11	147427	148168	-	742	protein_coding	--	--	--	--	--	--	--	--	--
RSG01122	287	250	117	600	668	732	218	667	1.618	4.25893e-05	0.000272818	up	RSG01122	Rs_scaf11	162028	164322	+	2295	protein_coding	GO:0016021,integral component of membrane; GO:0005774,vacuolar membrane; GO:0006811,ion transport; GO:0055085,transmembrane transport	--	At2g47600	ref|XP_021643418.1|	MHX_ARATH,RecName: Full=Magnesium/proton exchanger; AltName: Full=Mg(2+)/H(+) exchanger; Short=AtMHX; AltName: Full=Zinc/proton exchanger; AltName: Full=Zn(2+)/H(+) exchanger;	A0A2C9WPC2_MANES,SubName: Full=Uncharacterized protein {ECO:0000313|EMBL:OAY61830.1};	--	--	--
RSG01141	0	2	0	205	367	15	1	196	8.345	9.52404e-09	1.19172e-07	up	RSG01141	Rs_scaf11	260099	264673	-	4575	protein_coding	--	--	--	--	--	--	--	--	--
RSG01146	0	12	36	0	0	0	16	0	-6.442	0.00930613	0.0288896	down	RSG01146	Rs_scaf11	292754	293062	+	309	protein_coding	GO:0005634,nucleus; GO:0003677,DNA binding; GO:0003700,DNA-binding transcription factor activity; GO:0046983,protein dimerization activity; GO:0030154,cell differentiation; GO:2000280,regulation of root development; GO:0006355,regulation of transcription, DNA-templated; GO:0006351,transcription, DNA-templated	--	At2g47270	ref|XP_018437601.1|	BH151_ARATH,RecName: Full=Transcription factor UPBEAT1; AltName: Full=Basic helix-loop-helix protein 151; Short=AtbHLH151; Short=bHLH 151; AltName: Full=Transcription factor EN 146; AltName: Full=Transcription factor bHLH151; AltName: Full=bHLH transcription factor bHLH151;	A0A087H5U2_ARAAL,SubName: Full=Uncharacterized protein {ECO:0000313|EMBL:KFK37494.1};	--	--	--
RSG01147	2347	992	3449	749	557	798	2263	701	-1.69	0.00030339	0.0015657	down	RSG01147	Rs_scaf11	300679	302459	+	1781	protein_coding	--	--	--	--	--	--	WRKY	TF	WRKY
RSG01158	4906	3550	2710	1618	1698	1903	3722	1740	-1.097	0.000206965	0.00111483	down	RSG01158	Rs_scaf11	352868	354089	-	1222	protein_coding	--	--	--	--	--	--	--	--	--
RSG01159	0	0	0	778	723	720	0	740	12.028	3.31063e-23	2.35054e-21	up	RSG01159	Rs_scaf11	355982	358363	+	2382	protein_coding	--	--	--	--	--	--	--	--	--
RSG01161	29	45	77	0	0	0	50	0	-8.077	1.86331e-08	2.23015e-07	down	RSG01161	Rs_scaf11	379794	381258	+	1465	protein_coding	GO:0046872,metal ion binding; GO:0004722,protein serine/threonine phosphatase activity	--	At3g62260	ref|XP_018434155.1|	P2C49_ARATH,RecName: Full=Probable protein phosphatase 2C 49; Short=AtPP2C49; EC=3.1.3.16;	A0A0D2ZR85_BRAOL,SubName: Full=Uncharacterized protein {ECO:0000313|EnsemblPlants:Bo00802s070.1};	--	--	--
RSG01164	235	158	262	1317	1065	986	218	1123	2.364	6.68117e-15	1.87875e-13	up	RSG01164	Rs_scaf11	395833	397008	+	1176	protein_coding	GO:0005737,cytoplasm; GO:0005524,ATP binding; GO:0046872,metal ion binding; GO:0004478,methionine adenosyltransferase activity; GO:0006730,one-carbon metabolic process; GO:0006556,S-adenosylmethionine biosynthetic process	K00789: metK; S-adenosylmethionine synthetase [EC:2.5.1.6]	At1g02500	ref|XP_018439366.1|	METK2_CATRO,RecName: Full=S-adenosylmethionine synthase 2; Short=AdoMet synthase 2; EC=2.5.1.6 {ECO:0000269|PubMed:9037140}; AltName: Full=Methionine adenosyltransferase 2; Short=MAT 2;	M4FIV7_BRARP,RecName: Full=S-adenosylmethionine synthase {ECO:0000256|RuleBase:RU000541}; EC=2.5.1.6 {ECO:0000256|RuleBase:RU000541};	--	--	--
RSG01168	12	16	47	0	0	0	25	0	-7.088	2.00174e-05	0.000138003	down	RSG01168	Rs_scaf11	409006	411074	+	2069	protein_coding	GO:0071944,cell periphery; GO:0005618,cell wall; GO:0005576,extracellular region; GO:0000139,Golgi membrane; GO:0005886,plasma membrane; GO:0090406,pollen tube; GO:0045330,aspartyl esterase activity; GO:0030599,pectinesterase activity; GO:0046910,pectinesterase inhibitor activity; GO:0042545,cell wall modification; GO:0045490,pectin catabolic process; GO:0009860,pollen tube growth	--	At2g47040	ref|XP_018440346.1|	PME5_ARATH,RecName: Full=Pectinesterase 5; Short=PE 5; EC=3.1.1.11; AltName: Full=Pectin methylesterase 5; Short=AtPME5; AltName: Full=Pectin methylesterase 67; Short=AtPME67; AltName: Full=Protein VANGUARD 1; Flags: Precursor;	A0A0D3BNN5_BRAOL,RecName: Full=Pectinesterase {ECO:0000256|RuleBase:RU000589}; EC=3.1.1.11 {ECO:0000256|RuleBase:RU000589};	--	--	--
RSG01172	214	197	85	7	12	10	165	10	-4.102	1.84899e-12	3.88127e-11	down	RSG01172	Rs_scaf11	430056	433690	+	3635	protein_coding	GO:0005694,chromosome; GO:0005730,nucleolus; GO:0051321,meiotic cell cycle; GO:0090173,regulation of synaptonemal complex assembly	--	At2g46980	ref|XP_018433361.1|	ASY3_ARATH,RecName: Full=Meiosis-specific protein ASY3 {ECO:0000305}; AltName: Full=Protein ASYNAPTIC 3 {ECO:0000303|PubMed:22319460}; Short=AtASY3 {ECO:0000303|PubMed:22319460};	M4CJV2_BRARP,SubName: Full=Uncharacterized protein {ECO:0000313|EnsemblPlants:Bra004486.1-P};	--	--	--
RSG01175	0	2	2	24	15	44	1	28	4.572	8.42705e-05	0.000501722	up	RSG01175	Rs_scaf11	440861	441454	+	594	protein_coding	--	--	At2g16110	ref|XP_009140415.1|	--	R0GDG9_9BRAS,SubName: Full=Uncharacterized protein {ECO:0000313|EMBL:EOA33837.1}; Flags: Fragment;	--	--	--
RSG01178	733	1181	4894	12058	8473	14581	2269	11704	2.366	0.000313141	0.00160808	up	RSG01178	Rs_scaf11	449619	451534	+	1916	protein_coding	GO:0016021,integral component of membrane; GO:0020037,heme binding; GO:0005506,iron ion binding; GO:0004497,monooxygenase activity; GO:0016705,oxidoreductase activity, acting on paired donors, with incorporation or reduction of molecular oxygen; GO:0009737,response to abscisic acid; GO:0009651,response to salt stress	--	At2g46960	ref|XP_018441703.1|	C70B3_ARATH,RecName: Full=Cytochrome P450 709B3 {ECO:0000305}; EC=1.14.-.- {ECO:0000305};	A0A0D3BNP3_BRAOL,SubName: Full=Uncharacterized protein {ECO:0000313|EnsemblPlants:Bo4g006840.1};	--	--	--
RSG01180	1159	996	1320	306	219	231	1158	252	-2.201	1.57086e-16	5.35251e-15	down	RSG01180	Rs_scaf11	456675	458947	-	2273	protein_coding	--	--	--	--	--	--	--	--	--
RSG01186	507	405	359	157	143	153	424	151	-1.488	3.68769e-08	4.20979e-07	down	RSG01186	Rs_scaf11	482252	483431	+	1180	protein_coding	--	--	At2g46890	emb|CAZ68121.1|	--	D4HU06_ARAHH,SubName: Full=Oxidoreductase {ECO:0000313|EMBL:CAZ68121.1};	--	--	--
RSG01190	1107	1034	921	2612	3487	2779	1021	2959	1.537	1.59517e-11	2.91384e-10	up	RSG01190	Rs_scaf11	498484	500918	-	2435	protein_coding	GO:0005634,nucleus; GO:0003677,DNA binding; GO:0003700,DNA-binding transcription factor activity; GO:0043565,sequence-specific DNA binding; GO:0007623,circadian rhythm; GO:0048574,long-day photoperiodism, flowering; GO:0042754,negative regulation of circadian rhythm; GO:0045892,negative regulation of transcription, DNA-templated; GO:0045893,positive regulation of transcription, DNA-templated; GO:…	--	At2g46830	ref|XP_018441166.1|	CCA1_ARATH,RecName: Full=Protein CCA1 {ECO:0000303|PubMed:9144958}; AltName: Full=MYB-related transcription factor CCA1 {ECO:0000303|PubMed:9144958}; AltName: Full=Protein CIRCADIAN CLOCK ASSOCIATED 1 {ECO:0000303|PubMed:9144958};	A0A1B1W0H9_BRAJU,SubName: Full=CCA1 {ECO:0000313|EMBL:ANW45538.1};	--	--	--
RSG01191	345	299	300	564	689	1008	315	754	1.262	5.66052e-05	0.000352667	up	RSG01191	Rs_scaf11	502243	503434	-	1192	protein_coding	--	--	--	--	--	--	--	--	--
RSG01198	122	114	120	46	48	63	119	52	-1.191	0.000600977	0.00282926	down	RSG01198	Rs_scaf11	528222	529986	-	1765	protein_coding	--	--	--	--	--	--	Others	TR	Others
RSG01206	389	377	555	98	157	111	440	122	-1.849	5.89701e-08	6.50017e-07	down	RSG01206	Rs_scaf11	582139	585737	-	3599	protein_coding	--	--	--	--	--	--	--	--	--
RSG01211	0	0	2	13	28	31	1	24	5.334	0.000187189	0.00101986	up	RSG01211	Rs_scaf11	639413	639867	-	455	protein_coding	GO:0005789,endoplasmic reticulum membrane; GO:0016021,integral component of membrane; GO:0020037,heme binding; GO:0046872,metal ion binding; GO:0055114,oxidation-reduction process	--	At2g46650	ref|XP_018434974.1|	CYB5C_ARATH,RecName: Full=Cytochrome B5 isoform C {ECO:0000303|PubMed:19054355, ECO:0000303|PubMed:22384013}; Short=AtCb5-C {ECO:0000303|PubMed:19054355, ECO:0000303|PubMed:22384013};	M4CJY4_BRARP,SubName: Full=Uncharacterized protein {ECO:0000313|EnsemblPlants:Bra004518.1-P};	--	--	--
RSG01215	392	270	565	188	230	133	409	184	-1.157	0.00423807	0.014937	down	RSG01215	Rs_scaf11	671065	672519	+	1455	protein_coding	GO:0016021,integral component of membrane; GO:0005524,ATP binding; GO:0016887,ATPase activity	K08900: BCS1; mitochondrial chaperone BCS1	At2g46620	ref|XP_018441152.1|	AATP4_ARATH,RecName: Full=AAA-ATPase At2g46620; EC=3.6.1.3 {ECO:0000250|UniProtKB:Q9FLD5};	V4L8G8_EUTSA,SubName: Full=Uncharacterized protein {ECO:0000313|EMBL:ESQ38647.1};	--	--	--
RSG01222	2274	1369	17	16	16	20	1220	17	-6.117	8.67416e-09	1.09147e-07	down	RSG01222	Rs_scaf11	711901	712761	+	861	protein_coding	--	--	--	--	--	--	--	--	--
RSG01227	171	118	20	625	748	609	103	661	2.693	4.43956e-05	0.000283579	up	RSG01227	Rs_scaf11	743969	745441	+	1473	protein_coding	GO:0005634,nucleus; GO:0003677,DNA binding; GO:0003700,DNA-binding transcription factor activity; GO:0046983,protein dimerization activity; GO:0009738,abscisic acid-activated signaling pathway; GO:0010629,negative regulation of gene expression; GO:0006355,regulation of transcription, DNA-templated; GO:0009737,response to abscisic acid; GO:0009611,response to wounding; GO:0006351,transcription, DN…	--	At2g46510	ref|XP_018439865.1|	AIB_ARATH,RecName: Full=Transcription factor ABA-INDUCIBLE bHLH-TYPE; Short=AtAIB; AltName: Full=Basic helix-loop-helix protein 17; Short=AtbHLH17; Short=bHLH 17; AltName: Full=Transcription factor EN 35; AltName: Full=bHLH transcription factor bHLH017;	M4CJZ8_BRARP,SubName: Full=Uncharacterized protein {ECO:0000313|EnsemblPlants:Bra004532.1-P};	bHLH	TF	bHLH
RSG01228	2924	1270	1545	933	854	1043	1913	943	-1.019	0.00695902	0.0226614	down	RSG01228	Rs_scaf11	746389	746817	+	429	protein_coding	GO:0016021,integral component of membrane; GO:0016020,membrane; GO:0005749,mitochondrial respiratory chain complex II, succinate dehydrogenase complex (ubiquinone); GO:0005739,mitochondrion; GO:0045273,respiratory chain complex II; GO:0046872,metal ion binding; GO:0008177,succinate dehydrogenase (ubiquinone) activity; GO:0006099,tricarboxylic acid cycle	--	--	ref|XP_018439867.1|	SDH4_ARATH,RecName: Full=Succinate dehydrogenase subunit 4, mitochondrial {ECO:0000305}; Flags: Precursor;	A0A0D3B707_BRAOL,SubName: Full=Uncharacterized protein {ECO:0000313|EnsemblPlants:Bo3g039310.1};	--	--	--
RSG01233	20	27	7	0	0	0	18	0	-6.584	0.000164474	0.000910803	down	RSG01233	Rs_scaf11	762557	764350	-	1794	protein_coding	--	--	--	ref|XP_018441004.1|	--	A0A0D3BNT6_BRAOL,SubName: Full=Uncharacterized protein {ECO:0000313|EnsemblPlants:Bo4g009250.1};	--	--	--
RSG01234	38	39	9	206	107	347	29	220	2.948	1.48759e-05	0.000105048	up	RSG01234	Rs_scaf11	770298	770956	+	659	protein_coding	--	--	--	--	--	--	--	--	--
RSG01236	0	3	2	29	32	35	2	32	4.184	1.55896e-05	0.000109687	up	RSG01236	Rs_scaf11	779560	781976	-	2417	protein_coding	--	--	At2g46380	ref|XP_018441249.1|	--	M4CK07_BRARP,SubName: Full=Uncharacterized protein {ECO:0000313|EnsemblPlants:Bra004541.1-P};	--	--	--
RSG01238	426	379	247	1127	1076	608	351	937	1.42	0.000142187	0.000799805	up	RSG01238	Rs_scaf11	787535	790016	-	2482	protein_coding	GO:0005737,cytoplasm; GO:0019899,enzyme binding; GO:0080123,jasmonate-amino synthetase activity; GO:0071365,cellular response to auxin stimulus; GO:0009864,induced systemic resistance, jasmonic acid mediated signaling pathway; GO:0009694,jasmonic acid metabolic process; GO:2000030,regulation of response to red or far red light; GO:0010046,response to mycotoxin; GO:0010224,response to UV-B; GO:000…	--	At2g46370	ref|XP_018441973.1|	JAR1_ARATH,RecName: Full=Jasmonic acid-amido synthetase JAR1; EC=6.3.2.-; AltName: Full=Jasmonate-amino acid synthetase JAR1; AltName: Full=Protein FAR-RED INSENSITIVE 219; AltName: Full=Protein JASMONATE RESISTANT 1;	A0A0D3BNU1_BRAOL,SubName: Full=Uncharacterized protein {ECO:0000313|EnsemblPlants:Bo4g009300.1};	--	--	--
RSG01240	17	19	24	0	0	0	20	0	-6.733	2.30742e-05	0.000156939	down	RSG01240	Rs_scaf11	799394	799714	+	321	protein_coding	--	--	--	--	--	--	--	--	--
RSG01241	731	416	444	237	265	259	530	254	-1.061	0.00114573	0.00493011	down	RSG01241	Rs_scaf11	801151	802323	+	1173	protein_coding	GO:0004842,ubiquitin-protein transferase activity; GO:0031146,SCF-dependent proteasomal ubiquitin-dependent protein catabolic process	K06174: ABCE1, Rli1; ATP-binding cassette, sub-family E, member 1	At3g17540	ref|XP_018434403.1|	FBK60_ARATH,RecName: Full=Putative F-box/kelch-repeat protein At3g17540;	A0A0D3BNV6_BRAOL,SubName: Full=Uncharacterized protein {ECO:0000313|EnsemblPlants:Bo4g010440.1};	--	--	--
RSG01252	530	413	459	188	188	210	467	195	-1.256	2.72476e-07	2.70853e-06	down	RSG01252	Rs_scaf11	849651	851443	-	1793	protein_coding	--	--	--	--	--	--	--	--	--
RSG01263	0	0	0	9	9	6	0	8	5.556	0.00535882	0.0182239	up	RSG01263	Rs_scaf11	881781	882107	-	327	protein_coding	--	--	At3g47310	ref|XP_018483551.1|	--	A0A0D3E8K1_BRAOL,SubName: Full=Uncharacterized protein {ECO:0000313|EnsemblPlants:Bo9g082100.1};	--	--	--
RSG01264	76	103	98	406	423	532	92	454	2.285	2.00296e-15	6.04976e-14	up	RSG01264	Rs_scaf11	883467	885253	-	1787	protein_coding	--	--	--	--	--	A0A0D3BQ94_BRAOL,SubName: Full=Uncharacterized protein {ECO:0000313|EnsemblPlants:Bo4g025220.1};	--	--	--
RSG01268	95	69	55	14	13	16	73	14	-2.352	4.8579e-06	3.80556e-05	down	RSG01268	Rs_scaf11	893263	894942	-	1680	protein_coding	GO:0043231,intracellular membrane-bounded organelle; GO:0005739,mitochondrion; GO:0004519,endonuclease activity; GO:0003723,RNA binding; GO:0080156,mitochondrial mRNA modification; GO:0000963,mitochondrial RNA processing; GO:0009451,RNA modification	K19090: cas5t; CRISPR-associated protein Cas5t	At2g46050	ref|XP_018441545.1|	PP203_ARATH,RecName: Full=Pentatricopeptide repeat-containing protein At2g46050, mitochondrial; Flags: Precursor;	A0A0D3BQ90_BRAOL,SubName: Full=Uncharacterized protein {ECO:0000313|EnsemblPlants:Bo4g025180.1};	--	--	--
RSG01270	243	117	220	85	73	83	193	80	-1.262	0.00190265	0.0076072	down	RSG01270	Rs_scaf11	901738	902495	+	758	protein_coding	--	--	At2g46000	ref|XP_018436619.1|	--	M4CL69_BRARP,SubName: Full=Uncharacterized protein {ECO:0000313|EnsemblPlants:Bra004955.1-P};	--	--	--
RSG01282	1367	887	845	440	379	598	1033	472	-1.127	0.000682827	0.00316194	down	RSG01282	Rs_scaf11	951420	953148	-	1729	protein_coding	--	--	--	--	--	--	--	--	--
RSG01287	72	48	62	144	79	160	61	128	1.08	0.014422	0.0414955	up	RSG01287	Rs_scaf1	10451	13755	-	3305	protein_coding	--	--	--	--	--	--	MYB-related	TF	MYB->MYB-related
RSG01290	1994	1306	2359	729	710	766	1886	735	-1.36	4.45885e-06	3.51754e-05	down	RSG01290	Rs_scaf1	29377	31433	-	2057	protein_coding	--	--	--	--	--	--	--	--	--
RSG01299	334	302	7	13	10	6	214	10	-4.455	2.32019e-05	0.000157773	down	RSG01299	Rs_scaf1	81203	86036	-	4834	protein_coding	GO:0004190,aspartic-type endopeptidase activity; GO:0004519,endonuclease activity; GO:0003676,nucleic acid binding; GO:0003964,RNA-directed DNA polymerase activity; GO:0008270,zinc ion binding; GO:0015074,DNA integration	--	At2g05390	gb|AAD32898.1|	POLX_TOBAC,RecName: Full=Retrovirus-related Pol polyprotein from transposon TNT 1-94; Includes: RecName: Full=Protease; EC=3.4.23.-; Includes: RecName: Full=Reverse transcriptase; EC=2.7.7.49; Includes: RecName: Full=Endonuclease;	A0A0D3B353_BRAOL,SubName: Full=Uncharacterized protein {ECO:0000313|EnsemblPlants:Bo3g019830.1};	--	--	--
RSG01323	29	42	39	11	7	16	37	11	-1.698	0.00853162	0.0268653	down	RSG01323	Rs_scaf1	180075	181878	+	1804	protein_coding	GO:0005634,nucleus; GO:0003677,DNA binding; GO:0003700,DNA-binding transcription factor activity; GO:0009851,auxin biosynthetic process; GO:0009734,auxin-activated signaling pathway; GO:0007623,circadian rhythm; GO:0010600,regulation of auxin biosynthetic process; GO:0006355,regulation of transcription, DNA-templated; GO:0006351,transcription, DNA-templated	--	At5g17300	ref|XP_018443088.1|	RVE1_ARATH,RecName: Full=Protein REVEILLE 1;	A0A0D3EEU0_BRAOL,SubName: Full=Uncharacterized protein {ECO:0000313|EnsemblPlants:Bo9g161410.1};	MYB-related	TF	MYB->MYB-related
RSG01329	69	97	30	744	568	749	65	687	3.395	1.82093e-13	4.30954e-12	up	RSG01329	Rs_scaf1	210820	212860	+	2041	protein_coding	--	--	--	--	--	--	--	--	--
RSG01330	0	2	0	1422	2120	5171	1	2904	12.217	3.00674e-26	2.77522e-24	up	RSG01330	Rs_scaf1	213408	214219	-	812	protein_coding	GO:0005737,cytoplasm; GO:0005829,cytosol; GO:0005634,nucleus; GO:0009705,plant-type vacuole membrane; GO:0043169,cation binding; GO:0004364,glutathione transferase activity; GO:0046283,anthocyanin-containing compound metabolic process; GO:0006749,glutathione metabolic process; GO:1900384,regulation of flavonol biosynthetic process; GO:0009407,toxin catabolic process	--	At5g17220	ref|XP_018444305.1|	GSTFC_ARATH,RecName: Full=Glutathione S-transferase F12; Short=AtGSTF12; EC=2.5.1.18; AltName: Full=GST class-phi member 12; AltName: Full=Glutathione S-transferase 26; AltName: Full=Protein TRANSPARENT TESTA 19;	M4CWH3_BRARP,SubName: Full=Uncharacterized protein {ECO:0000313|EnsemblPlants:Bra008570.1-P};	--	--	--
RSG01335	174	309	162	786	461	765	215	671	1.637	3.70857e-05	0.000241057	up	RSG01335	Rs_scaf1	222416	224650	+	2235	protein_coding	--	--	--	--	--	--	--	--	--
RSG01340	12	16	8	43	122	65	12	77	2.679	4.83826e-05	0.000306798	up	RSG01340	Rs_scaf1	248565	250127	+	1563	protein_coding	GO:0016491,oxidoreductase activity	--	At3g03080	ref|XP_018445142.1|	DBR_TOBAC,RecName: Full=2-alkenal reductase (NADP(+)-dependent); EC=1.3.1.102 {ECO:0000269|PubMed:17945329, ECO:0000269|Ref.3, ECO:0000269|Ref.4}; AltName: Full=Alkenal double bound reductase; AltName: Full=Allylic alcohol dehydrogenase 1 {ECO:0000303|PubMed:11117876}; Short=allyl-ADH1 {ECO:0000303|PubMed:11117876}; AltName: Full=Flavin-free double bond reductase {ECO:0000303|Ref.4}; Short=NtDBR;…	M4CWI4_BRARP,SubName: Full=Uncharacterized protein {ECO:0000313|EnsemblPlants:Bra008581.1-P};	--	--	--
RSG01346	24	61	36	151	167	110	40	143	1.801	0.000167178	0.000923173	up	RSG01346	Rs_scaf1	284874	287387	-	2514	protein_coding	GO:0043231,intracellular membrane-bounded organelle; GO:0004519,endonuclease activity; GO:0003723,RNA binding; GO:0008270,zinc ion binding; GO:0009451,RNA modification	--	At5g16860	ref|XP_018446026.1|	PP390_ARATH,RecName: Full=Pentatricopeptide repeat-containing protein At5g16860;	M4CWJ0_BRARP,SubName: Full=Uncharacterized protein {ECO:0000313|EnsemblPlants:Bra008587.1-P};	--	--	--
RSG01348	76	243	83	11	3	32	134	15	-3.129	0.00041012	0.00203088	down	RSG01348	Rs_scaf1	293136	295083	-	1948	protein_coding	--	--	--	--	--	--	--	--	--
RSG01352	365	352	432	193	197	171	383	187	-1.032	2.8848e-05	0.000192087	down	RSG01352	Rs_scaf1	303625	305015	+	1391	protein_coding	--	--	--	--	--	--	--	--	--
RSG01362	318	366	243	78	100	86	309	88	-1.809	1.29453e-08	1.58444e-07	down	RSG01362	Rs_scaf1	355964	360553	-	4590	protein_coding	--	--	--	--	--	--	--	--	--
RSG01381	90	112	68	172	165	217	90	185	1.034	0.00365388	0.0132043	up	RSG01381	Rs_scaf1	458966	460768	+	1803	protein_coding	--	--	At3g02700	ref|XP_018445370.1|	--	M4CWM5_BRARP,SubName: Full=Uncharacterized protein {ECO:0000313|EnsemblPlants:Bra008622.1-P};	--	--	--
RSG01382	140	56	35	0	0	0	77	0	-8.679	2.29396e-09	3.13952e-08	down	RSG01382	Rs_scaf1	463569	464105	-	537	protein_coding	--	--	At1g33813	ref|XP_018460750.1|	--	Q4ABY7_BRACM,SubName: Full=117M18_33 {ECO:0000313|EMBL:AAZ66952.1}; Flags: Fragment;	--	--	--
RSG01385	1707	830	1002	495	562	423	1180	493	-1.257	0.000428273	0.00210825	down	RSG01385	Rs_scaf1	475843	477783	-	1941	protein_coding	GO:0030154,cell differentiation; GO:0009908,flower development	--	At5g16320	ref|XP_018445368.1|	FRL1A_ARATH,RecName: Full=FRIGIDA-like protein 1; Short=AtFRIL1; AltName: Full=Protein SUPPRESSOR OF FRI 8;	A0A0D3EF25_BRAOL,RecName: Full=FRIGIDA-like protein {ECO:0000256|RuleBase:RU364012};	--	--	--
RSG01395	308	290	171	664	651	469	256	595	1.216	0.000423613	0.00208891	up	RSG01395	Rs_scaf1	525424	528231	-	2808	protein_coding	--	--	--	--	--	--	--	--	--
RSG01400	1405	2081	2418	4148	4604	5141	1968	4631	1.234	1.63749e-05	0.000114628	up	RSG01400	Rs_scaf1	560573	563340	-	2768	protein_coding	--	--	--	--	--	--	--	--	--
RSG01410	5298	3199	4098	1744	1737	1711	4198	1731	-1.278	1.38355e-06	1.21247e-05	down	RSG01410	Rs_scaf1	613283	615703	+	2421	protein_coding	--	--	At5g16040	--	--	--	--	--	--
RSG01411	1136	328	85	15	44	69	516	43	-3.591	3.48876e-05	0.00022776	down	RSG01411	Rs_scaf1	615886	618200	-	2315	protein_coding	--	--	--	--	--	--	--	--	--
RSG01416	163	98	46	784	779	312	102	625	2.618	3.41457e-06	2.75962e-05	up	RSG01416	Rs_scaf1	649754	650384	-	631	protein_coding	--	--	--	--	--	--	--	--	--
RSG01417	1884	1131	1861	529	462	734	1625	575	-1.499	7.6419e-06	5.7607e-05	down	RSG01417	Rs_scaf1	652243	654648	-	2406	protein_coding	GO:0004014,adenosylmethionine decarboxylase activity; GO:0006557,S-adenosylmethioninamine biosynthetic process; GO:0008295,spermidine biosynthetic process; GO:0006597,spermine biosynthetic process	--	At5g15950	ref|XP_018446254.1|	DCAM2_BRAJU,RecName: Full=S-adenosylmethionine decarboxylase proenzyme 2; Short=AdoMetDC 2; Short=SAMDC 2; EC=4.1.1.50; Contains: RecName: Full=S-adenosylmethionine decarboxylase 2 alpha chain; Contains: RecName: Full=S-adenosylmethionine decarboxylase 2 beta chain; Flags: Precursor;	A0A0D3EF64_BRAOL,RecName: Full=S-adenosylmethionine decarboxylase proenzyme {ECO:0000256|PIRNR:PIRNR001355}; EC=4.1.1.50 {ECO:0000256|PIRNR:PIRNR001355};	--	--	--
RSG01420	44	89	60	0	0	0	64	0	-8.433	6.94836e-10	1.01449e-08	down	RSG01420	Rs_scaf1	663118	664402	-	1285	protein_coding	--	--	--	--	--	--	--	--	--
RSG01425	37	13	2	0	0	0	17	0	-6.505	0.00146523	0.00608791	down	RSG01425	Rs_scaf1	683899	684468	-	570	protein_coding	GO:0005634,nucleus; GO:0003677,DNA binding; GO:0003700,DNA-binding transcription factor activity; GO:0006351,transcription, DNA-templated	--	At5g15830	ref|XP_018444402.1|	BZP43_ARATH,RecName: Full=Basic leucine zipper 43 {ECO:0000303|PubMed:11906833}; Short=AtbZIP43 {ECO:0000303|PubMed:11906833}; Short=bZIP protein 43 {ECO:0000303|PubMed:11906833};	A0A078GMN7_BRANA,SubName: Full=BnaC09g42010D protein {ECO:0000313|EMBL:CDY26467.1};	bZIP	TF	bZIP
RSG01430	434	477	505	185	161	136	472	161	-1.556	1.46524e-09	2.05829e-08	down	RSG01430	Rs_scaf1	708962	709928	-	967	protein_coding	GO:0005737,cytoplasm; GO:0061630,ubiquitin protein ligase activity; GO:0008270,zinc ion binding; GO:0043161,proteasome-mediated ubiquitin-dependent protein catabolic process; GO:0000209,protein polyubiquitination; GO:0042787,NA	--	At5g15790	ref|XP_018442178.1|	RING3_ARATH,RecName: Full=E3 ubiquitin-protein ligase At3g02290; EC=2.3.2.27; AltName: Full=RING finger protein At3g02290; AltName: Full=RING-type E3 ubiquitin transferase At3g02290 {ECO:0000305};	V4N7F7_EUTSA,SubName: Full=Uncharacterized protein {ECO:0000313|EMBL:ESQ41556.1};	--	--	--
RSG01431	1076	1485	2143	2113	5050	4956	1568	4040	1.364	0.00182071	0.00731853	up	RSG01431	Rs_scaf1	712741	713934	+	1194	protein_coding	--	--	At5g15780	ref|XP_018446249.1|	--	A0A0D3EF80_BRAOL,SubName: Full=Uncharacterized protein {ECO:0000313|EnsemblPlants:Bo9g163800.1};	--	--	--
RSG01434	1405	476	365	206	215	259	749	227	-1.722	0.00138055	0.00578492	down	RSG01434	Rs_scaf1	717385	718235	-	851	protein_coding	GO:0009507,chloroplast; GO:0005840,ribosome; GO:0003735,structural constituent of ribosome; GO:0006412,translation	--	At5g15760	ref|XP_018442654.1|	RRP32_ARATH,RecName: Full=30S ribosomal protein 3-2, chloroplastic; AltName: Full=Plastid-specific 30S ribosomal protein 3-2; Short=PSRP-3 2; Flags: Precursor;	A0A078GMK6_BRANA,SubName: Full=BnaC09g42090D protein {ECO:0000313|EMBL:CDY26459.1};	--	--	--
RSG01451	3063	849	1291	258	457	211	1734	309	-2.488	4.54888e-06	3.58406e-05	down	RSG01451	Rs_scaf1	798325	799767	+	1443	protein_coding	GO:0005618,cell wall; GO:0005829,cytosol; GO:0005634,nucleus; GO:0051287,NAD binding; GO:0003979,UDP-glucose 6-dehydrogenase activity; GO:0005975,carbohydrate metabolic process; GO:0052546,cell wall pectin metabolic process; GO:0006024,glycosaminoglycan biosynthetic process; GO:0006065,UDP-glucuronate biosynthetic process	K00012: UGDH, ugd; UDPglucose 6-dehydrogenase [EC:1.1.1.22]	At5g15490	ref|XP_018446092.1|	UGDH3_ARATH,RecName: Full=UDP-glucose 6-dehydrogenase 3; Short=UDP-Glc dehydrogenase 3; Short=UDP-GlcDH 3; Short=UDPGDH 3; EC=1.1.1.22; AltName: Full=At-UGD3;	A0A0D3EFA9_BRAOL,RecName: Full=UDP-glucose 6-dehydrogenase {ECO:0000256|PIRNR:PIRNR000124}; EC=1.1.1.22 {ECO:0000256|PIRNR:PIRNR000124};	--	--	--
RSG01452	1561	1042	942	238	222	218	1182	226	-2.385	5.99917e-16	1.90553e-14	down	RSG01452	Rs_scaf1	801768	804800	+	3033	protein_coding	--	--	--	--	--	--	--	--	--
RSG01460	2248	784	1666	50	32	54	1566	45	-5.116	6.6868e-28	7.13759e-26	down	RSG01460	Rs_scaf1	845415	846136	-	722	protein_coding	--	--	--	--	--	--	--	--	--
RSG01462	195	143	180	86	64	57	173	69	-1.325	0.000163198	0.000904215	down	RSG01462	Rs_scaf1	851569	853182	+	1614	protein_coding	GO:0043231,intracellular membrane-bounded organelle; GO:0004519,endonuclease activity; GO:0003723,RNA binding; GO:0009451,RNA modification	K19090: cas5t; CRISPR-associated protein Cas5t	At5g15300	ref|XP_018445662.1|	PP385_ARATH,RecName: Full=Pentatricopeptide repeat-containing protein At5g15300;	A0A0D3EFC5_BRAOL,SubName: Full=Uncharacterized protein {ECO:0000313|EnsemblPlants:Bo9g164250.1};	--	--	--
RSG01464	137	257	291	409	518	499	228	475	1.052	0.00399822	0.0142259	up	RSG01464	Rs_scaf1	855118	857001	-	1884	protein_coding	--	--	At5g15270	ref|XP_018445663.1|	--	M4CWW2_BRARP,SubName: Full=Uncharacterized protein {ECO:0000313|EnsemblPlants:Bra008709.1-P};	--	--	--
RSG01470	162	698	166	24	18	38	342	27	-3.692	6.5312e-08	7.159e-07	down	RSG01470	Rs_scaf1	871216	874202	+	2987	protein_coding	--	--	--	--	--	--	--	--	--
RSG01471	290	554	1066	2367	2693	3087	637	2716	2.091	1.02041e-05	7.49243e-05	up	RSG01471	Rs_scaf1	876094	877242	+	1149	protein_coding	GO:0004842,ubiquitin-protein transferase activity; GO:0031146,SCF-dependent proteasomal ubiquitin-dependent protein catabolic process	K13173: ARGLU1; arginine and glutamate-rich protein 1	At3g19470	ref|XP_013606594.1|	FB163_ARATH,RecName: Full=F-box protein At3g19470;	A0A0D3EFD5_BRAOL,SubName: Full=Uncharacterized protein {ECO:0000313|EnsemblPlants:Bo9g164350.1};	--	--	--
RSG01473	12	6	2	23	60	98	7	60	3.25	0.000375556	0.0018776	up	RSG01473	Rs_scaf1	883782	884579	+	798	protein_coding	GO:0005634,nucleus; GO:0003677,DNA binding; GO:0046872,metal ion binding; GO:0042803,protein homodimerization activity; GO:0043565,sequence-specific DNA binding; GO:0044212,transcription regulatory region DNA binding; GO:0019760,glucosinolate metabolic process; GO:0006355,regulation of transcription, DNA-templated; GO:0006351,transcription, DNA-templated	--	At5g15210	ref|XP_018443190.1|	ZHD8_ARATH,RecName: Full=Zinc-finger homeodomain protein 8; Short=AtZHD8; AltName: Full=Homeobox protein 30; Short=AtHB-30; AltName: Full=Zinc finger homeodomain transcriptional factor ZFHD3;	A0A0D2ZSM4_BRAOL,SubName: Full=Uncharacterized protein {ECO:0000313|EnsemblPlants:Bo00958s050.1};	zf-HD	TF	zf-HD
RSG01475	35	27	2	0	0	2	21	1	-4.923	0.00615898	0.0204401	down	RSG01475	Rs_scaf1	888826	889125	+	300	protein_coding	--	--	At5g15190	ref|XP_018444861.1|	--	A0A0D2ZSM2_BRAOL,SubName: Full=Uncharacterized protein {ECO:0000313|EnsemblPlants:Bo00958s030.1};	--	--	--
RSG01481	23	14	7	118	131	110	15	120	3.096	9.65104e-09	1.20665e-07	up	RSG01481	Rs_scaf1	934170	941932	+	7763	protein_coding	--	--	--	--	--	--	--	--	--
RSG01482	12	14	6	39	41	59	11	46	2.123	0.000804732	0.00364066	up	RSG01482	Rs_scaf1	942511	943641	+	1131	protein_coding	--	K21484: BSMT1; benzoate/salicylate 1-O-methyltransferase [EC:2.1.1.273 2.1.1.274]	At4g09710	ref|XP_013594815.1|	--	M4EUF8_BRARP,SubName: Full=Uncharacterized protein {ECO:0000313|EnsemblPlants:Bra032440.1-P};	--	--	--
RSG01486	101	368	443	869	1064	743	304	892	1.549	0.00346572	0.0126429	up	RSG01486	Rs_scaf1	961010	964922	+	3913	protein_coding	--	--	--	--	--	--	Others	TR	Others
RSG01500	160	401	0	0	0	0	187	0	-9.965	0.0107591	0.0325721	down	RSG01500	Rs_scaf1	1037467	1038133	-	667	protein_coding	--	--	At5g41770	ref|XP_018474798.1|	--	A0A078GR94_BRANA,SubName: Full=BnaUnng00320D protein {ECO:0000313|EMBL:CDY27682.1};	--	--	--
RSG01509	733	750	897	319	346	367	793	344	-1.207	5.51188e-08	6.11431e-07	down	RSG01509	Rs_scaf1	1090392	1091676	-	1285	protein_coding	--	--	At5g14600	ref|XP_018446072.1|	--	A0A078F910_BRANA,RecName: Full=tRNA (adenine(58)-N(1))-methyltransferase {ECO:0000256|PIRNR:PIRNR017269}; EC=2.1.1.220 {ECO:0000256|PIRNR:PIRNR017269};	--	--	--
RSG01512	295	136	2	2653	2542	3613	144	2936	4.349	0.0022757	0.00884737	up	RSG01512	Rs_scaf1	1102727	1105392	-	2666	protein_coding	--	--	--	--	--	--	--	--	--
RSG01521	657	809	653	2618	2717	3673	706	3003	2.087	1.95232e-16	6.60923e-15	up	RSG01521	Rs_scaf1	1143420	1147194	+	3775	protein_coding	--	--	--	--	--	--	Others	TR	Others
RSG01532	3601	950	3005	454	481	652	2519	529	-2.25	5.99612e-06	4.62107e-05	down	RSG01532	Rs_scaf1	1183180	1186772	-	3593	protein_coding	--	--	At5g14230	ref|XP_018446188.1|	--	A0A0D3EFK7_BRAOL,SubName: Full=Uncharacterized protein {ECO:0000313|EnsemblPlants:Bo9g166060.1};	--	--	--
RSG01534	34	78	13	131	108	202	42	147	1.824	0.00783038	0.0249881	up	RSG01534	Rs_scaf1	1201092	1203941	+	2850	protein_coding	GO:0016021,integral component of membrane; GO:0005886,plasma membrane; GO:0005524,ATP binding; GO:0004672,protein kinase activity	--	At5g14210	ref|XP_018473679.1|	Y3037_ARATH,RecName: Full=Probable inactive leucine-rich repeat receptor-like protein kinase At3g03770; Flags: Precursor;	A0A0D3EFK9_BRAOL,SubName: Full=Uncharacterized protein {ECO:0000313|EnsemblPlants:Bo9g166080.1};	--	--	--
RSG01538	444	416	557	1038	1067	790	472	965	1.03	8.59109e-05	0.00051081	up	RSG01538	Rs_scaf1	1216047	1218947	-	2901	protein_coding	--	--	At5g14120	ref|XP_018445213.1|	--	A0A0D3EFL3_BRAOL,SubName: Full=Uncharacterized protein {ECO:0000313|EnsemblPlants:Bo9g166120.1};	--	--	--
RSG01541	179	239	87	37	42	52	168	44	-1.956	9.30633e-05	0.000548866	down	RSG01541	Rs_scaf1	1228105	1230219	-	2115	protein_coding	GO:0016021,integral component of membrane; GO:0005634,nucleus; GO:0005886,plasma membrane; GO:0009959,negative gravitropism; GO:0009958,positive gravitropism; GO:0040008,regulation of growth	--	At5g14090	ref|XP_018446054.1|	LAZY1_ARATH,RecName: Full=Protein LAZY 1 {ECO:0000305}; Short=AtLA1 {ECO:0000303|PubMed:25028496}; Short=AtLAZY1 {ECO:0000303|PubMed:23331961};	A0A0D3EFL7_BRAOL,SubName: Full=Uncharacterized protein {ECO:0000313|EnsemblPlants:Bo9g166160.1};	--	--	--
RSG01543	12	46	0	0	0	0	19	0	-6.698	0.0079898	0.0254193	down	RSG01543	Rs_scaf1	1234417	1234821	-	405	protein_coding	GO:0005737,cytoplasm; GO:0005634,nucleus; GO:0009055,electron transfer activity; GO:0015035,protein disulfide oxidoreductase activity; GO:0045454,cell redox homeostasis; GO:0045892,negative regulation of transcription, DNA-templated	K03676: grxC, GLRX, GLRX2; glutaredoxin 3	At5g14070	ref|XP_018446057.1|	GRXC8_ARATH,RecName: Full=Glutaredoxin-C8; Short=AtGrxC8; AltName: Full=Protein ROXY 2;	A0A1J3K7J2_NOCCA,SubName: Full=Glutaredoxin-C8 {ECO:0000313|EMBL:JAV00587.1}; Flags: Fragment;	--	--	--
RSG01545	3179	1847	1248	821	813	836	2091	823	-1.344	0.000479925	0.00232638	down	RSG01545	Rs_scaf1	1246917	1248579	+	1663	protein_coding	--	--	--	ref|XP_021737302.1|	--	--	--	--	--
RSG01547	0	0	0	26	22	14	0	21	6.877	1.63574e-05	0.000114556	up	RSG01547	Rs_scaf1	1252855	1255199	+	2345	protein_coding	--	--	--	--	--	--	--	--	--
RSG01548	44	84	39	3	3	8	56	5	-3.556	1.95272e-06	1.65847e-05	down	RSG01548	Rs_scaf1	1257800	1258645	-	846	protein_coding	--	--	At5g14000	ref|XP_013609604.1|	--	A0A0D3EFM6_BRAOL,SubName: Full=Uncharacterized protein {ECO:0000313|EnsemblPlants:Bo9g166250.1};	NAC	TF	NAC
RSG01549	596	1494	1116	55	63	148	1069	89	-3.594	3.71572e-12	7.4509e-11	down	RSG01549	Rs_scaf1	1259862	1261910	+	2049	protein_coding	GO:0005829,cytosol; GO:0012505,endomembrane system; GO:0000145,exocyst; GO:0070062,extracellular exosome; GO:0045335,phagocytic vesicle; GO:0005886,plasma membrane; GO:0042742,defense response to bacterium; GO:0050832,defense response to fungus; GO:0006887,exocytosis; GO:0009789,positive regulation of abscisic acid-activated signaling pathway; GO:0090333,regulation of stomatal closure; GO:0009414…	K07195: EXOC7, EXO70; exocyst complex component 7	At5g13990	ref|XP_013667873.1|	E70B1_ARATH,RecName: Full=Exocyst complex component EXO70B1 {ECO:0000303|PubMed:23944713}; Short=AtExo70b1 {ECO:0000303|PubMed:23944713}; AltName: Full=Exocyst subunit Exo70 family protein B1 {ECO:0000303|PubMed:23944713};	A0A0D3EFM7_BRAOL,SubName: Full=Uncharacterized protein {ECO:0000313|EnsemblPlants:Bo9g166260.1};	--	--	--
RSG01550	1051	557	617	103	127	112	742	114	-2.696	2.8591e-14	7.39079e-13	down	RSG01550	Rs_scaf1	1262695	1264020	+	1326	protein_coding	--	--	At5g13970	ref|XP_018445334.1|	--	A0A078FA08_BRANA,SubName: Full=BnaC09g43220D protein {ECO:0000313|EMBL:CDY09839.1};	--	--	--
RSG01552	0	2	0	17610	24923	42919	1	28484	15.506	9.18269e-46	3.15694e-43	up	RSG01552	Rs_scaf1	1269822	1271094	-	1273	protein_coding	GO:0016210,naringenin-chalcone synthase activity; GO:0009813,flavonoid biosynthetic process	--	At5g13930	gb|AST09957.1|	CHS3_SINAL,RecName: Full=Chalcone synthase 3; EC=2.3.1.74; AltName: Full=Naringenin-chalcone synthase 3;	A0A223FPQ0_RAPSA,SubName: Full=Chalcone synthase {ECO:0000313|EMBL:AST09957.1}; Flags: Fragment;	--	--	--
RSG01555	14	20	8	38	55	81	14	58	2.069	0.001457	0.00606011	up	RSG01555	Rs_scaf1	1283642	1284166	+	525	protein_coding	--	K01689: ENO, eno; enolase [EC:4.2.1.11]	At5g13880	ref|XP_018444100.1|	--	A0A0D3EFN6_BRAOL,SubName: Full=Uncharacterized protein {ECO:0000313|EnsemblPlants:Bo9g166350.1};	--	--	--
RSG01559	47	132	114	40	27	24	98	30	-1.696	0.00257172	0.00983855	down	RSG01559	Rs_scaf1	1295134	1297531	-	2398	protein_coding	GO:0000781,chromosome, telomeric region; GO:0000783,nuclear telomere cap complex; GO:0003677,DNA binding; GO:0003691,double-stranded telomeric DNA binding; GO:0042162,telomeric DNA binding; GO:0006355,regulation of transcription, DNA-templated; GO:0000723,telomere maintenance; GO:0031627,telomeric loop formation; GO:0006351,transcription, DNA-templated	--	At5g13820	ref|XP_018444166.1|	TRP4_ARATH,RecName: Full=Telomere repeat-binding protein 4; AltName: Full=H-protein promoter binding factor-1; Short=AtTBP1; AltName: Full=Telomeric DNA-binding protein 1;	M4CX53_BRARP,SubName: Full=Uncharacterized protein {ECO:0000313|EnsemblPlants:Bra008800.1-P};	--	--	--
RSG01561	0	0	0	398	561	657	0	539	11.569	1.00074e-20	5.41471e-19	up	RSG01561	Rs_scaf13	1	844	+	844	protein_coding	GO:0005634,nucleus; GO:0003700,DNA-binding transcription factor activity; GO:0046872,metal ion binding; GO:0046983,protein dimerization activity; GO:0000977,RNA polymerase II regulatory region sequence-specific DNA binding; GO:0009791,post-embryonic development; GO:0006357,regulation of transcription by RNA polymerase II; GO:0006351,transcription, DNA-templated	--	At3g23085	ref|XP_013624184.1|	RSLE2_ORYSJ,RecName: Full=Zinc finger BED domain-containing protein RICESLEEPER 2; AltName: Full=Transposase-like protein RICESLEEPER 2;	A0A078F4E9_BRANA,SubName: Full=BnaA05g13530D protein {ECO:0000313|EMBL:CDY08266.1};	--	--	--
RSG01563	278	179	224	673	401	576	227	550	1.282	0.000134284	0.000759159	up	RSG01563	Rs_scaf13	9344	9547	-	204	protein_coding	--	--	--	ref|XP_009128341.1|	--	M4D3U1_BRARP,SubName: Full=Uncharacterized protein {ECO:0000313|EnsemblPlants:Bra011145.1-P};	--	--	--
RSG01565	0	8	3	366	394	306	4	355	6.44	2.5056e-28	2.78832e-26	up	RSG01565	Rs_scaf13	14717	16014	+	1298	protein_coding	--	--	--	ref|XP_018467802.1|	--	A0A0D3A3A6_BRAOL,SubName: Full=Uncharacterized protein {ECO:0000313|EnsemblPlants:Bo1g014790.1};	--	--	--
RSG01572	3834	5196	11028	2536	1875	2701	6686	2371	-1.496	0.000650367	0.00302816	down	RSG01572	Rs_scaf13	56326	59232	+	2907	protein_coding	--	--	At4g29950	ref|XP_018470901.1|	--	M4D3V0_BRARP,SubName: Full=Uncharacterized protein {ECO:0000313|EnsemblPlants:Bra011154.1-P};	--	--	--
RSG01575	12	9	2	40	17	41	8	33	2.183	0.0178664	0.0493517	up	RSG01575	Rs_scaf13	66622	67995	+	1374	protein_coding	GO:0016021,integral component of membrane; GO:0031966,mitochondrial membrane; GO:0005739,mitochondrion; GO:0005773,vacuole; GO:0015098,molybdate ion transmembrane transporter activity; GO:0015689,molybdate ion transport	--	At2g25680	ref|XP_018470270.1|	MOT1_ARATH,RecName: Full=Molybdate transporter 1; AltName: Full=Sulfate transporter like protein 5.2;	M4D3V5_BRARP,SubName: Full=Uncharacterized protein {ECO:0000313|EnsemblPlants:Bra011159.1-P};	--	--	--
RSG01580	195	161	189	41	28	22	182	30	-2.589	5.76434e-11	9.77819e-10	down	RSG01580	Rs_scaf13	90035	92572	-	2538	protein_coding	--	--	--	--	--	--	--	--	--
RSG01588	43	101	53	5	1	12	66	6	-3.536	8.03184e-05	0.000481389	down	RSG01588	Rs_scaf13	166027	167538	+	1512	protein_coding	GO:0005576,extracellular region; GO:0020037,heme binding; GO:0046872,metal ion binding; GO:0004601,peroxidase activity; GO:0042744,hydrogen peroxide catabolic process; GO:0006979,response to oxidative stress	--	At4g30170	ref|XP_018455879.1|	PER45_ARATH,RecName: Full=Peroxidase 45; Short=Atperox P45; EC=1.11.1.7; AltName: Full=ATP8a; Flags: Precursor;	V4P422_EUTSA,RecName: Full=Peroxidase {ECO:0000256|RuleBase:RU362060, ECO:0000256|SAAS:SAAS00709852}; EC=1.11.1.7 {ECO:0000256|RuleBase:RU362060, ECO:0000256|SAAS:SAAS00709852};	--	--	--
RSG01594	910	634	205	161	137	190	583	163	-1.841	0.000667226	0.00309793	down	RSG01594	Rs_scaf13	241563	243143	-	1581	protein_coding	GO:0005524,ATP binding; GO:0016887,ATPase activity	--	At4g30250	ref|XP_018458033.1|	AATPE_ARATH,RecName: Full=AAA-ATPase At4g30250; EC=3.6.1.3 {ECO:0000250|UniProtKB:Q9FLD5}; Flags: Precursor;	A0A0D3A363_BRAOL,SubName: Full=Uncharacterized protein {ECO:0000313|EnsemblPlants:Bo1g014360.1};	--	--	--
RSG01596	220	278	359	123	120	122	286	122	-1.234	8.61083e-05	0.000511887	down	RSG01596	Rs_scaf13	248671	249201	-	531	protein_coding	--	--	At4g30260	ref|XP_018450353.1|	--	A0A0D3A362_BRAOL,RecName: Full=Protein YIPF {ECO:0000256|RuleBase:RU361264};	--	--	--
RSG01613	6	75	1	313	256	445	27	338	3.624	0.000996113	0.00438245	up	RSG01613	Rs_scaf13	337483	338881	+	1399	protein_coding	--	--	--	--	--	--	--	--	--
RSG01625	2	4	8	19	11	128	5	53	3.567	0.00167928	0.00682103	up	RSG01625	Rs_scaf13	387675	390391	-	2717	protein_coding	--	--	--	--	--	--	--	--	--
RSG01633	2138	1429	1422	723	667	1024	1663	805	-1.047	0.000816868	0.00368901	down	RSG01633	Rs_scaf13	425551	428030	+	2480	protein_coding	--	--	--	--	--	--	--	--	--
RSG01635	133	90	74	287	256	360	99	301	1.617	6.12349e-06	4.70652e-05	up	RSG01635	Rs_scaf13	433334	435991	+	2658	protein_coding	GO:0009507,chloroplast; GO:0005675,transcription factor TFIIH holo complex; GO:0006281,DNA repair; GO:0000079,regulation of cyclin-dependent protein serine/threonine kinase activity; GO:0006357,regulation of transcription by RNA polymerase II	--	At4g30820_2	ref|XP_018472229.1|	PP342_ARATH,RecName: Full=Pentatricopeptide repeat-containing protein At4g30825, chloroplastic; Flags: Precursor;	A0A078GU83_BRANA,SubName: Full=BnaA01g06310D protein {ECO:0000313|EMBL:CDY28218.1};	--	--	--
RSG01636	50	61	21	113	69	159	44	114	1.369	0.0181609	0.0499847	up	RSG01636	Rs_scaf13	436275	441361	-	5087	protein_coding	--	--	--	--	--	--	--	--	--
RSG01647	4570	2665	3937	1091	944	1616	3724	1217	-1.613	2.14184e-06	1.80589e-05	down	RSG01647	Rs_scaf13	483308	484630	+	1323	protein_coding	GO:0005783,endoplasmic reticulum; GO:0005622,intracellular; GO:0005524,ATP binding; GO:0004674,protein serine/threonine kinase activity; GO:0010540,basipetal auxin transport; GO:0042538,hyperosmotic salinity response; GO:0035556,intracellular signal transduction; GO:0007275,multicellular organism development; GO:0018105,peptidyl-serine phosphorylation; GO:0018107,peptidyl-threonine phosphorylatio…	K07198: PRKAA, AMPK; 5'-AMP-activated protein kinase, catalytic alpha subunit [EC:2.7.11.11]	At4g30960	ref|XP_018471081.1|	CIPK6_ARATH,RecName: Full=CBL-interacting serine/threonine-protein kinase 6; EC=2.7.11.1; AltName: Full=SNF1-related kinase 3.14; AltName: Full=SOS2-like protein kinase PKS4; AltName: Full=SOS3-interacting protein 3;	A0A0D3A300_BRAOL,RecName: Full=Non-specific serine/threonine protein kinase {ECO:0000256|SAAS:SAAS00351747}; EC=2.7.11.1 {ECO:0000256|SAAS:SAAS00351747};	--	--	--
RSG01661	183	757	1486	2088	2394	2330	809	2271	1.488	0.0178162	0.0492476	up	RSG01661	Rs_scaf13	554881	559491	-	4611	protein_coding	--	--	--	--	--	--	--	--	--
RSG01677	0	0	0	128	135	173	0	145	9.677	2.06753e-14	5.45238e-13	up	RSG01677	Rs_scaf13	640542	641426	+	885	protein_coding	--	--	--	--	--	--	--	--	--
RSG01684	223	465	321	704	698	876	336	759	1.171	0.000808505	0.00365493	up	RSG01684	Rs_scaf13	670152	673608	+	3457	protein_coding	--	--	--	--	--	--	--	--	--
RSG01694	98	63	44	7	3	3	68	4	-3.937	3.58357e-08	4.10137e-07	down	RSG01694	Rs_scaf13	699883	700083	-	201	protein_coding	--	K07195: EXOC7, EXO70; exocyst complex component 7	At4g31540	ref|XP_018472036.1|	--	M4D183_BRARP,SubName: Full=Uncharacterized protein {ECO:0000313|EnsemblPlants:Bra010232.1-P};	--	--	--
RSG01700	373	296	86	47	40	64	252	50	-2.325	8.00839e-05	0.000480167	down	RSG01700	Rs_scaf13	735441	737527	+	2087	protein_coding	--	--	--	--	--	--	B3	TF	B3->B3
RSG01716	0	8	8	33	35	28	5	32	2.562	0.00517613	0.0176936	up	RSG01716	Rs_scaf13	796173	797222	-	1050	protein_coding	--	--	--	ref|XP_018467818.1|	--	--	--	--	--
RSG01718	299	1123	1011	2	0	0	811	1	-10.208	4.42888e-18	1.77054e-16	down	RSG01718	Rs_scaf13	801737	802547	+	811	protein_coding	--	--	--	--	--	--	--	--	--
RSG01722	63	37	18	367	279	408	39	351	3.187	1.11788e-10	1.82621e-09	up	RSG01722	Rs_scaf13	821580	824948	+	3369	protein_coding	GO:0009507,chloroplast; GO:0043231,intracellular membrane-bounded organelle; GO:0004519,endonuclease activity; GO:0003723,RNA binding; GO:0009451,RNA modification	--	At4g31850	ref|XP_018465761.1|	PP344_ARATH,RecName: Full=Pentatricopeptide repeat-containing protein At4g31850, chloroplastic; AltName: Full=Protein PROTON GRADIENT REGULATION 3; Flags: Precursor;	V4MFH9_EUTSA,SubName: Full=Uncharacterized protein {ECO:0000313|EMBL:ESQ53997.1};	--	--	--
RSG01728	151	594	645	0	0	0	463	0	-11.276	6.59778e-17	2.33692e-15	down	RSG01728	Rs_scaf13	861404	862444	-	1041	protein_coding	--	K21484: BSMT1; benzoate/salicylate 1-O-methyltransferase [EC:2.1.1.273 2.1.1.274]	At4g09710	ref|XP_013650862.1|	--	M4EQ33_BRARP,SubName: Full=Uncharacterized protein {ECO:0000313|EnsemblPlants:Bra030904.1-P};	--	--	--
RSG01729	406	816	1015	50	69	22	746	47	-3.984	5.52186e-14	1.37967e-12	down	RSG01729	Rs_scaf13	862679	865033	-	2355	protein_coding	GO:0005634,nucleus; GO:0003677,DNA binding; GO:0003700,DNA-binding transcription factor activity; GO:0000156,phosphorelay response regulator activity; GO:0071368,cellular response to cytokinin stimulus; GO:0009736,cytokinin-activated signaling pathway; GO:0010492,maintenance of shoot apical meristem identity; GO:0080022,primary root development; GO:0031537,regulation of anthocyanin metabolic proc…	--	At4g31920	ref|XP_018459462.1|	ARR10_ARATH,RecName: Full=Two-component response regulator ARR10; AltName: Full=Receiver-like protein 4;	A0A0D3A2Q8_BRAOL,RecName: Full=Two-component response regulator {ECO:0000256|PIRNR:PIRNR036392};	Others	TR	Others
RSG01731	9320	2707	2898	383	308	403	4975	365	-3.769	2.86198e-13	6.63818e-12	down	RSG01731	Rs_scaf13	871828	872367	+	540	protein_coding	--	--	--	--	--	--	--	--	--
RSG01732	4141	3422	3714	1290	997	1372	3759	1220	-1.624	2.95611e-12	6.01222e-11	down	RSG01732	Rs_scaf13	873034	875347	-	2314	protein_coding	--	--	--	--	--	--	--	--	--
RSG01733	128	204	357	25	13	59	230	32	-2.834	1.84204e-05	0.000127891	down	RSG01733	Rs_scaf13	875944	878539	-	2596	protein_coding	--	--	--	--	--	--	--	--	--
RSG01736	26	20	59	192	122	127	35	147	2.06	0.000157773	0.000876634	up	RSG01736	Rs_scaf13	909532	910146	-	615	protein_coding	--	--	At1g52140	ref|XP_018449272.1|	--	M4FJ00_BRARP,SubName: Full=Uncharacterized protein {ECO:0000313|EnsemblPlants:Bra041079.1-P};	--	--	--
RSG01746	63	33	6	2	0	2	34	1	-4.559	0.000587685	0.00277501	down	RSG01746	Rs_scaf14	40466	42410	-	1945	protein_coding	--	--	--	--	--	--	--	--	--
RSG01748	63	150	196	293	316	381	136	330	1.266	0.00617731	0.0204922	up	RSG01748	Rs_scaf14	52943	55245	-	2303	protein_coding	--	--	--	--	--	--	Rcd1-like	TR	Rcd1-like
RSG01760	46	19	5	0	0	4	23	1	-4.016	0.0133564	0.0389472	down	RSG01760	Rs_scaf14	90726	92606	-	1881	protein_coding	GO:0005829,cytosol; GO:0012505,endomembrane system; GO:0000145,exocyst; GO:0070062,extracellular exosome; GO:0045335,phagocytic vesicle; GO:0005886,plasma membrane; GO:0042742,defense response to bacterium; GO:0050832,defense response to fungus; GO:0006887,exocytosis; GO:0009789,positive regulation of abscisic acid-activated signaling pathway; GO:0090333,regulation of stomatal closure; GO:0009414…	K07195: EXOC7, EXO70; exocyst complex component 7	At5g13150	ref|XP_018475409.1|	E70B1_ARATH,RecName: Full=Exocyst complex component EXO70B1 {ECO:0000303|PubMed:23944713}; Short=AtExo70b1 {ECO:0000303|PubMed:23944713}; AltName: Full=Exocyst subunit Exo70 family protein B1 {ECO:0000303|PubMed:23944713};	M4CPP4_BRARP,SubName: Full=Uncharacterized protein {ECO:0000313|EnsemblPlants:Bra006183.1-P};	--	--	--
RSG01763	1548	1604	1882	624	708	801	1678	711	-1.239	2.77225e-08	3.22456e-07	down	RSG01763	Rs_scaf14	132731	133840	+	1110	protein_coding	--	--	--	--	--	--	NAC	TF	NAC
RSG01772	698	607	175	23	23	25	493	24	-4.387	7.41145e-15	2.07296e-13	down	RSG01772	Rs_scaf14	208205	210173	-	1969	protein_coding	--	--	At5g13420	ref|XP_018476564.1|	--	A0A0D3B0Y2_BRAOL,SubName: Full=Uncharacterized protein {ECO:0000313|EnsemblPlants:Bo3g009150.1};	--	--	--
RSG01773	260	137	274	708	731	761	224	733	1.715	6.15407e-07	5.75468e-06	up	RSG01773	Rs_scaf14	210601	212168	-	1568	protein_coding	GO:0016021,integral component of membrane; GO:0016020,membrane; GO:0031966,mitochondrial membrane; GO:0005750,mitochondrial respiratory chain complex III; GO:0005739,mitochondrion; GO:0051537,2 iron, 2 sulfur cluster binding; GO:0046872,metal ion binding; GO:0008121,ubiquinol-cytochrome-c reductase activity	--	At5g13430	ref|XP_013728253.1|	UCRI1_ARATH,RecName: Full=Cytochrome b-c1 complex subunit Rieske-1, mitochondrial {ECO:0000305}; EC=1.10.2.2 {ECO:0000250|UniProtKB:P08067}; AltName: Full=Complex III subunit 5-1 {ECO:0000305}; AltName: Full=Rieske iron-sulfur protein 1 {ECO:0000305}; Short=RISP1 {ECO:0000305}; AltName: Full=Ubiquinol-cytochrome c reductase iron-sulfur subunit 1 {ECO:0000303|PubMed:18305213}; Flags: Precursor;	A0A0D3B0Y3_BRAOL,RecName: Full=Cytochrome b-c1 complex subunit Rieske, mitochondrial {ECO:0000256|RuleBase:RU004494}; EC=1.10.2.2 {ECO:0000256|RuleBase:RU004494};	--	--	--
RSG01774	47	27	41	1594	1447	1561	38	1534	5.356	6.15229e-72	7.42582e-69	up	RSG01774	Rs_scaf14	212860	214472	-	1613	protein_coding	GO:0016021,integral component of membrane; GO:0031966,mitochondrial membrane; GO:0005750,mitochondrial respiratory chain complex III; GO:0005739,mitochondrion; GO:0051537,2 iron, 2 sulfur cluster binding; GO:0046872,metal ion binding; GO:0008121,ubiquinol-cytochrome-c reductase activity	--	At5g13440	ref|XP_013679643.1|	UCRI2_ARATH,RecName: Full=Cytochrome b-c1 complex subunit Rieske-2, mitochondrial {ECO:0000305}; EC=1.10.2.2 {ECO:0000250|UniProtKB:P08067}; AltName: Full=Complex III subunit 5-2 {ECO:0000305}; AltName: Full=Rieske iron-sulfur protein 2 {ECO:0000305}; Short=RISP2 {ECO:0000305}; AltName: Full=Ubiquinol-cytochrome c reductase iron-sulfur subunit 2 {ECO:0000303|PubMed:18305213}; Flags: Precursor;	M4E3Q9_BRARP,RecName: Full=Cytochrome b-c1 complex subunit Rieske, mitochondrial {ECO:0000256|RuleBase:RU004494}; EC=1.10.2.2 {ECO:0000256|RuleBase:RU004494};	--	--	--
RSG01777	467	632	1012	1589	1641	1447	704	1559	1.146	0.000956448	0.00422929	up	RSG01777	Rs_scaf14	219709	224038	-	4330	protein_coding	--	--	--	--	--	--	--	--	--
RSG01785	774	725	18	7438	7195	13476	506	9370	4.212	4.1643e-06	3.30094e-05	up	RSG01785	Rs_scaf14	260209	265580	-	5372	protein_coding	GO:0009507,chloroplast; GO:0009706,chloroplast inner membrane; GO:0009570,chloroplast stroma; GO:0010007,magnesium chelatase complex; GO:0005739,mitochondrion; GO:0005524,ATP binding; GO:0016851,magnesium chelatase activity; GO:0015995,chlorophyll biosynthetic process; GO:0015979,photosynthesis	--	At5g13630	ref|XP_018476065.1|	CHLH_ARATH,RecName: Full=Magnesium-chelatase subunit ChlH, chloroplastic; Short=Mg-chelatase subunit H; EC=6.6.1.1; AltName: Full=ABA-binding protein; AltName: Full=Mg-protoporphyrin IX chelatase subunit ChlH; AltName: Full=Protein CONDITIONAL CHLORINA; AltName: Full=Protein GENOMES UNCOUPLED 5; AltName: Full=Protein RAPID TRANSPIRATION IN DETACHED LEAVES 1; Flags: Precursor;	M4CPR9_BRARP,SubName: Full=Uncharacterized protein {ECO:0000313|EnsemblPlants:Bra006208.1-P};	--	--	--
RSG01786	553	590	433	246	248	204	525	233	-1.176	7.79325e-06	5.86634e-05	down	RSG01786	Rs_scaf14	268141	269784	+	1644	protein_coding	--	--	At5g13660	ref|XP_018476674.1|	--	M4CPS0_BRARP,SubName: Full=Uncharacterized protein {ECO:0000313|EnsemblPlants:Bra006209.1-P};	--	--	--
RSG01790	6	16	17	2	2	2	13	2	-2.723	0.0152576	0.0434929	down	RSG01790	Rs_scaf14	296514	299662	+	3149	protein_coding	--	--	--	--	--	--	--	--	--
RSG01799	15	3	14	0	0	0	11	0	-5.822	0.00363932	0.0131653	down	RSG01799	Rs_scaf14	326863	327501	-	639	protein_coding	GO:0005634,nucleus; GO:0003677,DNA binding; GO:0003700,DNA-binding transcription factor activity; GO:0009873,ethylene-activated signaling pathway; GO:0009740,gibberellic acid mediated signaling pathway; GO:0010030,positive regulation of seed germination; GO:0009739,response to gibberellin; GO:0006351,transcription, DNA-templated	K09286: EREBP; EREBP-like factor	At5g13910	ref|XP_018460996.1|	LEP_ARATH,RecName: Full=Ethylene-responsive transcription factor LEP; AltName: Full=Protein LEAFY PETIOLE;	M4CPT3_BRARP,SubName: Full=Uncharacterized protein {ECO:0000313|EnsemblPlants:Bra006222.1-P};	AP2/ERF-ERF	TF	AP2/ERF->AP2/ERF-ERF
RSG01800	290	413	381	50	67	81	361	66	-2.457	3.11807e-13	7.17911e-12	down	RSG01800	Rs_scaf14	333037	334383	-	1347	protein_coding	--	--	At5g13920	ref|XP_018475110.1|	--	A0A0D3B109_BRAOL,SubName: Full=Uncharacterized protein {ECO:0000313|EnsemblPlants:Bo3g009420.1};	--	--	--
RSG01801	3	0	5	10934	16367	37680	3	21660	13.1	6.155e-63	4.82891e-60	up	RSG01801	Rs_scaf14	335667	337099	+	1433	protein_coding	GO:0016210,naringenin-chalcone synthase activity; GO:0009813,flavonoid biosynthetic process	--	At5g13930	ref|XP_013727454.1|	CHSY_RAPSA,RecName: Full=Chalcone synthase; EC=2.3.1.74; AltName: Full=Naringenin-chalcone synthase;	D5LQ15_BRARR,SubName: Full=Chalcone synthase 1 protein {ECO:0000313|EMBL:ADF43042.1};	--	--	--
RSG01809	1701	1273	1454	663	708	633	1476	668	-1.143	2.45197e-07	2.45291e-06	down	RSG01809	Rs_scaf14	368330	370223	-	1894	protein_coding	GO:0005618,cell wall; GO:0009507,chloroplast; GO:0016021,integral component of membrane; GO:0016020,membrane; GO:0005743,mitochondrial inner membrane; GO:0005739,mitochondrion; GO:0005774,vacuolar membrane; GO:0015114,phosphate ion transmembrane transporter activity; GO:0006839,mitochondrial transport; GO:0009651,response to salt stress	--	At5g14040	ref|XP_018472582.1|	MPCP3_ARATH,RecName: Full=Mitochondrial phosphate carrier protein 3, mitochondrial; AltName: Full=Mitochondrial phosphate transporter 3; Short=MPT3; AltName: Full=Phosphate transporter 3;1; Flags: Precursor;	R0H7I4_9BRAS,SubName: Full=Uncharacterized protein {ECO:0000313|EMBL:EOA20835.1};	--	--	--
RSG01812	3	11	41	176	195	165	18	179	3.239	2.37161e-05	0.000160955	up	RSG01812	Rs_scaf14	378988	380172	-	1185	protein_coding	GO:0004842,ubiquitin-protein transferase activity; GO:0031146,SCF-dependent proteasomal ubiquitin-dependent protein catabolic process	K06174: ABCE1, Rli1; ATP-binding cassette, sub-family E, member 1	At3g19470	ref|XP_018475876.1|	FB163_ARATH,RecName: Full=F-box protein At3g19470;	M4CPU2_BRARP,SubName: Full=Uncharacterized protein {ECO:0000313|EnsemblPlants:Bra006231.1-P};	--	--	--
RSG01814	156	78	95	258	214	206	110	226	1.059	0.00552956	0.0186972	up	RSG01814	Rs_scaf14	385188	386323	-	1136	protein_coding	--	--	--	--	--	--	--	--	--
RSG01815	0	2	0	73	3	16	1	31	5.693	0.000906075	0.00403669	up	RSG01815	Rs_scaf14	387158	387370	-	213	protein_coding	--	--	At5g14110	ref|XP_018473716.1|	--	V4LNE4_EUTSA,SubName: Full=Uncharacterized protein {ECO:0000313|EMBL:ESQ41373.1};	--	--	--
RSG01816	330	364	426	4308	1615	2339	373	2754	2.881	2.04056e-12	4.26343e-11	up	RSG01816	Rs_scaf14	389297	391948	+	2652	protein_coding	--	--	At5g14120	ref|XP_018473687.1|	--	M4CPV0_BRARP,SubName: Full=Uncharacterized protein {ECO:0000313|EnsemblPlants:Bra006239.1-P};	--	--	--
RSG01825	455	473	573	178	177	202	500	186	-1.433	5.52683e-09	7.17299e-08	down	RSG01825	Rs_scaf14	423851	425703	+	1853	protein_coding	GO:0052689,carboxylic ester hydrolase activity; GO:0016787,hydrolase activity; GO:0009056,catabolic process	--	At5g14310	ref|XP_018473694.1|	CXE16_ARATH,RecName: Full=Probable carboxylesterase 16; AltName: Full=AtCXE16; EC=3.1.1.1;	M4CPV8_BRARP,SubName: Full=Uncharacterized protein {ECO:0000313|EnsemblPlants:Bra006247.1-P};	--	--	--
RSG01826	993	651	691	297	382	457	778	379	-1.037	0.000926039	0.0041093	down	RSG01826	Rs_scaf14	426126	426834	-	709	protein_coding	GO:0009507,chloroplast; GO:0009941,chloroplast envelope; GO:0009570,chloroplast stroma; GO:0015935,small ribosomal subunit; GO:0019843,rRNA binding; GO:0003735,structural constituent of ribosome; GO:0042254,ribosome biogenesis; GO:0006412,translation	--	At5g14320	pir||T48605	RR13_ARATH,RecName: Full=30S ribosomal protein S13, chloroplastic; AltName: Full=CS13; Flags: Precursor;	A0A087G709_ARAAL,SubName: Full=Uncharacterized protein {ECO:0000313|EMBL:KFK25661.1};	--	--	--
RSG01830	951	228	766	8	12	22	648	14	-5.55	1.30961e-18	5.59922e-17	down	RSG01830	Rs_scaf14	439825	440632	+	808	protein_coding	--	--	At5g14360	ref|XP_018473711.1|	--	M4E3V7_BRARP,SubName: Full=Uncharacterized protein {ECO:0000313|EnsemblPlants:Bra023460.1-P};	--	--	--
RSG01831	253	175	103	101	45	84	177	77	-1.209	0.0180236	0.0497011	down	RSG01831	Rs_scaf14	441811	443248	-	1438	protein_coding	--	--	At5g14370	ref|XP_013727807.1|	--	M4CPW3_BRARP,SubName: Full=Uncharacterized protein {ECO:0000313|EnsemblPlants:Bra006252.1-P};	Others	TR	Others
RSG01832	31	17	4	0	0	1	17	0	-5.543	0.00158385	0.00648883	down	RSG01832	Rs_scaf14	444010	444447	-	438	protein_coding	--	--	--	ref|XP_013627353.1|	--	A0A0D3B144_BRAOL,SubName: Full=Uncharacterized protein {ECO:0000313|EnsemblPlants:Bo3g009770.1};	--	--	--
RSG01836	6	12	10	49	55	47	9	50	2.415	2.42476e-05	0.000164102	up	RSG01836	Rs_scaf14	456502	457966	+	1465	protein_coding	--	--	At5g14480	ref|XP_018473697.1|	--	A0A0D3B148_BRAOL,SubName: Full=Uncharacterized protein {ECO:0000313|EnsemblPlants:Bo3g009810.1};	--	--	--
RSG01838	600	648	250	245	236	238	499	240	-1.057	0.0117071	0.0349532	down	RSG01838	Rs_scaf14	473434	476424	-	2991	protein_coding	--	--	--	--	--	--	--	--	--
RSG01841	151	213	180	528	375	391	181	431	1.246	3.01327e-05	0.000199625	up	RSG01841	Rs_scaf14	487169	492329	-	5161	protein_coding	--	--	--	--	--	--	--	--	--
RSG01863	7386	5464	5561	2688	2810	2434	6137	2644	-1.214	9.60163e-08	1.02583e-06	down	RSG01863	Rs_scaf14	605662	606930	-	1269	protein_coding	GO:0005618,cell wall; GO:0009507,chloroplast; GO:0005829,cytosol; GO:0022626,cytosolic ribosome; GO:0022627,cytosolic small ribosomal subunit; GO:0016020,membrane; GO:0005730,nucleolus; GO:0009506,plasmodesma; GO:0042788,polysomal ribosome; GO:0005774,vacuolar membrane; GO:0003729,mRNA binding; GO:0019843,rRNA binding; GO:0003735,structural constituent of ribosome; GO:0045903,positive regulation …	--	At5g15200	ref|NP_001119227.1|	RS91_ARATH,RecName: Full=40S ribosomal protein S9-1;	B3H7J6_ARATH,SubName: Full=Ribosomal protein S4 {ECO:0000313|EMBL:AED92129.1};	--	--	--
RSG01872	418	277	432	46	27	20	376	31	-3.597	3.03836e-17	1.10359e-15	down	RSG01872	Rs_scaf14	638537	639519	-	983	protein_coding	GO:0031225,anchored component of membrane; GO:0046658,anchored component of plasma membrane; GO:0005886,plasma membrane; GO:0005773,vacuole; GO:0009055,electron transfer activity	--	At5g15350	ref|XP_009131460.1|	LAML_ARATH,RecName: Full=Lamin-like protein; Flags: Precursor;	M4CQ08_BRARP,SubName: Full=Uncharacterized protein {ECO:0000313|EnsemblPlants:Bra006297.1-P};	--	--	--
RSG01875	292	396	416	0	0	0	368	0	-10.943	8.69634e-19	3.7904e-17	down	RSG01875	Rs_scaf14	648293	648962	-	670	protein_coding	GO:0005886,plasma membrane	--	--	ref|XP_018474557.1|	MUB2_ARATH,RecName: Full=Membrane-anchored ubiquitin-fold protein 2; Short=AtMUB2; Short=Membrane-anchored ub-fold protein 2; AltName: Full=NTGP5;	A0A0D3B195_BRAOL,RecName: Full=Membrane-anchored ubiquitin-fold protein {ECO:0000256|PIRNR:PIRNR032572};	--	--	--
RSG01879	76	211	17	386	740	884	101	670	2.723	0.000343999	0.00174288	up	RSG01879	Rs_scaf14	663443	665174	-	1732	protein_coding	GO:0016021,integral component of membrane; GO:0005886,plasma membrane; GO:0045087,innate immune response; GO:0009751,response to salicylic acid	--	At5g15500	ref|XP_018475000.1|	BAD1_ARATH,RecName: Full=Ankyrin repeat-containing protein BDA1 {ECO:0000305}; AltName: Full=Protein BIAN DA 1 {ECO:0000303|PubMed:22740615};	M4CQ15_BRARP,SubName: Full=Uncharacterized protein {ECO:0000313|EnsemblPlants:Bra006304.1-P};	--	--	--
RSG01881	56	77	463	795	885	1595	199	1092	2.452	0.00114776	0.00493748	up	RSG01881	Rs_scaf14	667196	668763	+	1568	protein_coding	GO:0009317,acetyl-CoA carboxylase complex; GO:0009941,chloroplast envelope; GO:0009570,chloroplast stroma; GO:0003989,acetyl-CoA carboxylase activity; GO:0006633,fatty acid biosynthetic process	--	At5g15530	emb|CAC01752.1|	BCCP2_ARATH,RecName: Full=Biotin carboxyl carrier protein of acetyl-CoA carboxylase 2, chloroplastic; Short=AtBCCP2; Short=BCCP-2; Flags: Precursor;	A0A087G7C5_ARAAL,RecName: Full=Biotin carboxyl carrier protein of acetyl-CoA carboxylase {ECO:0000256|RuleBase:RU364072};	--	--	--
RSG01882	104	83	91	613	606	488	93	569	2.626	2.59022e-23	1.87296e-21	up	RSG01882	Rs_scaf14	669307	672216	-	2910	protein_coding	--	--	--	--	--	--	--	--	--
RSG01883	98	97	86	616	475	448	94	513	2.456	1.13871e-18	4.90192e-17	up	RSG01883	Rs_scaf14	673514	674799	+	1286	protein_coding	GO:0005737,cytoplasm; GO:0005634,nucleus; GO:0004842,ubiquitin-protein transferase activity; GO:0031348,negative regulation of defense response; GO:0042177,negative regulation of protein catabolic process; GO:0009626,plant-type hypersensitive response; GO:0031146,SCF-dependent proteasomal ubiquitin-dependent protein catabolic process	K15030: EIF3M; translation initiation factor 3 subunit M	At4g22390	ref|XP_018472556.1|	CPR1_ARATH,RecName: Full=F-box protein CPR1; AltName: Full=Protein CONSTITUTIVE EXPRESSER OF PR GENES 1; AltName: Full=Protein CONSTITUTIVE EXPRESSER OF PR GENES 30 {ECO:0000303|PubMed:19682297};	M4CQ20_BRARP,SubName: Full=Uncharacterized protein {ECO:0000313|EnsemblPlants:Bra006309.1-P};	--	--	--
RSG01885	2837	1921	1744	696	1375	993	2167	1021	-1.084	0.00266413	0.0101328	down	RSG01885	Rs_scaf14	683261	685079	+	1819	protein_coding	--	--	--	--	--	--	--	--	--
RSG01888	541	197	133	2	1	0	290	1	-8.153	2.12297e-14	5.59387e-13	down	RSG01888	Rs_scaf14	699579	700850	-	1272	protein_coding	GO:0004842,ubiquitin-protein transferase activity; GO:0031146,SCF-dependent proteasomal ubiquitin-dependent protein catabolic process	K06174: ABCE1, Rli1; ATP-binding cassette, sub-family E, member 1	At3g19470	ref|XP_018475208.1|	FB163_ARATH,RecName: Full=F-box protein At3g19470;	A0A0D3B1C4_BRAOL,SubName: Full=Uncharacterized protein {ECO:0000313|EnsemblPlants:Bo3g010570.1};	--	--	--
RSG01890	2663	1458	1390	599	454	757	1837	603	-1.606	1.91451e-05	0.000132541	down	RSG01890	Rs_scaf14	707423	709532	-	2110	protein_coding	--	--	--	--	--	--	--	--	--
RSG01905	9160	3741	2512	1904	1893	1924	5138	1907	-1.43	0.00308346	0.0114746	down	RSG01905	Rs_scaf14	805568	806511	+	944	protein_coding	GO:0030686,90S preribosome; GO:0005829,cytosol; GO:0022626,cytosolic ribosome; GO:0022627,cytosolic small ribosomal subunit; GO:0016020,membrane; GO:0005730,nucleolus; GO:0005886,plasma membrane; GO:0009506,plasmodesma; GO:0042788,polysomal ribosome; GO:0032040,small-subunit processome; GO:0003729,mRNA binding; GO:0003735,structural constituent of ribosome; GO:0002181,cytoplasmic translation; GO:…	--	At5g16130	ref|XP_009131521.1|	RS73_ARATH,RecName: Full=40S ribosomal protein S7-3;	M4CQ51_BRARP,RecName: Full=40S ribosomal protein S7 {ECO:0000256|RuleBase:RU364105};	--	--	--
RSG01906	701	1078	1703	2074	2655	3139	1161	2623	1.175	0.00261676	0.00998137	up	RSG01906	Rs_scaf14	807786	810503	+	2718	protein_coding	--	--	--	--	--	--	--	--	--
RSG01907	47	21	84	0	4	6	51	3	-3.814	0.000188174	0.00102373	down	RSG01907	Rs_scaf14	813325	814963	+	1639	protein_coding	--	--	At5g16170	ref|XP_018475003.1|	--	M4CQ53_BRARP,SubName: Full=Uncharacterized protein {ECO:0000313|EnsemblPlants:Bra006342.1-P};	--	--	--
RSG01916	301	239	231	123	115	114	257	117	-1.122	5.06044e-05	0.000319338	down	RSG01916	Rs_scaf14	854659	855481	-	823	protein_coding	--	--	At5g16330	ref|XP_018475805.1|	--	A0A0D3B1G3_BRAOL,SubName: Full=Uncharacterized protein {ECO:0000313|EnsemblPlants:Bo3g011950.1};	--	--	--
RSG01918	69	66	13	509	378	283	49	390	2.995	1.30568e-06	1.14872e-05	up	RSG01918	Rs_scaf14	860792	862450	-	1659	protein_coding	GO:0005777,peroxisome; GO:0016874,ligase activity; GO:0006631,fatty acid metabolic process	--	At5g16370	ref|XP_018475802.1|	AAE5_ARATH,RecName: Full=Probable acyl-activating enzyme 5, peroxisomal; EC=6.2.1.-; AltName: Full=AMP-binding protein 5; Short=AtAMPBP5;	M4CQ61_BRARP,SubName: Full=Uncharacterized protein {ECO:0000313|EnsemblPlants:Bra006350.1-P};	--	--	--
RSG01920	209	190	210	104	82	106	203	97	-1.065	0.000225363	0.00120503	down	RSG01920	Rs_scaf14	872010	873938	-	1929	protein_coding	--	--	--	--	--	--	--	--	--
RSG01922	41	234	1355	8	0	46	543	18	-4.908	0.0129063	0.0378706	down	RSG01922	Rs_scaf3	1911	4042	-	2132	protein_coding	--	--	--	--	--	--	--	--	--
RSG01930	0	0	2	26	13	69	1	36	5.92	5.14899e-05	0.000324014	up	RSG01930	Rs_scaf3	60143	64546	+	4404	protein_coding	--	--	--	--	--	--	--	--	--
RSG01933	18	12	81	1612	1673	4023	37	2436	6.014	1.51905e-17	5.74709e-16	up	RSG01933	Rs_scaf3	76944	78413	-	1470	protein_coding	GO:0005737,cytoplasm; GO:0043231,intracellular membrane-bounded organelle; GO:0080043,quercetin 3-O-glucosyltransferase activity; GO:0080044,quercetin 7-O-glucosyltransferase activity; GO:0050284,sinapate 1-glucosyltransferase activity; GO:0009718,anthocyanin-containing compound biosynthetic process; GO:0009801,cinnamic acid ester metabolic process; GO:0080167,response to karrikin; GO:0009636,res…	K13068: BRT1; sinapate 1-glucosyltransferase [EC:2.4.1.120]	At3g21560	ref|XP_018458525.1|	U84A2_ARATH,RecName: Full=UDP-glycosyltransferase 84A2; EC=2.4.1.-; AltName: Full=Sinapate 1-glucosyltransferase 1; Short=AtSGT1; EC=2.4.1.120;	A0A078HIV9_BRANA,RecName: Full=Glycosyltransferase {ECO:0000256|RuleBase:RU362057}; EC=2.4.1.- {ECO:0000256|RuleBase:RU362057};	--	--	--
RSG01934	0	3	0	35	32	69	1	45	5.292	6.83303e-06	5.19714e-05	up	RSG01934	Rs_scaf3	79751	80650	+	900	protein_coding	--	--	At5g18880	ref|XP_018458530.1|	--	Q9SXN3_BRACM,SubName: Full=SAE1-S9-protein {ECO:0000313|EMBL:BAA77394.1};	--	--	--
RSG01935	82	178	8	2	11	8	89	7	-3.664	0.000670202	0.00310991	down	RSG01935	Rs_scaf3	85322	85879	+	558	protein_coding	GO:0005783,endoplasmic reticulum; GO:0005789,endoplasmic reticulum membrane; GO:0016021,integral component of membrane; GO:0009705,plant-type vacuole membrane; GO:0009838,abscission; GO:0010256,endomembrane system organization	--	At3g21550	ref|XP_018458536.1|	DMP2_ARATH,RecName: Full=Protein DMP2 {ECO:0000303|PubMed:20712629}; Short=AtDMP2 {ECO:0000303|PubMed:20712629};	M4E520_BRARP,SubName: Full=Uncharacterized protein {ECO:0000313|EnsemblPlants:Bra023874.1-P};	--	--	--
RSG01946	0	0	0	24	12	23	0	20	6.781	3.12719e-05	0.000206388	up	RSG01946	Rs_scaf3	159429	163959	-	4531	protein_coding	GO:0004190,aspartic-type endopeptidase activity; GO:0004519,endonuclease activity; GO:0003676,nucleic acid binding; GO:0003964,RNA-directed DNA polymerase activity; GO:0008270,zinc ion binding; GO:0015074,DNA integration	--	At1g70010	gb|AAB61111.1|	POLX_TOBAC,RecName: Full=Retrovirus-related Pol polyprotein from transposon TNT 1-94; Includes: RecName: Full=Protease; EC=3.4.23.-; Includes: RecName: Full=Reverse transcriptase; EC=2.7.7.49; Includes: RecName: Full=Endonuclease;	A0A1J3C8E2_NOCCA,SubName: Full=Retrovirus-related Pol polyprotein from transposon TNT 1-94 {ECO:0000313|EMBL:JAU04187.1}; Flags: Fragment;	--	--	--
RSG01947	0	0	0	31	31	10	0	24	7.068	1.56054e-05	0.000109731	up	RSG01947	Rs_scaf3	166535	168372	+	1838	protein_coding	GO:0005788,endoplasmic reticulum lumen; GO:0008422,beta-glucosidase activity; GO:0102483,scopolin beta-glucosidase activity; GO:0005975,carbohydrate metabolic process; GO:1901657,glycosyl compound metabolic process	--	At3g21370	ref|XP_013672509.1|	BGL19_ARATH,RecName: Full=Beta-glucosidase 19; Short=AtBGLU19; EC=3.2.1.21; Flags: Precursor;	A0A078HHE0_BRANA,SubName: Full=BnaA01g25170D protein {ECO:0000313|EMBL:CDY37297.1};	--	--	--
RSG01952	139	255	188	445	446	335	194	409	1.069	0.00167585	0.00680883	up	RSG01952	Rs_scaf3	206520	208223	+	1704	protein_coding	GO:0005737,cytoplasm; GO:0120013,intermembrane lipid transfer activity	--	--	ref|XP_018459588.1|	GLTP3_ARATH,RecName: Full=Glycolipid transfer protein 3 {ECO:0000303|PubMed:16309699};	A0A0D3ABV9_BRAOL,SubName: Full=Uncharacterized protein {ECO:0000313|EnsemblPlants:Bo1g107190.1};	--	--	--
RSG01954	9	19	5	0	0	0	11	0	-5.887	0.0027154	0.0102904	down	RSG01954	Rs_scaf3	223674	224672	-	999	protein_coding	GO:0005737,cytoplasm; GO:0005524,ATP binding; GO:0004674,protein serine/threonine kinase activity; GO:0032147,activation of protein kinase activity; GO:0009814,defense response, incompatible interaction; GO:0010227,floral organ abscission; GO:0010229,inflorescence development; GO:0009626,plant-type hypersensitive response; GO:0010365,positive regulation of ethylene biosynthetic process; GO:000734…	K13413: MKK4_5; mitogen-activated protein kinase kinase 4/5 [EC:2.7.12.2]	At3g21220	ref|XP_018459587.1|	M2K5_ARATH,RecName: Full=Mitogen-activated protein kinase kinase 5; Short=AtMAP2Kalpha; Short=AtMEK5; Short=AtMKK5; Short=MAP kinase kinase 5; EC=2.7.12.2;	A0A078HHT0_BRANA,SubName: Full=BnaA01g25260D protein {ECO:0000313|EMBL:CDY37306.1};	--	--	--
RSG01957	4767	2820	3613	1621	1336	1532	3733	1496	-1.319	2.60825e-06	2.16368e-05	down	RSG01957	Rs_scaf3	237513	239376	+	1864	protein_coding	GO:0005768,endosome; GO:0005794,Golgi apparatus; GO:0000139,Golgi membrane; GO:0016021,integral component of membrane; GO:0005802,trans-Golgi network; GO:0051753,mannan synthase activity; GO:0016757,transferase activity, transferring glycosyl groups; GO:0052325,cell wall pectin biosynthetic process; GO:0006004,fucose metabolic process; GO:0010412,mannan metabolic process; GO:0097502,mannosylation	--	At3g21190	ref|XP_018459590.1|	MSR1_ARATH,RecName: Full=Protein MANNAN SYNTHESIS-RELATED 1 {ECO:0000303|PubMed:22966747}; Short=AtMSR1 {ECO:0000303|PubMed:22966747}; EC=2.4.1.- {ECO:0000305}; AltName: Full=O-fucosyltransferase 25 {ECO:0000305}; Short=O-FucT-25 {ECO:0000305}; AltName: Full=O-fucosyltransferase family protein {ECO:0000312|EMBL:ARJ31429.1};	A0A078HG21_BRANA,SubName: Full=BnaA01g25300D protein {ECO:0000313|EMBL:CDY37310.1};	--	--	--
RSG01961	1425	1946	775	485	411	495	1382	464	-1.576	4.62323e-05	0.000294584	down	RSG01961	Rs_scaf3	255901	257768	-	1868	protein_coding	GO:0005737,cytoplasm; GO:0005768,endosome; GO:0005794,Golgi apparatus; GO:0016021,integral component of membrane; GO:0019005,SCF ubiquitin ligase complex; GO:0005802,trans-Golgi network; GO:0031625,ubiquitin protein ligase binding; GO:0009061,anaerobic respiration; GO:0043161,proteasome-mediated ubiquitin-dependent protein catabolic process; GO:0042787,NA; GO:0030162,regulation of proteolysis	--	At1g51540_2	ref|XP_018458279.1|	Y3272_ARATH,RecName: Full=Kelch repeat-containing protein At3g27220;	Q9C8K6_ARATH,SubName: Full=Uncharacterized protein F5D21.24 {ECO:0000313|EMBL:AAG52629.1};	--	--	--
RSG01986	26	27	55	0	0	1	36	0	-6.623	4.79782e-06	3.76413e-05	down	RSG01986	Rs_scaf3	368681	369599	+	919	protein_coding	--	--	--	ref|XP_018451624.1|	--	A0A0D3BCA8_BRAOL,SubName: Full=Uncharacterized protein {ECO:0000313|EnsemblPlants:Bo3g074650.1};	--	--	--
RSG01993	37	19	22	2	3	1	26	2	-3.688	0.000138485	0.000781079	down	RSG01993	Rs_scaf3	424763	425365	-	603	protein_coding	--	--	--	ref|XP_018489045.1|	--	--	--	--	--
RSG01998	17	31	6	0	0	0	18	0	-6.589	0.000223821	0.00119822	down	RSG01998	Rs_scaf3	464693	466976	-	2284	protein_coding	--	--	--	--	--	--	--	--	--
RSG02009	14988	22445	14066	41229	47440	38477	17166	42382	1.304	2.28482e-06	1.91718e-05	up	RSG02009	Rs_scaf3	537883	546421	-	8539	protein_coding	--	--	--	--	--	--	--	--	--
RSG02014	296	423	1109	229	168	167	609	188	-1.699	0.00136985	0.00574945	down	RSG02014	Rs_scaf3	576491	580156	-	3666	protein_coding	--	--	--	ref|XP_018491710.1|	--	--	--	--	--
RSG02019	151	755	0	1	2	0	302	1	-8.297	0.00168566	0.00684428	down	RSG02019	Rs_scaf3	611886	613248	+	1363	protein_coding	--	--	At1g11020	ref|XP_009118228.1|	--	M4ESF7_BRARP,SubName: Full=Uncharacterized protein {ECO:0000313|EnsemblPlants:Bra031736.1-P};	--	--	--
RSG02026	267	95	81	42	33	30	148	35	-2.061	0.000502693	0.00241956	down	RSG02026	Rs_scaf3	644582	646486	-	1905	protein_coding	GO:0005739,mitochondrion; GO:0004519,endonuclease activity; GO:0003723,RNA binding; GO:0080156,mitochondrial mRNA modification; GO:0090615,mitochondrial mRNA processing	K17964: LRPPRC; leucine-rich PPR motif-containing protein, mitochondrial	At1g12300	ref|XP_018490862.1|	PPR36_ARATH,RecName: Full=Pentatricopeptide repeat-containing protein At1g12300, mitochondrial; Flags: Precursor;	A0A1L3ZQ86_BRACM,SubName: Full=RFP1 {ECO:0000313|EMBL:API57805.1};	--	--	--
RSG02027	308	382	544	113	166	120	411	133	-1.632	4.80895e-06	3.77192e-05	down	RSG02027	Rs_scaf3	650015	660912	+	10898	protein_coding	--	--	--	--	--	--	--	--	--
RSG02031	156	186	520	31	55	27	287	38	-2.923	1.12541e-06	1.00163e-05	down	RSG02031	Rs_scaf3	673312	675959	+	2648	protein_coding	--	--	--	--	--	--	--	--	--
RSG02032	9	6	5	0	0	0	7	0	-5.14	0.0170431	0.0474871	down	RSG02032	Rs_scaf3	676899	680249	+	3351	protein_coding	--	--	--	ref|XP_018485448.1|	--	--	--	--	--
RSG02042	612	847	395	286	315	298	618	300	-1.045	0.0031962	0.0118268	down	RSG02042	Rs_scaf3	732485	735486	+	3002	protein_coding	GO:0016021,integral component of membrane; GO:0005886,plasma membrane; GO:0005524,ATP binding; GO:0005516,calmodulin binding; GO:0030246,carbohydrate binding; GO:0004674,protein serine/threonine kinase activity; GO:0006468,protein phosphorylation; GO:0048544,recognition of pollen	--	At1g11330	ref|XP_018432587.1|	Y1133_ARATH,RecName: Full=G-type lectin S-receptor-like serine/threonine-protein kinase At1g11330; EC=2.7.11.1; Flags: Precursor;	A0A0D3DXZ3_BRAOL,SubName: Full=Serine/threonine-protein kinase {ECO:0000313|EnsemblPlants:Bo8g108930.1};	--	--	--
RSG02046	21	34	19	96	51	64	25	70	1.49	0.00543293	0.018436	up	RSG02046	Rs_scaf3	754788	755418	+	631	protein_coding	--	--	--	--	--	--	--	--	--
RSG02055	1267	711	1122	467	396	414	1033	426	-1.279	3.11989e-05	0.000205949	down	RSG02055	Rs_scaf3	782578	783270	-	693	protein_coding	--	--	--	--	--	--	--	--	--
RSG02057	3	2	16	41	55	69	7	55	2.912	0.000737272	0.00338063	up	RSG02057	Rs_scaf3	796170	804555	+	8386	protein_coding	--	--	--	--	--	--	--	--	--
RSG02062	215	109	285	1	0	1	203	1	-8.219	1.15349e-12	2.49303e-11	down	RSG02062	Rs_scaf3	846523	846990	+	468	protein_coding	--	--	--	--	--	--	--	--	--
RSG02063	69	30	447	45	38	42	182	42	-2.138	0.0173013	0.0480827	down	RSG02063	Rs_scaf3	854688	855482	-	795	protein_coding	--	--	--	--	--	--	--	--	--
RSG02064	380	350	477	183	185	211	402	193	-1.06	6.60988e-05	0.000405694	down	RSG02064	Rs_scaf3	856416	857190	+	775	protein_coding	GO:0005829,cytosol; GO:0005794,Golgi apparatus; GO:0043231,intracellular membrane-bounded organelle; GO:0031902,late endosome membrane; GO:0016020,membrane; GO:0005771,multivesicular body; GO:0030904,retromer complex; GO:0008270,zinc ion binding; GO:0006623,protein targeting to vacuole; GO:0001881,receptor recycling; GO:0042147,retrograde transport, endosome to Golgi; GO:0007034,vacuolar transport	--	At3g47810	ref|XP_018488785.1|	VPS29_ARATH,RecName: Full=Vacuolar protein sorting-associated protein 29; AltName: Full=Protein MAIGO 1 {ECO:0000303|PubMed:16926167}; AltName: Full=Vesicle protein sorting 29;	A0A078GAQ9_BRANA,RecName: Full=Vacuolar protein sorting-associated protein 29 {ECO:0000256|RuleBase:RU362040};	--	--	--
RSG02075	0	3	0	25	17	6	1	16	3.845	0.0134674	0.0392017	up	RSG02075	Rs_scaf3	900423	902099	+	1677	protein_coding	GO:0016021,integral component of membrane; GO:0022857,transmembrane transporter activity; GO:0008643,carbohydrate transport; GO:0055062,phosphate ion homeostasis	K13783: SLC37A1_2; MFS transporter, OPA family, solute carrier family 37 (glycerol-3-phosphate transporter), member 1/2	At3g47420	ref|XP_018489105.1|	GLPT1_ARATH,RecName: Full=Putative glycerol-3-phosphate transporter 1; Short=G-3-P transporter 1; AltName: Full=Glycerol-3-phosphate permease 1; Short=AtG3Pp1; Short=G-3-P permease 1; AltName: Full=Protein PHOSPHATE STARVATION-INDUCED GENE 3; Short=AtPS3;	A0A078IXP2_BRANA,SubName: Full=BnaC03g75450D protein {ECO:0000313|EMBL:CDY55022.1};	--	--	--
RSG02077	18	9	8	23	38	61	12	41	1.845	0.0105635	0.0320803	up	RSG02077	Rs_scaf3	920403	920711	+	309	protein_coding	--	--	At3g47070	ref|XP_018488925.1|	--	A0A078J602_BRANA,SubName: Full=BnaA06g38740D protein {ECO:0000313|EMBL:CDY58300.1};	--	--	--
RSG02087	0	0	0	9	16	22	0	16	6.464	0.000176078	0.00096581	up	RSG02087	Rs_scaf3	963295	964666	-	1372	protein_coding	--	--	At3g46490	ref|XP_018465908.1|	--	M4DSJ2_BRARP,SubName: Full=Uncharacterized protein {ECO:0000313|EnsemblPlants:Bra019485.1-P};	--	--	--
RSG02103	960	2319	2144	4587	4408	5096	1808	4697	1.377	0.000265537	0.00139093	up	RSG02103	Rs_scaf3	1069447	1076025	-	6579	protein_coding	--	--	--	--	--	--	--	--	--
RSG02105	1921	1443	904	463	423	547	1423	478	-1.573	6.80785e-06	5.18176e-05	down	RSG02105	Rs_scaf3	1097597	1100407	+	2811	protein_coding	--	--	--	--	--	--	--	--	--
RSG02109	435	1620	110	146	140	109	722	132	-2.454	0.00181527	0.00730158	down	RSG02109	Rs_scaf3	1121696	1126380	+	4685	protein_coding	GO:0005829,cytosol; GO:0051537,2 iron, 2 sulfur cluster binding; GO:0004031,aldehyde oxidase activity; GO:0009055,electron transfer activity; GO:0050660,flavin adenine dinucleotide binding; GO:0050302,indole-3-acetaldehyde oxidase activity; GO:0005506,iron ion binding; GO:0016614,oxidoreductase activity, acting on CH-OH group of donors; GO:0009688,abscisic acid biosynthetic process; GO:0009851,au…	--	At3g43600	ref|XP_022556065.1|	ALDO2_ARATH,RecName: Full=Indole-3-acetaldehyde oxidase; Short=IAA oxidase; EC=1.2.3.7; AltName: Full=Aldehyde oxidase 2; Short=AO-2; Short=AtAO-2; Short=AtAO3;	M4DSF5_BRARP,SubName: Full=Uncharacterized protein {ECO:0000313|EnsemblPlants:Bra019448.1-P};	--	--	--
RSG02121	145	120	35	0	0	3	100	1	-6.589	2.463e-08	2.88518e-07	down	RSG02121	Rs_scaf7	2618	7430	-	4813	protein_coding	--	--	--	--	--	--	--	--	--
RSG02134	29	12	11	120	100	129	17	116	2.786	9.82738e-08	1.04792e-06	up	RSG02134	Rs_scaf7	63116	63884	+	769	protein_coding	GO:0009507,chloroplast; GO:0009543,chloroplast thylakoid lumen; GO:0010207,photosystem II assembly	--	--	ref|XP_018436950.1|	PB27B_ARATH,RecName: Full=Photosystem II D1 precursor processing protein PSB27-H2, chloroplastic; Short=Psb27-H2; AltName: Full=LOW PSII accumulation 19 protein; Short=LPA19; AltName: Full=Thylakoid lumenal protein PSB27-H2; Flags: Precursor;	M4DVW0_BRARP,SubName: Full=Uncharacterized protein {ECO:0000313|EnsemblPlants:Bra020654.1-P};	--	--	--
RSG02136	2	1	2	14	11	18	2	14	3.533	0.00259621	0.00991831	up	RSG02136	Rs_scaf7	72831	74605	+	1775	protein_coding	--	--	--	--	--	--	--	--	--
RSG02137	20	25	3	94	55	46	16	65	2.037	0.0122104	0.0361976	up	RSG02137	Rs_scaf7	77252	80178	+	2927	protein_coding	--	--	--	--	--	--	--	--	--
RSG02138	1779	1451	1211	595	622	625	1480	614	-1.268	1.63311e-07	1.67759e-06	down	RSG02138	Rs_scaf7	82775	85881	+	3107	protein_coding	--	--	--	--	--	--	--	--	--
RSG02139	168	366	199	7	54	31	244	31	-2.986	1.80261e-05	0.000125487	down	RSG02139	Rs_scaf7	86983	87509	+	527	protein_coding	--	--	--	--	--	--	--	--	--
RSG02142	38	80	47	0	0	0	55	0	-8.212	4.15872e-09	5.49743e-08	down	RSG02142	Rs_scaf7	109414	111075	+	1662	protein_coding	GO:0016021,integral component of membrane; GO:0005886,plasma membrane; GO:0005385,zinc ion transmembrane transporter activity; GO:0071577,zinc ion transmembrane transport	--	At1g05300	ref|XP_018468101.1|	ZIP5_ARATH,RecName: Full=Zinc transporter 5; AltName: Full=ZRT/IRT-like protein 5; Flags: Precursor;	A0A078I9N7_BRANA,SubName: Full=BnaA10g03460D protein {ECO:0000313|EMBL:CDY46862.1};	--	--	--
RSG02148	102	316	510	747	977	1315	309	1013	1.707	0.00230112	0.00893184	up	RSG02148	Rs_scaf7	151682	152388	+	707	protein_coding	--	--	--	--	--	--	--	--	--
RSG02152	49	15	26	6	3	6	30	5	-2.512	0.00325415	0.0120059	down	RSG02152	Rs_scaf7	169684	170621	-	938	protein_coding	--	--	At1g05210	ref|XP_018447643.1|	--	A0A0D3C7R5_BRAOL,SubName: Full=Uncharacterized protein {ECO:0000313|EnsemblPlants:Bo5g005340.1};	--	--	--
RSG02157	0	7	15	2275	2774	5179	7	3409	8.745	3.45435e-41	9.10961e-39	up	RSG02157	Rs_scaf7	194241	196310	+	2070	protein_coding	--	--	--	--	--	--	--	--	--
RSG02169	122	221	247	96	88	59	197	81	-1.284	0.00263335	0.0100291	down	RSG02169	Rs_scaf7	259834	261211	+	1378	protein_coding	GO:0009815,1-aminocyclopropane-1-carboxylate oxidase activity; GO:0031418,L-ascorbic acid binding; GO:0046872,metal ion binding; GO:0009693,ethylene biosynthetic process; GO:0009835,fruit ripening	--	At1g05010	ref|XP_018441128.1|	ACCO1_CUCME,RecName: Full=1-aminocyclopropane-1-carboxylate oxidase 1; Short=ACC oxidase 1; EC=1.14.17.4; AltName: Full=Ethylene-forming enzyme; Short=EFE; AltName: Full=PMEL1;	R0IME8_9BRAS,SubName: Full=Uncharacterized protein {ECO:0000313|EMBL:EOA38263.1};	--	--	--
RSG02170	32	33	32	7	5	4	32	5	-2.582	0.000188812	0.00102656	down	RSG02170	Rs_scaf7	261703	264734	-	3032	protein_coding	--	--	--	--	--	--	--	--	--
RSG02171	585	496	712	136	71	113	598	107	-2.49	2.13411e-12	4.44411e-11	down	RSG02171	Rs_scaf7	274220	276364	+	2145	protein_coding	--	--	--	--	--	--	C3H	TF	C3H
RSG02174	49	13	22	3	0	0	28	1	-4.689	0.000934595	0.00414316	down	RSG02174	Rs_scaf7	281614	284690	+	3077	protein_coding	--	--	--	--	--	--	--	--	--
RSG02186	34	37	44	99	103	69	38	90	1.248	0.00248883	0.00956575	up	RSG02186	Rs_scaf7	328902	331289	+	2388	protein_coding	GO:0043231,intracellular membrane-bounded organelle; GO:0004519,endonuclease activity; GO:0003723,RNA binding; GO:0008270,zinc ion binding; GO:0009451,RNA modification	--	At1g04840	ref|XP_018441659.1|	PPR10_ARATH,RecName: Full=Pentatricopeptide repeat-containing protein At1g04840;	A0A0D3C7M6_BRAOL,SubName: Full=Uncharacterized protein {ECO:0000313|EnsemblPlants:Bo5g004950.1};	--	--	--
RSG02191	1950	1117	42	176	61	75	1036	104	-3.316	0.000560182	0.00266156	down	RSG02191	Rs_scaf7	348203	349360	+	1158	protein_coding	GO:0005634,nucleus; GO:0010438,cellular response to sulfur starvation; GO:0009658,chloroplast organization; GO:0010439,regulation of glucosinolate biosynthetic process	--	At1g04770	ref|XP_018490792.1|	SDI2_ARATH,RecName: Full=Protein SULFUR DEFICIENCY-INDUCED 2 {ECO:0000305};	A0A078FUX7_BRANA,SubName: Full=BnaC05g02780D protein {ECO:0000313|EMBL:CDY18255.1};	--	--	--
RSG02196	731	303	852	130	97	99	629	109	-2.529	2.20021e-08	2.59771e-07	down	RSG02196	Rs_scaf7	377610	381435	+	3826	protein_coding	--	--	--	--	--	--	--	--	--
RSG02200	1814	1003	796	377	310	517	1204	401	-1.585	0.00010254	0.000598015	down	RSG02200	Rs_scaf7	392068	393778	-	1711	protein_coding	GO:0005739,mitochondrion; GO:0033819,lipoyl(octanoyl) transferase activity; GO:0102555,octanoyl transferase activity (acting on glycine-cleavage complex H protein); GO:0009249,protein lipoylation	--	At1g04640	ref|XP_018435528.1|	LIPB_ARATH,RecName: Full=Octanoyltransferase; EC=2.3.1.181; AltName: Full=Lipoate biosynthesis protein; AltName: Full=Lipoate-protein ligase; AltName: Full=Lipoyl ligase; AltName: Full=Lipoyl/octanoyl transferase; AltName: Full=Octanoyl-[acyl-carrier-protein]-protein N-octanoyltransferase;	A0A0D3CHI2_BRAOL,SubName: Full=Uncharacterized protein {ECO:0000313|EnsemblPlants:Bo5g099920.1};	--	--	--
RSG02211	428	197	849	156	146	162	491	155	-1.67	0.00176761	0.00712999	down	RSG02211	Rs_scaf7	439971	441056	-	1086	protein_coding	GO:0016021,integral component of membrane; GO:0009506,plasmodesma; GO:0010497,plasmodesmata-mediated intercellular transport; GO:0046739,transport of virus in multicellular host	--	At1g04520	ref|XP_018479838.1|	CRRS3_ARATH,RecName: Full=Cysteine-rich repeat secretory protein 3; AltName: Full=Plasmodesmata-located protein 2; Short=PDLP2; Flags: Precursor;	A0A1J3FKH2_NOCCA,SubName: Full=Cysteine-rich repeat secretory protein 3 {ECO:0000313|EMBL:JAU42196.1};	--	--	--
RSG02215	6	4	3	51	57	25	4	44	3.421	8.73387e-06	6.49956e-05	up	RSG02215	Rs_scaf7	458068	459332	+	1265	protein_coding	--	--	At1g04490	ref|XP_018436608.1|	--	A0A1P8ARL2_ARATH,SubName: Full=Uncharacterized protein {ECO:0000313|EMBL:ANM59299.1};	--	--	--
RSG02216	11620	5612	4919	1861	1840	2368	7384	2023	-1.868	2.07573e-06	1.75392e-05	down	RSG02216	Rs_scaf7	459507	460629	-	1123	protein_coding	--	--	--	--	--	--	--	--	--
RSG02220	4912	2328	2868	1239	1219	1038	3369	1165	-1.531	1.04108e-05	7.63344e-05	down	RSG02220	Rs_scaf7	473145	479957	-	6813	protein_coding	--	--	--	--	--	--	--	--	--
RSG02222	102	195	246	1473	1804	2364	181	1880	3.369	1.62527e-17	6.10836e-16	up	RSG02222	Rs_scaf7	483151	485752	+	2602	protein_coding	GO:0005737,cytoplasm; GO:0016604,nuclear body; GO:0005634,nucleus; GO:0016605,PML body; GO:0005773,vacuole; GO:0005524,ATP binding; GO:0009882,blue light photoreceptor activity; GO:0071949,FAD binding; GO:0042802,identical protein binding; GO:0046872,metal ion binding; GO:0009785,blue light signaling pathway; GO:0006325,chromatin organization; GO:0006338,chromatin remodeling; GO:0010617,circadian…	--	At1g04400	ref|XP_018488124.1|	CRY2_ARATH,RecName: Full=Cryptochrome-2 {ECO:0000303|Ref.2}; Short=Atcry2 {ECO:0000303|Ref.2}; AltName: Full=Blue light photoreceptor {ECO:0000303|PubMed:9003312}; AltName: Full=Protein PHR homolog 1 {ECO:0000303|PubMed:9003312}; Short=AtPHH1 {ECO:0000303|PubMed:9003312}; AltName: Full=Protein SUPPRESSOR OF elf3 20 {ECO:0000303|PubMed:21296763};	A0A0D3C7I7_BRAOL,SubName: Full=Uncharacterized protein {ECO:0000313|EnsemblPlants:Bo5g004560.1};	--	--	--
RSG02227	0	0	0	13	56	40	0	36	7.679	1.00115e-06	8.98688e-06	up	RSG02227	Rs_scaf7	506813	507925	+	1113	protein_coding	GO:0016021,integral component of membrane; GO:0046872,metal ion binding; GO:0061630,ubiquitin protein ligase activity; GO:0043161,proteasome-mediated ubiquitin-dependent protein catabolic process	--	At1g04360	ref|XP_018479608.1|	ATL1_ARATH,RecName: Full=RING-H2 finger protein ATL1; EC=2.3.2.27 {ECO:0000305}; AltName: Full=RING-type E3 ubiquitin transferase ATL1 {ECO:0000305};	A0A0D3C7I2_BRAOL,SubName: Full=Uncharacterized protein {ECO:0000313|EnsemblPlants:Bo5g004510.1};	--	--	--
RSG02229	27	21	5	2417	1441	1879	18	1912	6.803	1.23715e-34	2.29729e-32	up	RSG02229	Rs_scaf7	510797	513411	+	2615	protein_coding	--	--	--	--	--	--	--	--	--
RSG02233	58	36	73	6	12	2	56	7	-3.045	8.33228e-05	0.000496645	down	RSG02233	Rs_scaf7	524441	531161	+	6721	protein_coding	--	--	At1g32590	gb|PNY07765.1|	--	A0A151U6I4_CAJCA,SubName: Full=Retrovirus-related Pol polyprotein from transposon TNT 1-94 {ECO:0000313|EMBL:KYP74877.1};	--	--	--
RSG02237	18522	6960	6691	3358	3113	3827	10724	3433	-1.643	0.000244764	0.00129509	down	RSG02237	Rs_scaf7	550039	550827	+	789	protein_coding	GO:0005829,cytosol; GO:0022626,cytosolic ribosome; GO:0022627,cytosolic small ribosomal subunit; GO:0005886,plasma membrane; GO:0009506,plasmodesma; GO:0042788,polysomal ribosome; GO:0005774,vacuolar membrane; GO:0003723,RNA binding; GO:0003735,structural constituent of ribosome; GO:0000028,ribosomal small subunit assembly; GO:0006412,translation	--	At1g04270	emb|CDY32538.1|	RS151_ARATH,RecName: Full=40S ribosomal protein S15-1;	A0A078H6X9_BRANA,SubName: Full=BnaA09g50580D protein {ECO:0000313|EMBL:CDY32538.1}; SubName: Full=BnaC08g43840D protein {ECO:0000313|EMBL:CDY10067.1};	--	--	--
RSG02238	0	0	0	23	10	55	0	29	7.37	8.42436e-06	6.2946e-05	up	RSG02238	Rs_scaf7	553130	556369	-	3240	protein_coding	--	--	--	--	--	--	AUX/IAA	TR	AUX/IAA
RSG02239	46	9	17	3	3	4	24	3	-2.679	0.00691838	0.0225548	down	RSG02239	Rs_scaf7	564173	564911	+	739	protein_coding	GO:0005634,nucleus; GO:0003700,DNA-binding transcription factor activity; GO:0044212,transcription regulatory region DNA binding; GO:0009734,auxin-activated signaling pathway; GO:0009733,response to auxin; GO:0006351,transcription, DNA-templated	--	At1g04240	ref|XP_018471000.1|	IAA3_ARATH,RecName: Full=Auxin-responsive protein IAA3; AltName: Full=Indoleacetic acid-induced protein 3; AltName: Full=Short hypocotyl; AltName: Full=Suppressor of HY2;	A0A0D3C7H0_BRAOL,RecName: Full=Auxin-responsive protein {ECO:0000256|RuleBase:RU004549};	AUX/IAA	TR	AUX/IAA
RSG02248	270	278	795	166	143	159	448	156	-1.525	0.00229541	0.00891408	down	RSG02248	Rs_scaf7	612865	616807	-	3943	protein_coding	--	--	--	--	--	--	AUX/IAA	TR	AUX/IAA
RSG02250	841	495	487	130	156	276	608	187	-1.695	5.92829e-05	0.000367889	down	RSG02250	Rs_scaf7	622216	622509	+	294	protein_coding	GO:0031307,integral component of mitochondrial outer membrane; GO:0005742,mitochondrial outer membrane translocase complex; GO:0015450,P-P-bond-hydrolysis-driven protein transmembrane transporter activity; GO:0030150,protein import into mitochondrial matrix; GO:0045040,protein import into mitochondrial outer membrane; GO:0006626,protein targeting to mitochondrion	K17769: TOM22; mitochondrial import receptor subunit TOM22	At1g04070	ref|XP_018449454.1|	TOM91_ARATH,RecName: Full=Mitochondrial import receptor subunit TOM9-1; AltName: Full=Mitochondrial import receptor subunit TOM22 homolog 1; AltName: Full=Translocase of outer membrane 22 kDa subunit homolog 1; AltName: Full=Translocase of outer membrane 9 kDa subunit TOM9-1;	A0A078FZK5_BRANA,SubName: Full=BnaC05g02250D protein {ECO:0000313|EMBL:CDY18202.1};	--	--	--
RSG02281	6	22	3	181	162	452	10	265	4.656	1.49308e-09	2.09364e-08	up	RSG02281	Rs_scaf7	737676	739188	-	1513	protein_coding	GO:0009507,chloroplast; GO:0009941,chloroplast envelope; GO:0031969,chloroplast membrane; GO:0009534,chloroplast thylakoid; GO:0009535,chloroplast thylakoid membrane; GO:0003959,NADPH dehydrogenase activity; GO:0016630,protochlorophyllide reductase activity; GO:0015995,chlorophyll biosynthetic process; GO:0015979,photosynthesis	--	At1g03630	ref|XP_018477724.1|	PORC_ARATH,RecName: Full=Protochlorophyllide reductase C, chloroplastic; Short=PCR C; EC=1.3.1.33; AltName: Full=NADPH-protochlorophyllide oxidoreductase C; Short=POR C; Flags: Precursor;	D7KCG7_ARALL,RecName: Full=NADPH-protochlorophyllide oxidoreductase {ECO:0000256|RuleBase:RU365001}; EC=1.3.1.33 {ECO:0000256|RuleBase:RU365001};	--	--	--
RSG02283	315	289	214	137	138	127	273	134	-1.019	0.000522735	0.00250641	down	RSG02283	Rs_scaf7	743213	744442	-	1230	protein_coding	--	--	At1g03610	ref|XP_018467331.1|	--	A0A0D3C7C8_BRAOL,SubName: Full=Uncharacterized protein {ECO:0000313|EnsemblPlants:Bo5g003970.1};	--	--	--
RSG02284	17	12	0	1722	1696	3458	10	2292	7.974	2.95425e-23	2.10705e-21	up	RSG02284	Rs_scaf7	748087	748617	-	531	protein_coding	GO:0009507,chloroplast; GO:0009534,chloroplast thylakoid; GO:0009543,chloroplast thylakoid lumen; GO:0009535,chloroplast thylakoid membrane; GO:0009579,thylakoid; GO:0071484,cellular response to light intensity; GO:0010207,photosystem II assembly; GO:0010206,photosystem II repair	K08902: psb27; photosystem II Psb27 protein	At1g03600	ref|XP_018469574.1|	PB27A_ARATH,RecName: Full=Photosystem II repair protein PSB27-H1, chloroplastic; Short=Psb27-H1; AltName: Full=Thylakoid lumenal protein PSB27-H1; Flags: Precursor;	M4EX76_BRARP,SubName: Full=Uncharacterized protein {ECO:0000313|EnsemblPlants:Bra033412.1-P};	--	--	--
RSG02291	657	641	433	1357	1425	2248	577	1677	1.54	3.29596e-06	2.67202e-05	up	RSG02291	Rs_scaf7	771895	773662	+	1768	protein_coding	GO:0048046,apoplast; GO:0009507,chloroplast; GO:0009570,chloroplast stroma; GO:0004109,coproporphyrinogen oxidase activity; GO:0042803,protein homodimerization activity; GO:0015995,chlorophyll biosynthetic process; GO:0006782,protoporphyrinogen IX biosynthetic process; GO:0009735,response to cytokinin	--	At1g03475	ref|XP_018443154.1|	HEM61_ARATH,RecName: Full=Coproporphyrinogen-III oxidase 1, chloroplastic; Short=AtCPO-I; Short=Coprogen oxidase; Short=Coproporphyrinogenase; EC=1.3.3.3; AltName: Full=Protein LESION INITIATION 2; Flags: Precursor;	D7KCF3_ARALL,SubName: Full=Coproporphyrinogen III oxidase {ECO:0000313|EMBL:EFH68422.1};	--	--	--
RSG02299	1706	2335	2704	6171	6319	6692	2248	6394	1.507	2.72778e-09	3.69776e-08	up	RSG02299	Rs_scaf7	801318	805401	-	4084	protein_coding	--	--	--	--	--	--	--	--	--
RSG02321	1648	1895	952	846	488	708	1498	681	-1.138	0.00236016	0.00913161	down	RSG02321	Rs_scaf7	874530	882541	+	8012	protein_coding	GO:0005886,plasma membrane; GO:0003779,actin binding	--	At1g03080	ref|XP_018433553.1|	NET1D_ARATH,RecName: Full=Protein NETWORKED 1D {ECO:0000303|PubMed:22840520};	A0A0D3C792_BRAOL,SubName: Full=Uncharacterized protein {ECO:0000313|EnsemblPlants:Bo5g003610.1};	--	--	--
RSG02327	21	52	0	0	0	0	24	0	-7.036	0.00356602	0.0129419	down	RSG02327	Rs_scaf7	920478	920786	+	309	protein_coding	GO:0005737,cytoplasm; GO:0051537,2 iron, 2 sulfur cluster binding; GO:0009055,electron transfer activity; GO:0046872,metal ion binding; GO:0015035,protein disulfide oxidoreductase activity; GO:0045454,cell redox homeostasis	K03676: grxC, GLRX, GLRX2; glutaredoxin 3	At1g03020	ref|XP_018485380.1|	GRXS1_ARATH,RecName: Full=Monothiol glutaredoxin-S1; Short=AtGrxS1; AltName: Full=Protein ROXY 16;	M4EX31_BRARP,SubName: Full=Uncharacterized protein {ECO:0000313|EnsemblPlants:Bra033366.1-P};	--	--	--
RSG02328	194	440	429	3516	4757	9023	354	5765	4.022	2.43277e-17	8.92927e-16	up	RSG02328	Rs_scaf7	921596	924627	-	3032	protein_coding	GO:0009860,pollen tube growth; GO:0016567,protein ubiquitination	--	At1g03010	ref|XP_018466088.1|	Y1301_ARATH,RecName: Full=BTB/POZ domain-containing protein At1g03010;	A0A078FUH7_BRANA,SubName: Full=BnaC05g01630D protein {ECO:0000313|EMBL:CDY18140.1};	--	--	--
RSG02335	89	32	20	9	8	3	47	7	-2.787	0.00136625	0.00573637	down	RSG02335	Rs_scaf7	949005	954301	+	5297	protein_coding	--	--	--	--	--	--	--	--	--
RSG02336	0	6	3	164	168	248	3	193	5.791	8.10416e-19	3.55699e-17	up	RSG02336	Rs_scaf7	955443	955824	+	382	protein_coding	GO:0005737,cytoplasm; GO:0005829,cytosol; GO:0005886,plasma membrane; GO:0004364,glutathione transferase activity; GO:0006749,glutathione metabolic process; GO:0002239,response to oomycetes; GO:0009407,toxin catabolic process	--	At2g02930	ref|XP_013695682.1|	GSTF3_ARATH,RecName: Full=Glutathione S-transferase F3; Short=AtGSTF3; EC=2.5.1.18; AltName: Full=GST class-phi member 3; AltName: Full=Glutathione S-transferase 16;	M4ENZ5_BRARP,SubName: Full=Uncharacterized protein {ECO:0000313|EnsemblPlants:Bra030515.1-P};	--	--	--
RSG02344	6	4	11	485	598	832	7	638	6.462	1.01274e-37	2.23816e-35	up	RSG02344	Rs_scaf7	988281	988529	+	249	protein_coding	--	--	--	--	--	--	--	--	--
RSG02345	1130	541	333	222	200	127	668	183	-1.867	0.000243821	0.00129097	down	RSG02345	Rs_scaf7	989669	990406	+	738	protein_coding	GO:0005829,cytosol; GO:0022625,cytosolic large ribosomal subunit; GO:0022626,cytosolic ribosome; GO:0005730,nucleolus; GO:0005886,plasma membrane; GO:0009506,plasmodesma; GO:0042788,polysomal ribosome; GO:0003729,mRNA binding; GO:0003723,RNA binding; GO:0003735,structural constituent of ribosome; GO:0002181,cytoplasmic translation	--	At3g05560	ref|XP_018480465.1|	RL222_ARATH,RecName: Full=60S ribosomal protein L22-2;	A0A078HHX7_BRANA,SubName: Full=BnaC08g45950D protein {ECO:0000313|EMBL:CDY37457.1};	--	--	--
RSG02347	1301	725	880	434	381	252	969	356	-1.443	6.10778e-05	0.000377907	down	RSG02347	Rs_scaf7	993369	993887	-	519	protein_coding	--	--	At1g02810_2	ref|XP_018470147.1|	--	V4KZ77_EUTSA,SubName: Full=Uncharacterized protein {ECO:0000313|EMBL:ESQ36654.1};	--	--	--
RSG02350	2	24	51	0	0	0	26	0	-7.105	0.000270006	0.00141058	down	RSG02350	Rs_scaf7	1010138	1011659	+	1522	protein_coding	GO:0005618,cell wall; GO:0005576,extracellular region; GO:0047911,galacturan 1,4-alpha-galacturonidase activity; GO:0004650,polygalacturonase activity; GO:0005975,carbohydrate metabolic process; GO:0071555,cell wall organization	--	At1g02790	ref|XP_018470847.1|	PGLR1_ARATH,RecName: Full=Exopolygalacturonase clone GBGE184; Short=ExoPG; EC=3.2.1.67; AltName: Full=Galacturan 1,4-alpha-galacturonidase; AltName: Full=Pectinase; Flags: Precursor;	A0A0D3C769_BRAOL,SubName: Full=Uncharacterized protein {ECO:0000313|EnsemblPlants:Bo5g003380.1};	--	--	--
RSG02351	246	660	1098	272	229	171	668	224	-1.578	0.0036138	0.0130851	down	RSG02351	Rs_scaf7	1016886	1018165	-	1280	protein_coding	GO:0005737,cytoplasm; GO:0005634,nucleus	--	--	ref|XP_018463860.1|	DI192_ARATH,RecName: Full=Protein DEHYDRATION-INDUCED 19 homolog 2; Short=AtDi19-2;	A0A0D3C767_BRAOL,SubName: Full=Uncharacterized protein {ECO:0000313|EnsemblPlants:Bo5g003360.1};	--	--	--
RSG02355	12	33	132	0	0	0	59	0	-8.309	4.67586e-07	4.46691e-06	down	RSG02355	Rs_scaf7	1029204	1033040	-	3837	protein_coding	--	--	--	--	--	--	--	--	--
RSG02363	0	0	0	328	348	328	0	335	10.883	6.32195e-19	2.81412e-17	up	RSG02363	Rs_scaf20	33246	33371	-	126	protein_coding	--	--	--	--	--	--	--	--	--
RSG02368	334	527	1219	1649	2158	1572	693	1793	1.369	0.00545593	0.0184961	up	RSG02368	Rs_scaf20	60055	62529	-	2475	protein_coding	GO:0005829,cytosol; GO:0008374,O-acyltransferase activity; GO:0004620,phospholipase activity; GO:0009395,phospholipid catabolic process	--	--	ref|XP_013653532.1|	LCAT4_ARATH,RecName: Full=Lecithin-cholesterol acyltransferase-like 4; EC=2.3.1.-;	A0A0D3DF34_BRAOL,SubName: Full=Uncharacterized protein {ECO:0000313|EnsemblPlants:Bo7g106820.1};	--	--	--
RSG02383	171	286	372	549	523	747	276	606	1.129	0.002683	0.0101867	up	RSG02383	Rs_scaf20	135124	138231	+	3108	protein_coding	--	--	--	--	--	--	--	--	--
RSG02384	228	370	531	1266	1309	1142	376	1239	1.715	2.14696e-06	1.80972e-05	up	RSG02384	Rs_scaf20	141762	141896	+	135	protein_coding	--	--	--	--	--	--	--	--	--
RSG02389	221	296	271	23	20	22	263	22	-3.609	2.2742e-24	1.84893e-22	down	RSG02389	Rs_scaf20	169552	172763	-	3212	protein_coding	--	--	--	ref|XP_013659149.2|	--	A0A0D3A4K4_BRAOL,SubName: Full=Uncharacterized protein {ECO:0000313|EnsemblPlants:Bo1g022240.1};	--	--	--
RSG02392	76	170	43	369	248	281	96	299	1.633	0.00286624	0.010789	up	RSG02392	Rs_scaf20	202438	205796	+	3359	protein_coding	GO:0016021,integral component of membrane; GO:0005886,plasma membrane; GO:0005524,ATP binding; GO:0004674,protein serine/threonine kinase activity; GO:0030154,cell differentiation; GO:0048437,floral organ development; GO:0010075,regulation of meristem growth	--	At4g20270	ref|XP_018471945.1|	BAME3_ARATH,RecName: Full=Leucine-rich repeat receptor-like serine/threonine-protein kinase BAM3; EC=2.7.11.1; AltName: Full=Protein BARELY ANY MERISTEM 3; Flags: Precursor;	A0A0D3A4K9_BRAOL,SubName: Full=Uncharacterized protein {ECO:0000313|EnsemblPlants:Bo1g022290.1};	--	--	--
RSG02397	669	1043	1888	648	571	507	1200	575	-1.061	0.0119627	0.0355876	down	RSG02397	Rs_scaf20	236374	240259	+	3886	protein_coding	--	--	--	--	--	--	--	--	--
RSG02400	1499	977	1646	697	536	775	1374	669	-1.037	0.000931977	0.00413214	down	RSG02400	Rs_scaf20	248825	251420	+	2596	protein_coding	--	--	--	--	--	--	C2C2-LSD	TF	C2C2->C2C2-LSD
RSG02419	17	20	8	31	64	107	15	67	2.161	0.00202653	0.0080177	up	RSG02419	Rs_scaf20	319552	321285	+	1734	protein_coding	GO:0031225,anchored component of membrane; GO:0048046,apoplast; GO:0005829,cytosol; GO:0005739,mitochondrion; GO:0009505,plant-type cell wall; GO:0005886,plasma membrane; GO:0009506,plasmodesma; GO:0005773,vacuole; GO:0050660,flavin adenine dinucleotide binding; GO:0016614,oxidoreductase activity, acting on CH-OH group of donors; GO:0006979,response to oxidative stress	--	At4g20830	ref|XP_018450302.1|	RETOL_ARATH,RecName: Full=Berberine bridge enzyme-like 19 {ECO:0000303|PubMed:26037923}; Short=AtBBE-like 19 {ECO:0000303|PubMed:26037923}; Short=AtBBE-like 20 {ECO:0000303|PubMed:26037923}; EC=1.1.1.- {ECO:0000250|UniProtKB:O64743}; AltName: Full=Reticuline oxidase-like protein; EC=1.21.-.-; Flags: Precursor;	A0A0D3A4N2_BRAOL,SubName: Full=Uncharacterized protein {ECO:0000313|EnsemblPlants:Bo1g022520.1};	--	--	--
RSG02424	58	97	57	186	158	149	71	164	1.205	0.00165019	0.00671676	up	RSG02424	Rs_scaf20	346230	347489	-	1260	protein_coding	--	--	At4g20880	ref|XP_018458485.1|	--	M4DAH0_BRARP,SubName: Full=Uncharacterized protein {ECO:0000313|EnsemblPlants:Bra013480.1-P};	--	--	--
RSG02428	102	167	174	372	311	312	148	332	1.156	0.00037407	0.00187109	up	RSG02428	Rs_scaf20	361638	365260	-	3623	protein_coding	GO:0005737,cytoplasm; GO:0005634,nucleus; GO:0046872,metal ion binding; GO:0008171,O-methyltransferase activity; GO:0003723,RNA binding; GO:0008173,RNA methyltransferase activity; GO:0010589,leaf proximal/distal pattern formation; GO:0010305,leaf vascular tissue pattern formation; GO:0035279,mRNA cleavage involved in gene silencing by miRNA; GO:0035196,production of miRNAs involved in gene silenc…	--	At4g20920	ref|XP_018470357.1|	HEN1_ARATH,RecName: Full=Small RNA 2'-O-methyltransferase; EC=2.1.1.n8; AltName: Full=Protein CORYMBOSA 2; AltName: Full=Protein HUA ENHANCER 1; AltName: Full=S-adenosylmethionine-dependent RNA methyltransferase HEN1;	A0A0D3A4P1_BRAOL,SubName: Full=Uncharacterized protein {ECO:0000313|EnsemblPlants:Bo1g022610.1};	--	--	--
RSG02434	104	369	334	0	0	1	269	0	-9.53	9.5154e-13	2.0737e-11	down	RSG02434	Rs_scaf20	391567	392081	-	515	protein_coding	GO:0009507,chloroplast; GO:0005524,ATP binding; GO:0016485,protein processing; GO:0009408,response to heat	--	--	gb|PKA50318.1|	CLPB2_ORYSJ,RecName: Full=Chaperone protein ClpB2, chloroplastic; AltName: Full=ATP-dependent Clp protease ATP-binding subunit ClpB homolog 2; AltName: Full=Casein lytic proteinase B2; Flags: Precursor;	A0A2I0A444_9ASPA,SubName: Full=Chaperone protein ClpB3, chloroplastic {ECO:0000313|EMBL:PKA50318.1};	--	--	--
RSG02441	93	219	177	0	0	0	163	0	-9.771	8.61348e-14	2.1003e-12	down	RSG02441	Rs_scaf20	410391	410624	+	234	protein_coding	--	--	--	--	--	--	--	--	--
RSG02442	186	320	329	104	96	142	278	114	-1.29	0.000596812	0.00281261	down	RSG02442	Rs_scaf20	414083	416657	+	2575	protein_coding	GO:0005783,endoplasmic reticulum; GO:0005794,Golgi apparatus; GO:0000139,Golgi membrane; GO:0016021,integral component of membrane; GO:0030246,carbohydrate binding; GO:1990714,hydroxyproline O-galactosyltransferase activity; GO:0010405,arabinogalactan protein metabolic process; GO:0018258,protein O-linked glycosylation via hydroxyproline; GO:0080147,root hair cell development	--	At4g21060	ref|XP_009134321.1|	B3GTK_ARATH,RecName: Full=Hydroxyproline O-galactosyltransferase GALT2 {ECO:0000303|PubMed:23430255}; Short=AtGALT2 {ECO:0000303|PubMed:23430255}; EC=2.4.1.- {ECO:0000269|PubMed:23430255}; AltName: Full=Beta-1,3-galactosyltransferase 20 {ECO:0000305};	A0A1J3CBG5_NOCCA,SubName: Full=Putative beta-1,3-galactosyltransferase 20 {ECO:0000313|EMBL:JAU03918.1};	--	--	--
RSG02450	108	58	70	21	13	6	79	13	-2.564	3.33666e-05	0.000218878	down	RSG02450	Rs_scaf20	440517	442259	-	1743	protein_coding	GO:0043231,intracellular membrane-bounded organelle; GO:0016020,membrane; GO:0005739,mitochondrion; GO:0009536,plastid; GO:0004519,endonuclease activity; GO:0003723,RNA binding; GO:0009451,RNA modification	--	At4g21170	ref|XP_018469996.1|	PP331_ARATH,RecName: Full=Pentatricopeptide repeat-containing protein At4g21170;	M4DAJ9_BRARP,SubName: Full=Uncharacterized protein {ECO:0000313|EnsemblPlants:Bra013509.1-P};	--	--	--
RSG02462	5	16	2	208	238	411	8	286	5.273	7.47052e-13	1.64519e-11	up	RSG02462	Rs_scaf20	499952	500808	+	857	protein_coding	GO:0009507,chloroplast; GO:0009570,chloroplast stroma; GO:0009534,chloroplast thylakoid; GO:0009535,chloroplast thylakoid membrane; GO:0019898,extrinsic component of membrane; GO:0009654,photosystem II oxygen evolving complex; GO:0009579,thylakoid; GO:0031977,thylakoid lumen; GO:0005509,calcium ion binding; GO:0015979,photosynthesis	--	At4g21280	ref|XP_013702607.1|	PSBQ1_ARATH,RecName: Full=Oxygen-evolving enhancer protein 3-1, chloroplastic; Short=OEE3; AltName: Full=16 kDa subunit of oxygen evolving system of photosystem II; AltName: Full=OEC 16 kDa subunit; Flags: Precursor;	A8CF48_BRACM,SubName: Full=Oxygen-evolving enhancer protein 3-2 {ECO:0000313|EMBL:BAF81515.1};	--	--	--
RSG02463	153	168	357	756	802	823	226	794	1.809	6.33323e-06	4.85583e-05	up	RSG02463	Rs_scaf20	501473	504001	+	2529	protein_coding	GO:0043231,intracellular membrane-bounded organelle; GO:0004519,endonuclease activity; GO:0003723,RNA binding; GO:0009451,RNA modification	--	At4g21300	ref|XP_018448559.1|	PP333_ARATH,RecName: Full=Pentatricopeptide repeat-containing protein At4g21300;	M4DAK8_BRARP,SubName: Full=Uncharacterized protein {ECO:0000313|EnsemblPlants:Bra013518.1-P};	--	--	--
RSG02464	35	74	100	164	150	167	70	160	1.184	0.0101464	0.0309893	up	RSG02464	Rs_scaf20	504080	504804	-	725	protein_coding	--	--	--	--	--	--	--	--	--
RSG02493	258	100	2	3	4	6	120	4	-4.662	0.000203094	0.00109567	down	RSG02493	Rs_scaf20	650665	652672	-	2008	protein_coding	GO:0016021,integral component of membrane; GO:0005886,plasma membrane; GO:0015112,nitrate transmembrane transporter activity; GO:0015293,symporter activity; GO:0042128,nitrate assimilation; GO:0046686,response to cadmium ion; GO:0010167,response to nitrate	--	At4g21680	ref|XP_018448026.1|	PTR47_ARATH,RecName: Full=Protein NRT1/ PTR FAMILY 7.2; Short=AtNPF7.2; AltName: Full=Nitrate transporter 1.8;	M4FCE4_BRARP,SubName: Full=Uncharacterized protein {ECO:0000313|EnsemblPlants:Bra038763.1-P};	--	--	--
RSG02504	21	30	9	72	36	224	20	111	2.47	0.00235182	0.0091117	up	RSG02504	Rs_scaf20	705794	708988	+	3195	protein_coding	--	--	--	--	--	--	--	--	--
RSG02514	95	55	192	38	20	30	114	29	-1.969	0.00147008	0.00610401	down	RSG02514	Rs_scaf20	751517	753424	-	1908	protein_coding	--	--	At4g21890	ref|XP_018471985.1|	--	M4DAQ8_BRARP,SubName: Full=Uncharacterized protein {ECO:0000313|EnsemblPlants:Bra013568.1-P};	--	--	--
RSG02522	41	52	2	197	719	232	32	383	3.601	0.000155603	0.000866572	up	RSG02522	Rs_scaf16	9899	15240	+	5342	protein_coding	--	--	At4g19520	ref|XP_018480581.1|	--	A0A0D3DF20_BRAOL,SubName: Full=Uncharacterized protein {ECO:0000313|EnsemblPlants:Bo7g106680.1};	--	--	--
RSG02526	134	151	148	378	328	448	144	385	1.407	1.3438e-07	1.40103e-06	up	RSG02526	Rs_scaf16	26752	34458	-	7707	protein_coding	--	--	--	--	--	--	--	--	--
RSG02528	324	412	0	0	0	0	245	0	-10.355	0.00804058	0.0255446	down	RSG02528	Rs_scaf16	44503	49344	-	4842	protein_coding	--	--	--	--	--	--	B3	TF	B3->B3
RSG02529	1139	1190	62	25	22	20	797	22	-5.14	1.00198e-09	1.43318e-08	down	RSG02529	Rs_scaf16	49688	54546	+	4859	protein_coding	GO:0043531,ADP binding; GO:0005524,ATP binding; GO:0042742,defense response to bacterium; GO:0009626,plant-type hypersensitive response; GO:0007165,signal transduction	--	At4g12010	ref|XP_018471464.1|	DSC1_ARATH,RecName: Full=Disease resistance-like protein DSC1 {ECO:0000305}; AltName: Full=Protein DOMINANT SUPPRESSOR OF CAMTA3 NUMBER 1 {ECO:0000303|PubMed:28407487};	D1GEI5_BRARP,SubName: Full=Disease resistance protein {ECO:0000313|EMBL:ACP30627.1};	--	--	--
RSG02533	3	19	4	58	116	28	9	67	2.953	0.00135666	0.00570399	up	RSG02533	Rs_scaf16	70247	73375	-	3129	protein_coding	--	--	--	--	--	--	--	--	--
RSG02540	0	0	0	0	10	40	0	17	6.559	0.0094875	0.0293279	up	RSG02540	Rs_scaf16	125011	130547	+	5537	protein_coding	--	--	At1g25430	ref|XP_018473751.1|	--	A0A1J3I1H1_NOCCA,SubName: Full=Uncharacterized protein {ECO:0000313|EMBL:JAU74353.1}; Flags: Fragment;	--	--	--
RSG02551	93	154	37	293	268	322	95	294	1.635	0.00221748	0.0086521	up	RSG02551	Rs_scaf16	194693	195760	+	1068	protein_coding	--	--	--	--	--	--	--	--	--
RSG02572	389	190	31	0	0	0	203	0	-10.084	2.45609e-11	4.38187e-10	down	RSG02572	Rs_scaf16	316041	316511	-	471	protein_coding	--	--	--	ref|XP_018453896.1|	--	--	--	--	--
RSG02573	279	193	158	8	2	0	210	3	-6.072	3.46772e-15	1.02374e-13	down	RSG02573	Rs_scaf16	317155	318012	-	858	protein_coding	GO:0043565,sequence-specific DNA binding; GO:0006351,transcription, DNA-templated	--	At4g18690_1	ref|XP_018480798.1|	DOGL3_ARATH,RecName: Full=Protein DOG1-like 3 {ECO:0000303|PubMed:17065317};	A0A0D3DEX2_BRAOL,SubName: Full=Uncharacterized protein {ECO:0000313|EnsemblPlants:Bo7g106200.1};	--	--	--
RSG02574	70	154	263	0	0	0	162	0	-9.767	8.56201e-13	1.87635e-11	down	RSG02574	Rs_scaf16	322020	323372	-	1353	protein_coding	--	--	At4g18630	ref|XP_013703104.1|	--	A0A0D3DEX0_BRAOL,SubName: Full=Uncharacterized protein {ECO:0000313|EnsemblPlants:Bo7g106180.1};	--	--	--
RSG02594	0	0	0	3	15	4	0	7	5.393	0.0145789	0.0418816	up	RSG02594	Rs_scaf16	446860	449223	-	2364	protein_coding	GO:0016021,integral component of membrane; GO:0005886,plasma membrane; GO:0010204,defense response signaling pathway, resistance gene-independent; GO:0050832,defense response to fungus; GO:0032491,detection of molecule of fungal origin; GO:0009620,response to fungus; GO:0002237,response to molecule of bacterial origin; GO:0002238,response to molecule of fungal origin; GO:0002240,response to molec…	--	At3g05360	ref|XP_018483205.1|	RLP30_ARATH,RecName: Full=Receptor like protein 30 {ECO:0000303|PubMed:18434605}; Short=AtRLP30 {ECO:0000303|PubMed:18434605}; Flags: Precursor;	V4MJI9_EUTSA,SubName: Full=Uncharacterized protein {ECO:0000313|EMBL:ESQ55572.1};	--	--	--
RSG02601	0	2	2	50	52	61	1	54	5.523	4.68363e-09	6.14472e-08	up	RSG02601	Rs_scaf16	489577	490686	+	1110	protein_coding	--	--	At4g18230	ref|XP_018477459.1|	--	M4D802_BRARP,SubName: Full=Uncharacterized protein {ECO:0000313|EnsemblPlants:Bra012612.1-P};	--	--	--
RSG02603	217	175	70	79	60	52	154	64	-1.273	0.0157641	0.0446528	down	RSG02603	Rs_scaf16	498832	500296	-	1465	protein_coding	--	--	--	--	--	--	WRKY	TF	WRKY
RSG02604	5	3	0	39	45	46	3	43	4.221	8.8443e-06	6.5755e-05	up	RSG02604	Rs_scaf16	507326	508800	-	1475	protein_coding	GO:0009533,chloroplast stromal thylakoid; GO:0009535,chloroplast thylakoid membrane; GO:0005887,integral component of plasma membrane; GO:0009705,plant-type vacuole membrane; GO:0046872,metal ion binding; GO:0005267,potassium channel activity; GO:0022841,potassium ion leak channel activity; GO:0010196,nonphotochemical quenching; GO:0071805,potassium ion transmembrane transport; GO:0030322,stabili…	--	At4g18160	ref|XP_018478959.1|	KCO6_ARATH,RecName: Full=Two-pore potassium channel 3; Short=AtTPK3; AltName: Full=Calcium-activated outward-rectifying potassium channel 6; Short=AtKCO6;	A0A0D3DET0_BRAOL,SubName: Full=Uncharacterized protein {ECO:0000313|EnsemblPlants:Bo7g105780.1};	--	--	--
RSG02613	336	67	0	0	0	0	134	0	-9.487	0.015184	0.0433381	down	RSG02613	Rs_scaf16	593371	603108	+	9738	protein_coding	--	--	--	--	--	--	--	--	--
RSG02616	56	51	0	1	0	0	36	0	-6.612	0.00170767	0.00692109	down	RSG02616	Rs_scaf16	619318	621768	-	2451	protein_coding	--	--	--	--	--	--	--	--	--
RSG02630	2399	2766	3436	886	930	960	2867	925	-1.632	2.17696e-12	4.52432e-11	down	RSG02630	Rs_scaf16	680562	682886	-	2325	protein_coding	--	--	--	--	--	--	--	--	--
RSG02632	90	373	626	0	0	0	363	0	-10.924	7.79948e-15	2.16797e-13	down	RSG02632	Rs_scaf16	694789	695488	+	700	protein_coding	GO:0009507,chloroplast; GO:0005783,endoplasmic reticulum; GO:0016021,integral component of membrane; GO:0008250,oligosaccharyltransferase complex; GO:0005886,plasma membrane; GO:0010483,pollen tube reception; GO:0006487,protein N-linked glycosylation; GO:0018279,protein N-linked glycosylation via asparagine	--	At1g61790	gb|KFK32546.1|	OST3B_ARATH,RecName: Full=Probable dolichyl-diphosphooligosaccharide--protein glycosyltransferase subunit 3B; Flags: Precursor;	A0A087GRP4_ARAAL,SubName: Full=Uncharacterized protein {ECO:0000313|EMBL:KFK32546.1};	--	--	--
RSG02633	105	81	149	0	0	0	112	0	-9.224	1.68126e-12	3.5434e-11	down	RSG02633	Rs_scaf16	697131	697307	+	177	protein_coding	--	--	--	--	--	--	--	--	--
RSG02640	111	208	213	345	400	490	177	412	1.206	0.000938263	0.00415766	up	RSG02640	Rs_scaf16	748078	750680	+	2603	protein_coding	--	--	--	--	--	--	--	--	--
RSG02654	304	271	232	915	1134	1116	269	1055	1.976	3.178e-16	1.04213e-14	up	RSG02654	Rs_scaf21	10791	17510	+	6720	protein_coding	--	--	--	--	--	--	--	--	--
RSG02665	7349	2462	2531	648	580	627	4114	618	-2.734	7.8142e-09	9.88811e-08	down	RSG02665	Rs_scaf21	97495	97689	-	195	protein_coding	GO:0022626,cytosolic ribosome; GO:0022627,cytosolic small ribosomal subunit; GO:0042788,polysomal ribosome; GO:0003729,mRNA binding; GO:0003735,structural constituent of ribosome; GO:0030490,maturation of SSU-rRNA; GO:0000028,ribosomal small subunit assembly; GO:0006412,translation	--	At5g64140	emb|CDY43793.1|	RS282_ARATH,RecName: Full=40S ribosomal protein S28-2;	A0A0D3AHP2_BRAOL,SubName: Full=Uncharacterized protein {ECO:0000313|EnsemblPlants:Bo2g005270.1};	--	--	--
RSG02671	20	16	21	53	55	73	19	60	1.659	0.000595009	0.00280501	up	RSG02671	Rs_scaf21	121579	122709	+	1131	protein_coding	GO:0005739,mitochondrion; GO:0051537,2 iron, 2 sulfur cluster binding; GO:0051539,4 iron, 4 sulfur cluster binding; GO:0005506,iron ion binding; GO:0005198,structural molecule activity; GO:0016226,iron-sulfur cluster assembly; GO:0051604,protein maturation; GO:0097428,protein maturation by iron-sulfur cluster transfer	--	At5g03900	ref|XP_018472101.1|	ISAM2_ARATH,RecName: Full=Iron-sulfur assembly protein IscA-like 2, mitochondrial; Flags: Precursor;	A0A087G4P9_ARAAL,SubName: Full=Uncharacterized protein {ECO:0000313|EMBL:KFK24851.1};	--	--	--
RSG02672	399	469	719	1066	1257	1392	529	1238	1.225	0.000115955	0.000666101	up	RSG02672	Rs_scaf21	123144	126059	-	2916	protein_coding	--	--	--	--	--	--	--	--	--
RSG02681	895	731	1430	2	0	11	1019	4	-7.915	6.24437e-26	5.55129e-24	down	RSG02681	Rs_scaf21	160784	167836	+	7053	protein_coding	--	--	--	--	--	--	--	--	--
RSG02682	73	67	122	16	6	14	87	12	-2.886	1.6656e-06	1.43717e-05	down	RSG02682	Rs_scaf21	169106	170729	+	1624	protein_coding	--	--	--	--	--	--	--	--	--
RSG02686	31	69	5	5	5	4	35	5	-2.897	0.00748185	0.0240298	down	RSG02686	Rs_scaf21	182752	183720	+	969	protein_coding	GO:0048046,apoplast; GO:0008234,cysteine-type peptidase activity	--	At5g04200	ref|XP_018451412.1|	MCA9_ARATH,RecName: Full=Metacaspase-9; Short=AtMC9; EC=3.4.22.-; Contains: RecName: Full=Metacaspase-9 subunit p20; Contains: RecName: Full=Metacaspase-9 subunit p10; AltName: Full=Metacaspase 2f; Short=AtMCP2f;	A0A078HCQ6_BRANA,SubName: Full=BnaA01g07720D protein {ECO:0000313|EMBL:CDY35259.1};	--	--	--
RSG02688	9	0	3	51	39	75	4	55	3.907	0.000124392	0.000708597	up	RSG02688	Rs_scaf21	192903	194461	-	1559	protein_coding	--	--	--	--	--	--	--	--	--
RSG02703	901	528	494	286	298	332	641	305	-1.067	0.00142497	0.00594661	down	RSG02703	Rs_scaf21	277871	279438	+	1568	protein_coding	--	--	--	--	--	--	--	--	--
RSG02706	10269	4584	4513	1211	886	1160	6455	1086	-2.572	1.6808e-10	2.6748e-09	down	RSG02706	Rs_scaf21	288456	289469	-	1014	protein_coding	--	--	--	--	--	--	--	--	--
RSG02710	60	51	2	2	0	0	38	1	-5.702	0.00106123	0.00461899	down	RSG02710	Rs_scaf21	298531	299250	-	720	protein_coding	GO:0005634,nucleus; GO:0003677,DNA binding; GO:0048262,determination of dorsal/ventral asymmetry; GO:0009908,flower development; GO:0006355,regulation of transcription, DNA-templated; GO:0006351,transcription, DNA-templated	--	At5g04760	ref|XP_018468770.1|	DIV_ANTMA,RecName: Full=Transcription factor DIVARICATA;	A0A0D3AHT3_BRAOL,SubName: Full=Uncharacterized protein {ECO:0000313|EnsemblPlants:Bo2g006670.1};	MYB-related	TF	MYB->MYB-related
RSG02712	9107	3311	3819	813	844	1010	5412	889	-2.605	2.25857e-09	3.09648e-08	down	RSG02712	Rs_scaf21	317253	317666	+	414	protein_coding	GO:0022627,cytosolic small ribosomal subunit; GO:0003735,structural constituent of ribosome; GO:0000028,ribosomal small subunit assembly; GO:0006412,translation	K02962: RP-S17e, RPS17; small subunit ribosomal protein S17e	At2g05220	ref|XP_018466330.1|	RS172_ARATH,RecName: Full=40S ribosomal protein S17-2;	A0A0D3AHT8_BRAOL,SubName: Full=Uncharacterized protein {ECO:0000313|EnsemblPlants:Bo2g006720.1};	--	--	--
RSG02715	75	34	75	6	4	1	61	4	-4.048	4.72483e-07	4.50956e-06	down	RSG02715	Rs_scaf21	330226	330987	+	762	protein_coding	GO:0005634,nucleus; GO:0045892,negative regulation of transcription, DNA-templated; GO:0006351,transcription, DNA-templated	--	At5g04820	ref|XP_018465799.1|	OPF13_ARATH,RecName: Full=Transcription repressor OFP13; AltName: Full=Ovate family protein 13; Short=AtOFP13;	A0A1J3CE76_NOCCA,SubName: Full=Transcription repressor OFP13 {ECO:0000313|EMBL:JAU06265.1}; Flags: Fragment;	OFP	TF	OFP
RSG02722	15	29	3	0	2	0	16	1	-4.655	0.007887	0.0251381	down	RSG02722	Rs_scaf21	358825	359488	+	664	protein_coding	--	--	--	--	--	--	--	--	--
RSG02728	0	0	2	6	9	20	1	12	4.3	0.0118105	0.0352084	up	RSG02728	Rs_scaf21	384663	385076	+	414	protein_coding	--	--	At5g05220	ref|XP_018469153.1|	--	D7LYC0_ARALL,SubName: Full=Uncharacterized protein {ECO:0000313|EMBL:EFH47404.1};	--	--	--
RSG02729	124	154	122	66	69	58	133	64	-1.047	0.0015536	0.00638321	down	RSG02729	Rs_scaf21	385671	387479	-	1809	protein_coding	--	--	--	ref|XP_018467912.1|	--	M4EJ00_BRARP,SubName: Full=Uncharacterized protein {ECO:0000313|EnsemblPlants:Bra028765.1-P};	--	--	--
RSG02730	191	723	535	0	0	0	483	0	-11.336	1.26985e-17	4.86575e-16	down	RSG02730	Rs_scaf21	388764	390320	+	1557	protein_coding	--	--	--	--	--	--	--	--	--
RSG02749	0	0	0	868	423	320	0	537	11.564	4.07937e-19	1.842e-17	up	RSG02749	Rs_scaf21	510705	516509	-	5805	protein_coding	--	--	At1g24640	ref|XP_013726953.1|	--	A0A1J3G0X8_NOCCA,SubName: Full=Putative mitochondrial protein {ECO:0000313|EMBL:JAU48669.1};	--	--	--
RSG02756	174	119	126	40	77	79	140	65	-1.091	0.0113159	0.033992	down	RSG02756	Rs_scaf21	541482	545352	-	3871	protein_coding	--	--	--	--	--	--	--	--	--
RSG02761	8	5	11	87	99	108	8	98	3.631	3.46105e-11	6.04422e-10	up	RSG02761	Rs_scaf21	574558	575465	-	908	protein_coding	--	--	--	--	--	--	--	--	--
RSG02762	0	0	2	98	130	122	1	117	7.582	9.20276e-12	1.73454e-10	up	RSG02762	Rs_scaf21	582697	585970	-	3274	protein_coding	--	--	--	ref|XP_018465364.1|	--	M4FBG7_BRARP,SubName: Full=Uncharacterized protein {ECO:0000313|EnsemblPlants:Bra038433.1-P};	--	--	--
RSG02764	38	24	20	96	94	86	27	92	1.773	6.21006e-05	0.000383706	up	RSG02764	Rs_scaf21	590157	591980	-	1824	protein_coding	GO:0005737,cytoplasm; GO:0005634,nucleus; GO:0007049,cell cycle; GO:0051301,cell division; GO:0010332,response to gamma radiation	--	At5g06150	ref|XP_018447945.1|	CCB12_ARATH,RecName: Full=Cyclin-B1-2; AltName: Full=Cyc1b-At; AltName: Full=Cyclin-1b; AltName: Full=G2/mitotic-specific cyclin-B1-2; Short=CycB1;2;	M4EIX6_BRARP,SubName: Full=Uncharacterized protein {ECO:0000313|EnsemblPlants:Bra028741.1-P};	--	--	--
RSG02767	9435	2983	4852	2649	2506	2856	5757	2670	-1.108	0.01113	0.0335137	down	RSG02767	Rs_scaf21	605613	606026	+	414	protein_coding	GO:0022627,cytosolic small ribosomal subunit; GO:0003729,mRNA binding; GO:0003735,structural constituent of ribosome; GO:0000028,ribosomal small subunit assembly; GO:0006412,translation	K02962: RP-S17e, RPS17; small subunit ribosomal protein S17e	At5g04800	ref|XP_018456022.1|	RS174_ARATH,RecName: Full=40S ribosomal protein S17-4;	M4CNU9_BRARP,SubName: Full=Uncharacterized protein {ECO:0000313|EnsemblPlants:Bra005887.1-P};	--	--	--
RSG02778	1356	1158	2	0	0	0	839	0	-12.13	4.81747e-05	0.000305603	down	RSG02778	Rs_scaf21	686972	688496	+	1525	protein_coding	--	--	--	ref|XP_018467420.1|	--	A0A0D3BX23_BRAOL,SubName: Full=Uncharacterized protein {ECO:0000313|EnsemblPlants:Bo4g108410.1};	--	--	--
RSG02781	92	277	89	0	0	0	153	0	-9.672	2.46653e-12	5.09041e-11	down	RSG02781	Rs_scaf21	698987	700676	+	1690	protein_coding	--	--	--	--	--	--	--	--	--
RSG02798	102	108	121	305	354	349	110	336	1.6	4.49091e-10	6.73036e-09	up	RSG02798	Rs_scaf22	36789	37151	+	363	protein_coding	--	--	At3g51500	ref|XP_018468067.1|	--	A0A0D3A8B7_BRAOL,SubName: Full=Uncharacterized protein {ECO:0000313|EnsemblPlants:Bo1g059130.1};	--	--	--
RSG02799	266	177	133	803	709	1282	192	931	2.285	7.70863e-09	9.7624e-08	up	RSG02799	Rs_scaf22	37787	38502	+	716	protein_coding	--	--	At3g51510	ref|XP_018468063.1|	--	A0A078FT68_BRANA,SubName: Full=BnaC01g23360D protein {ECO:0000313|EMBL:CDY16301.1};	--	--	--
RSG02801	119	85	59	214	550	223	88	329	1.918	0.000215374	0.00115615	up	RSG02801	Rs_scaf22	42087	44780	-	2694	protein_coding	GO:0043680,filiform apparatus; GO:0016021,integral component of membrane; GO:0005622,intracellular; GO:0016020,membrane; GO:0005886,plasma membrane; GO:0009506,plasmodesma; GO:0005524,ATP binding; GO:0004672,protein kinase activity; GO:0004674,protein serine/threonine kinase activity; GO:0009738,abscisic acid-activated signaling pathway; GO:0009742,brassinosteroid mediated signaling pathway; GO:0…	--	At3g51550	ref|XP_018470673.1|	FERON_ARATH,RecName: Full=Receptor-like protein kinase FERONIA; EC=2.7.11.1; AltName: Full=Protein SIRENE; Flags: Precursor;	A7U517_BRAOL,SubName: Full=FERONIA receptor-like kinase {ECO:0000313|EMBL:ABT18094.1};	--	--	--
RSG02820	160	258	313	472	443	566	244	494	1.012	0.00303501	0.011326	up	RSG02820	Rs_scaf22	141029	142724	+	1696	protein_coding	GO:0009507,chloroplast; GO:0003690,double-stranded DNA binding; GO:0019843,rRNA binding; GO:0003727,single-stranded RNA binding; GO:0009658,chloroplast organization; GO:0032502,developmental process; GO:0006353,DNA-templated transcription, termination; GO:0006355,regulation of transcription, DNA-templated; GO:0009737,response to abscisic acid; GO:0006970,response to osmotic stress; GO:0009651,res…	--	At4g14600	ref|XP_018445284.1|	MTEF5_ARATH,RecName: Full=Transcription termination factor MTERF5, chloroplastic {ECO:0000305}; AltName: Full=Mitochondrial transcription termination factor 5 {ECO:0000303|PubMed:23087700}; AltName: Full=Protein MTERF DEFECTIVE IN ARABIDOPSIS 1 {ECO:0000303|PubMed:22905186}; Flags: Precursor;	M4F716_BRARP,SubName: Full=Uncharacterized protein {ECO:0000313|EnsemblPlants:Bra036876.1-P};	mTERF	TR	mTERF
RSG02830	124	121	39	480	1028	393	95	634	2.75	1.33396e-06	1.17262e-05	up	RSG02830	Rs_scaf22	208697	210097	+	1401	protein_coding	GO:0016021,integral component of membrane; GO:0050832,defense response to fungus; GO:0060548,negative regulation of cell death	--	At1g03070	ref|XP_018468419.1|	LFG1_ARATH,RecName: Full=Protein LIFEGUARD 1 {ECO:0000303|PubMed:23888068}; Short=AtLFG1 {ECO:0000303|PubMed:23888068};	D2CVS1_BRANA,SubName: Full=BnaA01g19040D protein {ECO:0000313|EMBL:CDY29762.1};	--	--	--
RSG02831	330	402	175	1164	941	1696	302	1267	2.067	5.48039e-07	5.16939e-06	up	RSG02831	Rs_scaf22	215653	218995	-	3343	protein_coding	--	--	--	--	--	--	--	--	--
RSG02832	0	5	4	42	59	106	3	69	4.469	1.08678e-07	1.15066e-06	up	RSG02832	Rs_scaf22	229509	229783	-	275	protein_coding	--	--	--	ref|XP_018457996.1|	--	A0A078FTK3_BRANA,SubName: Full=BnaC01g22940D protein {ECO:0000313|EMBL:CDY16259.1};	--	--	--
RSG02834	2906	2532	1967	12471	14919	21793	2468	16394	2.732	3.33047e-18	1.35736e-16	up	RSG02834	Rs_scaf22	244812	249809	+	4998	protein_coding	GO:0005634,nucleus; GO:0003779,actin binding	--	At4g14760	ref|XP_018470222.1|	NET1B_ARATH,RecName: Full=Protein NETWORKED 1B {ECO:0000303|PubMed:22840520};	A0A0D3A851_BRAOL,SubName: Full=Uncharacterized protein {ECO:0000313|EnsemblPlants:Bo1g057480.1};	--	--	--
RSG02837	612	313	240	146	152	139	388	146	-1.409	0.00102093	0.00447283	down	RSG02837	Rs_scaf22	267724	269007	+	1284	protein_coding	GO:0009738,abscisic acid-activated signaling pathway; GO:0042631,cellular response to water deprivation; GO:0009788,negative regulation of abscisic acid-activated signaling pathway; GO:0016567,protein ubiquitination; GO:0010119,regulation of stomatal movement; GO:0009737,response to abscisic acid; GO:0009414,response to water deprivation; GO:0010118,stomatal movement	--	At2g31470	ref|XP_018469849.1|	DOR_ARATH,RecName: Full=F-box protein DOR; AltName: Full=Protein DROUGHT TOLERANCE REPRESSOR;	A0A0D3A847_BRAOL,SubName: Full=Uncharacterized protein {ECO:0000313|EnsemblPlants:Bo1g057440.1};	--	--	--
RSG02846	168	37	26	964	790	1193	77	982	3.691	2.84467e-08	3.30146e-07	up	RSG02846	Rs_scaf22	290204	290659	+	456	protein_coding	GO:0009507,chloroplast; GO:0009536,plastid; GO:0051537,2 iron, 2 sulfur cluster binding; GO:0009055,electron transfer activity; GO:0046872,metal ion binding	K02639: petF; ferredoxin	At4g14890	ref|XP_018470166.1|	FER3_ARATH,RecName: Full=Ferredoxin-3, chloroplastic; Short=AtFd3; Flags: Precursor;	M4F751_BRARP,RecName: Full=Ferredoxin {ECO:0000256|RuleBase:RU364001};	--	--	--
RSG02852	1044	905	1098	3059	2910	2560	1016	2843	1.485	4.3021e-13	9.77389e-12	up	RSG02852	Rs_scaf22	318853	321837	-	2985	protein_coding	GO:0000932,P-body; GO:0003729,mRNA binding; GO:0033962,cytoplasmic mRNA processing body assembly; GO:0000290,deadenylation-dependent decapping of nuclear-transcribed mRNA; GO:0006397,mRNA processing	--	At3g22270	ref|XP_018471481.1|	PATH2_ARATH,RecName: Full=Protein PAT1 homolog 2 {ECO:0000305}; Short=AtPAT1H2 {ECO:0000305};	A0A0D3A829_BRAOL,SubName: Full=Uncharacterized protein {ECO:0000313|EnsemblPlants:Bo1g057260.1};	--	--	--
RSG02863	744	636	2534	23	23	55	1305	34	-5.28	1.15689e-16	4.00724e-15	down	RSG02863	Rs_scaf22	367532	368524	+	993	protein_coding	--	--	--	--	--	--	--	--	--
RSG02865	11	13	11	0	0	0	12	0	-5.974	0.000912238	0.00406011	down	RSG02865	Rs_scaf22	384595	387639	-	3045	protein_coding	GO:0016021,integral component of membrane	--	At5g54650	ref|XP_018467662.1|	FH3_ARATH,RecName: Full=Formin-like protein 3; Short=AtFH3; Short=AtFORMIN-3; Flags: Precursor;	A0A0D3A811_BRAOL,RecName: Full=Formin-like protein {ECO:0000256|RuleBase:RU361260};	--	--	--
RSG02867	98	56	60	15	9	31	71	18	-1.971	0.00248689	0.00956065	down	RSG02867	Rs_scaf22	407838	408131	+	294	protein_coding	GO:0005634,nucleus; GO:0030674,protein binding, bridging; GO:0008270,zinc ion binding; GO:0007623,circadian rhythm; GO:0009909,regulation of flower development	--	At3g21890	ref|XP_018469148.1|	MIP1A_ARATH,RecName: Full=B-box domain protein 30 {ECO:0000303|PubMed:19920209}; Short=AtBBX30 {ECO:0000303|PubMed:19920209}; AltName: Full=Microprotein 1A {ECO:0000303|PubMed:27015278};	A0A078J1Z6_BRANA,SubName: Full=BnaC01g42110D protein {ECO:0000313|EMBL:CDY57233.1};	Others	TR	Others
RSG02868	698	278	301	22	29	52	426	34	-3.636	1.46174e-11	2.68102e-10	down	RSG02868	Rs_scaf22	409657	411103	+	1447	protein_coding	GO:0043231,intracellular membrane-bounded organelle; GO:0080043,quercetin 3-O-glucosyltransferase activity; GO:0080044,quercetin 7-O-glucosyltransferase activity; GO:0008152,metabolic process	--	At4g15280	ref|XP_009147461.1|	U71B5_ARATH,RecName: Full=UDP-glycosyltransferase 71B5; EC=2.4.1.-;	M4FEN5_BRARP,RecName: Full=Glycosyltransferase {ECO:0000256|RuleBase:RU362057}; EC=2.4.1.- {ECO:0000256|RuleBase:RU362057};	--	--	--
RSG02879	0	12	15	383	355	292	9	343	5.164	6.83191e-17	2.4144e-15	up	RSG02879	Rs_scaf22	459855	462004	-	2150	protein_coding	--	--	--	ref|XP_018467664.1|	--	A0A078IIT9_BRANA,SubName: Full=BnaC01g22470D protein {ECO:0000313|EMBL:CDY49294.1};	--	--	--
RSG02882	437	180	119	0	2	13	245	5	-5.659	7.65405e-09	9.69719e-08	down	RSG02882	Rs_scaf22	466913	468656	-	1744	protein_coding	--	--	--	--	--	--	--	--	--
RSG02883	585	220	84	53	49	56	296	53	-2.495	0.000204314	0.00110149	down	RSG02883	Rs_scaf22	473375	473911	-	537	protein_coding	GO:0043231,intracellular membrane-bounded organelle; GO:0102359,daphnetin 4-O-beta-glucosyltransferase activity; GO:0102361,esculetin 4-O-beta-glucosyltransferase activity; GO:0047218,hydroxycinnamate 4-beta-glucosyltransferase activity; GO:0080043,quercetin 3-O-glucosyltransferase activity; GO:0080044,quercetin 7-O-glucosyltransferase activity; GO:0050284,sinapate 1-glucosyltransferase activity;…	K13068: BRT1; sinapate 1-glucosyltransferase [EC:2.4.1.120]	At4g15490	ref|XP_009147295.1|	U84A3_ARATH,RecName: Full=UDP-glycosyltransferase 84A3; EC=2.4.1.-; AltName: Full=Hydroxycinnamate glucosyltransferase 3; Short=AtHCAGT3; EC=2.4.1.126;	M4FEM3_BRARP,RecName: Full=Glycosyltransferase {ECO:0000256|RuleBase:RU362057}; EC=2.4.1.- {ECO:0000256|RuleBase:RU362057};	--	--	--
RSG02884	1932	1181	963	54	136	295	1359	162	-3.07	2.65021e-07	2.64196e-06	down	RSG02884	Rs_scaf22	475101	482987	-	7887	protein_coding	--	--	--	--	--	--	--	--	--
RSG02892	3281	3695	3169	6347	7225	7830	3382	7134	1.077	5.85942e-08	6.46783e-07	up	RSG02892	Rs_scaf22	519469	523887	+	4419	protein_coding	GO:0009507,chloroplast; GO:0009570,chloroplast stroma; GO:0008661,1-deoxy-D-xylulose-5-phosphate synthase activity; GO:0046872,metal ion binding; GO:0052865,1-deoxy-D-xylulose 5-phosphate biosynthetic process; GO:0015995,chlorophyll biosynthetic process; GO:0019288,isopentenyl diphosphate biosynthetic process, methylerythritol 4-phosphate pathway; GO:0016114,terpenoid biosynthetic process; GO:000…	--	At4g15560	emb|CDY52177.1|	DXS_ARATH,RecName: Full=1-deoxy-D-xylulose-5-phosphate synthase, chloroplastic; Short=1-deoxyxylulose-5-phosphate synthase; Short=DXP synthase; Short=DXPS; EC=2.2.1.7; AltName: Full=Protein CLOROPLASTOS ALTERADOS 1; Flags: Precursor;	A0A078IQI4_BRANA,SubName: Full=BnaC01g22400D protein {ECO:0000313|EMBL:CDY52177.1};	--	--	--
RSG02894	12	19	48	0	0	0	26	0	-7.16	1.23507e-05	8.89369e-05	down	RSG02894	Rs_scaf22	534002	537963	-	3962	protein_coding	--	--	--	--	--	--	--	--	--
RSG02902	139	211	85	43	54	75	145	57	-1.331	0.00719231	0.0232714	down	RSG02902	Rs_scaf22	590668	594440	+	3773	protein_coding	--	--	--	--	--	--	--	--	--
RSG02904	24	86	253	5	3	2	121	3	-5.172	7.85695e-08	8.51993e-07	down	RSG02904	Rs_scaf22	601867	603255	+	1389	protein_coding	GO:0016021,integral component of membrane; GO:0016020,membrane; GO:0020037,heme binding; GO:0005506,iron ion binding; GO:0016709,oxidoreductase activity, acting on paired donors, with incorporation or reduction of molecular oxygen, NAD(P)H as one donor, and incorporation of one atom of oxygen; GO:0044550,secondary metabolite biosynthetic process	--	At4g13290	ref|XP_018459435.1|	C71AQ_ARATH,RecName: Full=Cytochrome P450 71A26; EC=1.14.-.-;	A0A1J3IZ15_NOCCA,SubName: Full=Putative cytochrome P450 71A28 {ECO:0000313|EMBL:JAU85591.1};	--	--	--
RSG02909	244	192	124	437	405	696	187	513	1.462	0.000206813	0.0011142	up	RSG02909	Rs_scaf22	617990	623118	-	5129	protein_coding	--	--	At4g15810	ref|XP_018471155.1|	--	A0A0D3A7U0_BRAOL,SubName: Full=Uncharacterized protein {ECO:0000313|EnsemblPlants:Bo1g055380.1};	--	--	--
RSG02911	127	264	332	836	801	847	241	828	1.774	6.66029e-06	5.083e-05	up	RSG02911	Rs_scaf22	626013	629305	-	3293	protein_coding	--	--	--	--	--	--	--	--	--
RSG02913	8058	7540	1336	38	10	1	5645	16	-8.439	3.71047e-20	1.89645e-18	down	RSG02913	Rs_scaf22	639805	640303	+	499	protein_coding	GO:0005739,mitochondrion; GO:0009631,cold acclimation; GO:0009737,response to abscisic acid; GO:0009409,response to cold; GO:0009414,response to water deprivation	--	At4g15910	ref|XP_018468601.1|	LEA41_ARATH,RecName: Full=Late embryogenis abundant protein 41 {ECO:0000303|PubMed:25005920}; AltName: Full=Protein DROUGHT-INDUCED 21 {ECO:0000303|PubMed:7823904}; Short=AtDI21 {ECO:0000303|PubMed:7823904}; Flags: Precursor;	M4EXI3_BRARP,SubName: Full=Uncharacterized protein {ECO:0000313|EnsemblPlants:Bra033520.1-P};	--	--	--
RSG02914	0	0	0	5	18	28	0	17	6.571	0.000336052	0.00170785	up	RSG02914	Rs_scaf22	642694	646220	+	3527	protein_coding	--	--	--	--	--	--	--	--	--
RSG02927	7742	2320	3396	1202	988	1104	4486	1098	-2.03	1.2216e-05	8.80686e-05	down	RSG02927	Rs_scaf22	703112	703799	-	688	protein_coding	GO:0005618,cell wall; GO:0022625,cytosolic large ribosomal subunit; GO:0022626,cytosolic ribosome; GO:0009506,plasmodesma; GO:0042788,polysomal ribosome; GO:0003735,structural constituent of ribosome; GO:0002181,cytoplasmic translation	--	At5g56710	ref|XP_009142069.1|	RL313_ARATH,RecName: Full=60S ribosomal protein L31-3;	M4CF16_BRARP,SubName: Full=Uncharacterized protein {ECO:0000313|EnsemblPlants:Bra002798.1-P};	--	--	--
RSG02930	105	122	81	14	25	35	103	25	-2.078	4.02397e-05	0.000259782	down	RSG02930	Rs_scaf22	711798	714126	-	2329	protein_coding	--	--	--	--	--	--	--	--	--
RSG02932	1532	898	972	156	195	262	1134	204	-2.471	2.75731e-12	5.64081e-11	down	RSG02932	Rs_scaf22	719312	720443	-	1132	protein_coding	GO:0005829,cytosol; GO:0009001,serine O-acetyltransferase activity; GO:0019344,cysteine biosynthetic process; GO:0006535,cysteine biosynthetic process from serine	--	At5g56760	ref|XP_018457852.1|	SAT5_ARATH,RecName: Full=Serine acetyltransferase 5; Short=AtSAT-5; EC=2.3.1.30; AltName: Full=AtSERAT1;1; AltName: Full=SAT-c;	A0A1J3ERX0_NOCCA,SubName: Full=Serine acetyltransferase 5 {ECO:0000313|EMBL:JAU34062.1};	--	--	--
RSG02934	55	169	38	262	238	212	87	237	1.435	0.0159127	0.0449828	up	RSG02934	Rs_scaf22	724460	728084	+	3625	protein_coding	--	--	--	--	--	--	--	--	--
RSG02940	3	58	33	81	237	100	31	139	2.129	0.0150218	0.0429443	up	RSG02940	Rs_scaf5	20157	23399	-	3243	protein_coding	GO:0005886,plasma membrane; GO:0043531,ADP binding; GO:0005524,ATP binding; GO:0006952,defense response; GO:0007165,signal transduction	--	At1g58400	ref|XP_018490877.1|	DRL12_ARATH,RecName: Full=Probable disease resistance protein At1g59620; AltName: Full=CW9;	A0A0D3BDM5_BRAOL,SubName: Full=Uncharacterized protein {ECO:0000313|EnsemblPlants:Bo3g087240.1};	--	--	--
RSG02944	47	48	83	17	14	16	59	16	-1.942	0.00038243	0.00190832	down	RSG02944	Rs_scaf5	31222	35208	+	3987	protein_coding	--	--	--	--	--	--	--	--	--
RSG02954	70	96	132	252	201	162	99	205	1.03	0.00829451	0.0262292	up	RSG02954	Rs_scaf5	73424	75649	-	2226	protein_coding	--	--	--	--	--	--	--	--	--
RSG02962	608	469	600	269	248	240	559	252	-1.147	2.36861e-06	1.98006e-05	down	RSG02962	Rs_scaf5	101403	101790	-	388	protein_coding	--	--	--	ref|XP_009136262.1|	--	M4D9F4_BRARP,SubName: Full=Uncharacterized protein {ECO:0000313|EnsemblPlants:Bra013114.1-P};	--	--	--
RSG02964	1049	434	605	137	115	194	696	149	-2.224	2.49747e-07	2.49603e-06	down	RSG02964	Rs_scaf5	116304	116945	+	642	protein_coding	--	--	At2g15220	ref|XP_018466614.1|	--	M4D9F1_BRARP,SubName: Full=Uncharacterized protein {ECO:0000313|EnsemblPlants:Bra013111.1-P};	--	--	--
RSG02968	29	19	89	0	0	0	46	0	-7.937	3.92692e-07	3.79885e-06	down	RSG02968	Rs_scaf5	132677	134808	-	2132	protein_coding	--	--	At3g58900	ref|XP_022543312.1|	FB133_ARATH,RecName: Full=F-box protein At3g03040;	--	--	--	--
RSG02972	40	44	0	0	0	0	28	0	-7.226	0.00207796	0.00818818	down	RSG02972	Rs_scaf5	145322	146780	+	1459	protein_coding	--	--	At5g53840	ref|XP_018435624.1|	FDL37_ARATH,RecName: Full=F-box/FBD/LRR-repeat protein At5g53840;	--	--	--	--
RSG02974	1814	2056	3204	7047	6401	6775	2358	6741	1.515	2.36533e-07	2.37228e-06	up	RSG02974	Rs_scaf5	152292	155415	+	3124	protein_coding	--	--	--	--	--	--	--	--	--
RSG02975	8	15	21	50	42	40	15	44	1.562	0.00988551	0.0303252	up	RSG02975	Rs_scaf5	155708	156971	-	1264	protein_coding	--	--	--	--	--	--	--	--	--
RSG02979	541	562	655	1180	1426	1486	586	1364	1.218	5.50423e-08	6.10798e-07	up	RSG02979	Rs_scaf5	176522	178463	-	1942	protein_coding	--	--	At2g15690_1	ref|XP_018491590.1|	--	A0A0D3BDT4_BRAOL,SubName: Full=Uncharacterized protein {ECO:0000313|EnsemblPlants:Bo3g088820.1};	--	--	--
RSG02981	15	26	8	0	0	0	16	0	-6.434	0.000258378	0.00135865	down	RSG02981	Rs_scaf5	186087	186287	+	201	protein_coding	--	--	At2g15830	ref|XP_018489238.1|	--	M4D9D5_BRARP,SubName: Full=Uncharacterized protein {ECO:0000313|EnsemblPlants:Bra013095.1-P};	--	--	--
RSG02987	1719	1242	1987	3545	3562	4059	1649	3722	1.174	8.00678e-06	6.00978e-05	up	RSG02987	Rs_scaf5	216680	216904	+	225	protein_coding	--	--	At2g15960	ref|XP_018485812.1|	--	A0A0D3BDV4_BRAOL,SubName: Full=Uncharacterized protein {ECO:0000313|EnsemblPlants:Bo3g090010.1};	--	--	--
RSG02993	273	286	391	984	741	1157	317	961	1.598	1.44767e-07	1.49887e-06	up	RSG02993	Rs_scaf5	232009	235033	-	3025	protein_coding	GO:0016021,integral component of membrane; GO:0009505,plant-type cell wall; GO:0005886,plasma membrane; GO:0009506,plasmodesma; GO:0005524,ATP binding; GO:0004674,protein serine/threonine kinase activity	--	At2g16250	ref|XP_018493421.1|	Y2165_ARATH,RecName: Full=Probable LRR receptor-like serine/threonine-protein kinase At2g16250; EC=2.7.11.1; Flags: Precursor;	M4CCP1_BRARP,SubName: Full=Uncharacterized protein {ECO:0000313|EnsemblPlants:Bra001971.1-P};	--	--	--
RSG03002	3	13	17	55	57	162	11	91	3.011	9.09623e-05	0.000537383	up	RSG03002	Rs_scaf5	289927	294871	-	4945	protein_coding	--	--	--	--	--	--	--	--	--
RSG03003	679	717	377	27	26	22	591	25	-4.552	7.263e-30	9.41849e-28	down	RSG03003	Rs_scaf5	300874	303824	-	2951	protein_coding	--	--	--	ref|XP_018491688.1|	--	--	--	--	--
RSG03011	50	19	16	2	6	1	28	3	-3.143	0.00214438	0.00841609	down	RSG03011	Rs_scaf5	352921	353385	-	465	protein_coding	--	--	--	ref|XP_018490196.1|	--	A0A0D3BE13_BRAOL,SubName: Full=Uncharacterized protein {ECO:0000313|EnsemblPlants:Bo3g091590.1};	--	--	--
RSG03015	32	53	5	166	180	190	30	179	2.583	0.00056104	0.00266443	up	RSG03015	Rs_scaf5	369469	377000	+	7532	protein_coding	--	--	At4g09710	ref|XP_018488051.1|	--	A0A178UU29_ARATH,SubName: Full=Uncharacterized protein {ECO:0000313|EMBL:OAO96867.1};	--	--	--
RSG03038	3	3	2	22	32	13	3	22	3.146	0.00113361	0.00488534	up	RSG03038	Rs_scaf5	482461	483499	+	1039	protein_coding	GO:0016021,integral component of membrane; GO:0046872,metal ion binding; GO:0061630,ubiquitin protein ligase activity; GO:0006952,defense response; GO:0043161,proteasome-mediated ubiquitin-dependent protein catabolic process	--	At5g66070	ref|XP_018490321.1|	NIPL1_ARATH,RecName: Full=NEP1-interacting protein-like 1; AltName: Full=RING-H2 finger protein ATL27;	M4CZL6_BRARP,SubName: Full=Uncharacterized protein {ECO:0000313|EnsemblPlants:Bra009663.1-P};	--	--	--
RSG03039	153	154	196	399	493	767	168	553	1.72	1.19809e-06	1.06121e-05	up	RSG03039	Rs_scaf5	489097	490712	+	1616	protein_coding	GO:0031225,anchored component of membrane; GO:0046658,anchored component of plasma membrane; GO:0005886,plasma membrane; GO:0009506,plasmodesma; GO:0008061,chitin binding; GO:0006952,defense response	--	At2g17120	ref|XP_018492395.1|	LYM2_ARATH,RecName: Full=LysM domain-containing GPI-anchored protein 2; AltName: Full=Chitin elicitor-binding protein LYM2; Short=CEBiP LYM2; Flags: Precursor;	A0A0D3BE79_BRAOL,SubName: Full=Uncharacterized protein {ECO:0000313|EnsemblPlants:Bo3g092250.1};	--	--	--
RSG03040	269	359	372	808	818	816	333	814	1.284	6.99534e-08	7.62249e-07	up	RSG03040	Rs_scaf5	491123	493977	-	2855	protein_coding	GO:0005634,nucleus; GO:0003677,DNA binding; GO:0003700,DNA-binding transcription factor activity; GO:0006351,transcription, DNA-templated	--	At4g35270	ref|XP_018492394.1|	NLP1_ARATH,RecName: Full=Protein NLP1; Short=AtNLP1; AltName: Full=NIN-like protein 1; AltName: Full=Nodule inception protein-like protein 1;	M4CZL2_BRARP,SubName: Full=Uncharacterized protein {ECO:0000313|EnsemblPlants:Bra009659.1-P};	RWP-RK	TF	RWP-RK
RSG03042	0	17	0	21	86	217	6	108	4.203	0.00440704	0.0154234	up	RSG03042	Rs_scaf5	504569	507014	-	2446	protein_coding	--	--	At2g32880	ref|XP_018487016.1|	--	O48777_ARATH,SubName: Full=TRAF-like family protein {ECO:0000313|EMBL:ANM62173.1};	--	--	--
RSG03045	98	201	253	98	84	74	184	85	-1.112	0.0145361	0.0417817	down	RSG03045	Rs_scaf5	515127	516607	+	1481	protein_coding	--	--	--	ref|XP_018493259.1|	--	M4CZK7_BRARP,SubName: Full=Uncharacterized protein {ECO:0000313|EnsemblPlants:Bra009654.1-P};	--	--	--
RSG03065	206	133	68	386	319	308	136	338	1.329	0.00345878	0.0126268	up	RSG03065	Rs_scaf5	608936	609745	-	810	protein_coding	GO:0009507,chloroplast; GO:0009941,chloroplast envelope	--	--	ref|XP_018486814.1|	U548_ARATH,RecName: Full=UPF0548 protein At2g17695;	A0A078F418_BRANA,SubName: Full=BnaC03g47900D protein {ECO:0000313|EMBL:CDY07832.1};	--	--	--
RSG03066	122	453	375	1290	1245	1107	317	1214	1.935	5.28042e-05	0.000331288	up	RSG03066	Rs_scaf5	610516	613808	-	3293	protein_coding	--	--	--	--	--	--	--	--	--
RSG03074	545	479	841	9	0	3	622	4	-7.317	9.08331e-26	8.02964e-24	down	RSG03074	Rs_scaf5	635331	635608	-	278	protein_coding	--	--	--	--	--	--	--	--	--
RSG03086	2723	1075	990	470	648	493	1596	537	-1.57	0.000598382	0.00281767	down	RSG03086	Rs_scaf5	715891	718108	+	2218	protein_coding	--	--	--	--	--	--	--	--	--
RSG03091	939	306	144	51	45	114	463	70	-2.717	0.000134333	0.000759301	down	RSG03091	Rs_scaf5	734404	734919	-	516	protein_coding	GO:0005634,nucleus; GO:0003677,DNA binding; GO:0003700,DNA-binding transcription factor activity; GO:0046982,protein heterodimerization activity; GO:0006351,transcription, DNA-templated	--	At2g18160	ref|XP_018492251.1|	BZIP2_ARATH,RecName: Full=bZIP transcription factor 2 {ECO:0000305}; Short=AtbZIP2 {ECO:0000303|PubMed:11906833}; AltName: Full=G-box-binding factor 5 {ECO:0000303|Ref.1}; AltName: Full=Protein FLORAL TRANSITION AT THE MERISTEM 3 {ECO:0000303|PubMed:22319055};	A0A078G656_BRANA,SubName: Full=BnaC06g01290D protein {ECO:0000313|EMBL:CDY20909.1};	bZIP	TF	bZIP
RSG03100	107	179	263	1061	1117	1543	183	1240	2.755	3.45656e-12	6.96684e-11	up	RSG03100	Rs_scaf5	773629	776074	-	2446	protein_coding	GO:0009507,chloroplast; GO:0009706,chloroplast inner membrane; GO:0009535,chloroplast thylakoid membrane; GO:0042651,thylakoid membrane; GO:0051537,2 iron, 2 sulfur cluster binding; GO:0010277,chlorophyllide a oxygenase [overall] activity; GO:0005506,iron ion binding; GO:0016705,oxidoreductase activity, acting on paired donors, with incorporation or reduction of molecular oxygen; GO:0015995,chlor…	--	At1g44446	ref|XP_018492831.1|	CAO_ARATH,RecName: Full=Chlorophyllide a oxygenase, chloroplastic; Short=Chlorophyll a oxygenase; EC=1.14.13.122; AltName: Full=Chlorophyll b synthase; Short=AtCAO; Flags: Precursor;	A0A078FKK5_BRANA,SubName: Full=BnaA10g08760D protein {ECO:0000313|EMBL:CDY14980.1};	--	--	--
RSG03116	8	31	5	73	155	29	15	86	2.532	0.00518819	0.0177243	up	RSG03116	Rs_scaf5	863742	866240	+	2499	protein_coding	GO:0016021,integral component of membrane; GO:0005886,plasma membrane; GO:0005524,ATP binding; GO:0005516,calmodulin binding; GO:0030246,carbohydrate binding; GO:0004674,protein serine/threonine kinase activity; GO:0006468,protein phosphorylation; GO:0048544,recognition of pollen	--	At2g19130	ref|XP_018486990.1|	Y2913_ARATH,RecName: Full=G-type lectin S-receptor-like serine/threonine-protein kinase At2g19130; EC=2.7.11.1; Flags: Precursor;	V4NUT8_EUTSA,SubName: Full=Uncharacterized protein {ECO:0000313|EMBL:ESQ50536.1};	--	--	--
RSG03121	1197	516	186	196	180	179	633	185	-1.774	0.00380074	0.0136299	down	RSG03121	Rs_scaf5	883649	883969	-	321	protein_coding	--	--	At5g67490	ref|XP_018491148.1|	--	A0A078HFC5_BRANA,SubName: Full=BnaC03g48550D protein {ECO:0000313|EMBL:CDY36496.1};	--	--	--
RSG03128	2268	1329	1439	717	550	643	1679	637	-1.398	6.05266e-06	4.65779e-05	down	RSG03128	Rs_scaf5	908744	909966	+	1223	protein_coding	--	--	--	--	--	--	--	--	--
RSG03131	318	122	45	1413	734	1834	162	1327	3.046	4.9325e-06	3.85918e-05	up	RSG03131	Rs_scaf5	915460	916372	-	913	protein_coding	--	--	At5g67620	ref|XP_018487233.1|	--	M4F9S2_BRARP,SubName: Full=Uncharacterized protein {ECO:0000313|EnsemblPlants:Bra037835.1-P};	--	--	--
RSG03137	17	57	71	1501	769	1110	48	1127	4.526	4.25873e-18	1.70905e-16	up	RSG03137	Rs_scaf5	945499	945859	-	361	protein_coding	--	--	--	ref|XP_018491206.1|	--	A0A0D3BEM0_BRAOL,SubName: Full=Uncharacterized protein {ECO:0000313|EnsemblPlants:Bo3g097620.1}; Flags: Fragment;	--	--	--
RSG03139	849	1171	1067	378	445	376	1029	400	-1.365	2.6072e-08	3.04047e-07	down	RSG03139	Rs_scaf5	955392	956372	+	981	protein_coding	--	K18477: RMT2; type IV protein arginine methyltransferase [EC:2.1.1.322]	At5g65860	ref|XP_018486653.1|	--	A0A0D3BEM3_BRAOL,SubName: Full=Uncharacterized protein {ECO:0000313|EnsemblPlants:Bo3g097650.1};	--	--	--
RSG03140	38	147	111	361	321	325	99	336	1.754	0.000463741	0.00226001	up	RSG03140	Rs_scaf5	959198	961102	+	1905	protein_coding	GO:0043231,intracellular membrane-bounded organelle; GO:0004519,endonuclease activity; GO:0003723,RNA binding; GO:0009451,RNA modification	--	At5g65820	ref|XP_018491199.1|	PP447_ARATH,RecName: Full=Putative pentatricopeptide repeat-containing protein At5g65820;	M4E6L8_BRARP,SubName: Full=Uncharacterized protein {ECO:0000313|EnsemblPlants:Bra024422.1-P};	--	--	--
RSG03141	5685	2743	2956	1672	1579	1584	3795	1612	-1.235	0.000442334	0.00216828	down	RSG03141	Rs_scaf5	961651	964128	+	2478	protein_coding	--	--	--	--	--	--	--	--	--
RSG03144	0	0	16	385	314	332	5	344	6.003	0.0015758	0.00646258	up	RSG03144	Rs_scaf5	977723	978458	+	736	protein_coding	GO:0030246,carbohydrate binding	--	At1g19720_2	ref|XP_018476140.1|	JAL3_ARATH,RecName: Full=Jacalin-related lectin 3; AltName: Full=Mannose-binding lectin superfamily protein;	M4DJ19_BRARP,SubName: Full=Uncharacterized protein {ECO:0000313|EnsemblPlants:Bra016496.1-P};	--	--	--
RSG03149	6	9	0	21	41	179	5	80	3.972	0.00099731	0.00438649	up	RSG03149	Rs_scaf5	1016953	1018134	-	1182	protein_coding	GO:0048046,apoplast; GO:0005618,cell wall; GO:0004553,hydrolase activity, hydrolyzing O-glycosyl compounds; GO:0016762,xyloglucan:xyloglucosyl transferase activity; GO:0042546,cell wall biogenesis; GO:0071555,cell wall organization; GO:0009414,response to water deprivation; GO:0010411,xyloglucan metabolic process	--	At5g65730	ref|XP_018487205.1|	XTH6_ARATH,RecName: Full=Probable xyloglucan endotransglucosylase/hydrolase protein 6; Short=At-XTH6; Short=XTH-6; EC=2.4.1.207; Flags: Precursor;	A0A0D3BEN4_BRAOL,RecName: Full=Xyloglucan endotransglucosylase/hydrolase {ECO:0000256|RuleBase:RU361120}; EC=2.4.1.207 {ECO:0000256|RuleBase:RU361120};	--	--	--
RSG03150	2668	2907	2739	6803	7176	7971	2771	7317	1.401	4.61277e-15	1.33911e-13	up	RSG03150	Rs_scaf5	1029512	1032605	-	3094	protein_coding	GO:0016021,integral component of membrane; GO:0005886,plasma membrane; GO:0005524,ATP binding; GO:0043621,protein self-association; GO:0004674,protein serine/threonine kinase activity; GO:0033612,receptor serine/threonine kinase binding; GO:0030154,cell differentiation; GO:0048437,floral organ development; GO:0048229,gametophyte development; GO:0010075,regulation of meristem growth	--	At5g65700	ref|XP_018491449.1|	BAME1_ARATH,RecName: Full=Leucine-rich repeat receptor-like serine/threonine-protein kinase BAM1; EC=2.7.11.1; AltName: Full=Protein BARELY ANY MERISTEM 1; Flags: Precursor;	M4E6K9_BRARP,SubName: Full=Uncharacterized protein {ECO:0000313|EnsemblPlants:Bra024413.1-P};	--	--	--
RSG03153	2	0	0	5	21	4	1	10	4.875	0.01183	0.0352498	up	RSG03153	Rs_scaf5	1047360	1050165	-	2806	protein_coding	--	--	--	--	--	--	--	--	--
RSG03160	0	17	0	114	146	136	6	132	4.484	0.00033246	0.00169344	up	RSG03160	Rs_scaf23	753	3272	+	2520	protein_coding	--	--	--	--	--	--	--	--	--
RSG03161	475	1167	2395	40	27	178	1346	82	-4.043	2.01768e-07	2.04585e-06	down	RSG03161	Rs_scaf23	32263	34423	-	2161	protein_coding	--	--	--	--	--	--	--	--	--
RSG03169	592	427	479	146	125	177	499	149	-1.742	2.44774e-09	3.34123e-08	down	RSG03169	Rs_scaf23	69312	70649	+	1338	protein_coding	--	--	--	--	--	--	--	--	--
RSG03170	0	0	2	5	9	22	1	12	4.334	0.0122796	0.0363649	up	RSG03170	Rs_scaf23	71377	71733	-	357	protein_coding	--	--	At5g17590	ref|XP_018474279.1|	--	M4CQC5_BRARP,SubName: Full=Uncharacterized protein {ECO:0000313|EnsemblPlants:Bra006414.1-P};	--	--	--
RSG03171	159	66	104	244	358	334	110	312	1.523	0.000315244	0.00161807	up	RSG03171	Rs_scaf23	74110	75117	-	1008	protein_coding	GO:0016021,integral component of membrane; GO:0046872,metal ion binding; GO:0061630,ubiquitin protein ligase activity; GO:0043161,proteasome-mediated ubiquitin-dependent protein catabolic process	--	At5g17600	ref|XP_018473138.1|	ATL52_ARATH,RecName: Full=RING-H2 finger protein ATL52; EC=2.3.2.27 {ECO:0000305}; AltName: Full=RING-type E3 ubiquitin transferase ATL52 {ECO:0000305};	M4CQC6_BRARP,SubName: Full=Uncharacterized protein {ECO:0000313|EnsemblPlants:Bra006415.1-P};	--	--	--
RSG03172	331	321	171	853	685	912	274	817	1.575	6.94769e-06	5.27796e-05	up	RSG03172	Rs_scaf23	88262	88961	-	700	protein_coding	--	--	--	--	--	--	--	--	--
RSG03173	23	19	50	0	3	0	31	1	-4.622	0.000425922	0.00209898	down	RSG03173	Rs_scaf23	92574	94078	-	1505	protein_coding	--	--	--	ref|XP_018475206.1|	--	M4CQC8_BRARP,SubName: Full=Uncharacterized protein {ECO:0000313|EnsemblPlants:Bra006417.1-P};	--	--	--
RSG03176	32	30	14	9	5	4	25	6	-2.018	0.0139352	0.0403314	down	RSG03176	Rs_scaf23	112668	114398	+	1731	protein_coding	--	--	--	--	--	--	MYB-related	TF	MYB->MYB-related
RSG03178	191	136	135	732	692	715	154	713	2.22	8.25912e-18	3.22774e-16	up	RSG03178	Rs_scaf23	122133	122995	-	863	protein_coding	--	--	At5g17840	ref|XP_018474625.1|	--	M4CQD5_BRARP,SubName: Full=Uncharacterized protein {ECO:0000313|EnsemblPlants:Bra006424.1-P};	--	--	--
RSG03179	432	167	77	50	50	79	225	60	-1.918	0.00338459	0.0123938	down	RSG03179	Rs_scaf23	123243	123575	+	333	protein_coding	GO:0009507,chloroplast; GO:0005840,ribosome; GO:0019843,rRNA binding; GO:0003735,structural constituent of ribosome; GO:0006412,translation	--	At5g17870	ref|XP_018443212.1|	PSRP6_ARATH,RecName: Full=50S ribosomal protein 6, chloroplastic; AltName: Full=CL25; AltName: Full=Plastid-specific 50S ribosomal protein 6; Short=PSRP-6; Flags: Precursor;	A0A078HPD7_BRANA,SubName: Full=BnaA04g07180D protein {ECO:0000313|EMBL:CDY39717.1};	--	--	--
RSG03180	0	2	0	97	153	107	1	119	7.606	1.47494e-11	2.70365e-10	up	RSG03180	Rs_scaf23	124198	125036	-	839	protein_coding	GO:0043531,ADP binding; GO:0005524,ATP binding; GO:0042742,defense response to bacterium; GO:0007275,multicellular organism development; GO:0009416,response to light stimulus; GO:0010114,response to red light; GO:0007165,signal transduction	--	At5g17880	ref|XP_013622012.1|	CSA1_ARATH,RecName: Full=Disease resistance-like protein CSA1 {ECO:0000305}; AltName: Full=Protein CONSTITUTIVE SHADE-AVOIDANCE 1 {ECO:0000303|PubMed:17114357};	A0A0D3B1Q0_BRAOL,SubName: Full=Uncharacterized protein {ECO:0000313|EnsemblPlants:Bo3g012820.1};	--	--	--
RSG03184	209	436	285	5	0	0	310	2	-7.806	4.59292e-18	1.83145e-16	down	RSG03184	Rs_scaf23	145206	146029	-	824	protein_coding	--	--	--	--	--	--	--	--	--
RSG03200	0	0	0	94	130	106	0	110	9.275	5.0001e-13	1.12563e-11	up	RSG03200	Rs_scaf23	194988	196320	-	1333	protein_coding	GO:0046872,metal ion binding; GO:0003676,nucleic acid binding; GO:0004523,RNA-DNA hybrid ribonuclease activity	--	At1g23990	ref|XP_018477029.1|	RNHX1_ARATH,RecName: Full=Putative ribonuclease H protein At1g65750; EC=3.1.26.4;	A0A178UT27_ARATH,SubName: Full=Uncharacterized protein {ECO:0000313|EMBL:OAO97018.1};	--	--	--
RSG03202	218	277	657	157	151	178	384	162	-1.249	0.00956557	0.0295285	down	RSG03202	Rs_scaf23	200635	201662	-	1028	protein_coding	GO:0005737,cytoplasm; GO:0005634,nucleus; GO:0003677,DNA binding; GO:0003700,DNA-binding transcription factor activity; GO:0006351,transcription, DNA-templated	--	At5g18270	ref|XP_018473507.1|	NAC87_ARATH,RecName: Full=NAC domain-containing protein 87 {ECO:0000303|PubMed:15029955}; Short=ANAC087 {ECO:0000303|PubMed:15029955};	A0A1J3DX94_NOCCA,SubName: Full=Uncharacterized protein {ECO:0000313|EMBL:JAU21476.1};	NAC	TF	NAC
RSG03207	44263	13583	13294	8294	7437	9968	23713	8566	-1.469	0.00384274	0.0137545	down	RSG03207	Rs_scaf23	235296	235736	-	441	protein_coding	GO:0009507,chloroplast; GO:0022627,cytosolic small ribosomal subunit; GO:0009506,plasmodesma; GO:0003729,mRNA binding; GO:0003723,RNA binding; GO:0003735,structural constituent of ribosome; GO:0000462,maturation of SSU-rRNA from tricistronic rRNA transcript (SSU-rRNA, 5.8S rRNA, LSU-rRNA); GO:0006412,translation	K02960: RP-S16e, RPS16; small subunit ribosomal protein S16e	At5g18380	ref|XP_018472868.1|	RS163_ARATH,RecName: Full=40S ribosomal protein S16-3;	A0A078IHA7_BRANA,SubName: Full=BnaA05g33140D protein {ECO:0000313|EMBL:CDY49352.1};	--	--	--
RSG03208	432	176	214	99	98	82	274	93	-1.551	0.000496078	0.00239359	down	RSG03208	Rs_scaf23	236046	237419	+	1374	protein_coding	GO:0005739,mitochondrion; GO:0004519,endonuclease activity; GO:0003723,RNA binding; GO:0090617,mitochondrial mRNA 5'-end processing; GO:0009451,RNA modification	--	At5g18390	ref|XP_018475411.1|	PP391_ARATH,RecName: Full=Pentatricopeptide repeat-containing protein At5g18390, mitochondrial; Flags: Precursor;	A0A0D3B1S8_BRAOL,SubName: Full=Uncharacterized protein {ECO:0000313|EnsemblPlants:Bo3g013100.1};	--	--	--
RSG03209	1564	1201	1604	711	541	670	1456	641	-1.185	2.27037e-06	1.90607e-05	down	RSG03209	Rs_scaf23	238023	239555	-	1533	protein_coding	GO:0005737,cytoplasm; GO:0005758,mitochondrial intermembrane space; GO:0051537,2 iron, 2 sulfur cluster binding; GO:0046872,metal ion binding; GO:0008168,methyltransferase activity; GO:0016226,iron-sulfur cluster assembly	--	At5g18400	ref|XP_006400385.1|	DRE2_VITVI,RecName: Full=Anamorsin homolog {ECO:0000255|HAMAP-Rule:MF_03115}; AltName: Full=Fe-S cluster assembly protein DRE2 homolog {ECO:0000255|HAMAP-Rule:MF_03115};	V4LPQ7_EUTSA,SubName: Full=Uncharacterized protein {ECO:0000313|EMBL:ESQ41838.1}; Flags: Fragment;	--	--	--
RSG03217	200	188	237	77	67	66	208	70	-1.577	1.60347e-07	1.64984e-06	down	RSG03217	Rs_scaf23	270762	272751	+	1990	protein_coding	GO:0005634,nucleus; GO:0003677,DNA binding; GO:0046872,metal ion binding; GO:0003729,mRNA binding	--	At5g18550	ref|XP_018463879.1|	C3H58_ARATH,RecName: Full=Zinc finger CCCH domain-containing protein 58; Short=AtC3H58; AltName: Full=Zinc finger CCCH domain-containing protein ZFN-like 3;	M4CQH6_BRARP,SubName: Full=Uncharacterized protein {ECO:0000313|EnsemblPlants:Bra006465.1-P};	C3H	TF	C3H
RSG03226	4127	4286	4445	1502	1884	1499	4286	1628	-1.396	6.44459e-12	1.23953e-10	down	RSG03226	Rs_scaf23	316304	318387	+	2084	protein_coding	GO:0005737,cytoplasm; GO:0016161,beta-amylase activity; GO:0000272,polysaccharide catabolic process	--	At5g18670	ref|XP_018474275.1|	BAM9_ARATH,RecName: Full=Inactive beta-amylase 9; AltName: Full=1,4-alpha-D-glucan maltohydrolase; AltName: Full=Inactive beta-amylase 3;	A0A0D3B1U5_BRAOL,RecName: Full=Beta-amylase {ECO:0000256|RuleBase:RU000509}; EC=3.2.1.2 {ECO:0000256|RuleBase:RU000509};	--	--	--
RSG03231	31	34	36	67	72	81	34	73	1.116	0.00495198	0.0170417	up	RSG03231	Rs_scaf23	339368	341629	+	2262	protein_coding	--	--	At5g18730	ref|XP_018472590.1|	--	M4CQI8_BRARP,SubName: Full=Uncharacterized protein {ECO:0000313|EnsemblPlants:Bra006477.1-P};	--	--	--
RSG03244	1681	445	472	253	248	336	866	279	-1.632	0.00361199	0.0130835	down	RSG03244	Rs_scaf23	394668	395211	+	544	protein_coding	--	--	At5g18920	ref|XP_018474673.1|	--	A0A1P8BCC3_ARATH,SubName: Full=Cox19-like CHCH family protein {ECO:0000313|EMBL:ANM69226.1};	--	--	--
RSG03246	0	0	0	73	67	102	0	81	8.835	2.00702e-11	3.61979e-10	up	RSG03246	Rs_scaf23	400225	400534	-	310	protein_coding	GO:0005737,cytoplasm; GO:0009055,electron transfer activity; GO:0050660,flavin adenine dinucleotide binding; GO:0004362,glutathione-disulfide reductase activity; GO:0050661,NADP binding; GO:0045454,cell redox homeostasis; GO:0006749,glutathione metabolic process	--	At3g24170	ref|XP_018493445.1|	GSHRC_BRARP,RecName: Full=Glutathione reductase, cytosolic; Short=GR; Short=GRase; EC=1.8.1.7;	A0A0D3D580_BRAOL,SubName: Full=Uncharacterized protein {ECO:0000313|EnsemblPlants:Bo7g037630.1};	--	--	--
RSG03267	959	1126	1385	480	522	398	1157	467	-1.311	6.73196e-07	6.25037e-06	down	RSG03267	Rs_scaf23	473959	476077	+	2119	protein_coding	--	--	--	--	--	--	--	--	--
RSG03280	985	782	883	258	254	320	883	277	-1.669	4.67613e-12	9.22353e-11	down	RSG03280	Rs_scaf23	537050	538438	-	1389	protein_coding	--	--	--	--	--	--	--	--	--
RSG03285	5384	4388	6734	646	727	637	5502	670	-3.037	3.23263e-33	5.51339e-31	down	RSG03285	Rs_scaf23	555363	557147	-	1785	protein_coding	GO:0005737,cytoplasm; GO:0005874,microtubule; GO:0005525,GTP binding; GO:0003924,GTPase activity; GO:0005200,structural constituent of cytoskeleton; GO:0007017,microtubule-based process	--	At5g19780	ref|XP_013611987.1|	TBA5_ARATH,RecName: Full=Tubulin alpha-5 chain;	A0A1B1LN80_BRARC,RecName: Full=Tubulin alpha chain {ECO:0000256|RuleBase:RU000352};	--	--	--
RSG03286	11153	6208	5528	1717	1959	1776	7630	1817	-2.069	9.68739e-10	1.38817e-08	down	RSG03286	Rs_scaf23	560113	562062	+	1950	protein_coding	GO:0005737,cytoplasm; GO:0005874,microtubule; GO:0005525,GTP binding; GO:0003924,GTPase activity; GO:0005200,structural constituent of cytoskeleton; GO:0007017,microtubule-based process	--	At5g19780	ref|XP_010535933.1|	TBA5_ARATH,RecName: Full=Tubulin alpha-5 chain;	A0A0D3B200_BRAOL,RecName: Full=Tubulin alpha chain {ECO:0000256|RuleBase:RU000352};	--	--	--
RSG03291	0	2	0	18	28	43	1	30	5.628	3.67423e-05	0.000239023	up	RSG03291	Rs_scaf23	595908	596898	-	991	protein_coding	GO:0009570,chloroplast stroma; GO:0044183,protein binding involved in protein folding; GO:0061077,chaperone-mediated protein folding	--	At5g19850_1	ref|XP_018475639.1|	RBCX2_ARATH,RecName: Full=Chaperonin-like RbcX protein 2, chloroplastic {ECO:0000303|PubMed:21922322}; Short=AtRBCX2 {ECO:0000303|PubMed:21922322}; Flags: Precursor;	A0A0D3AK11_BRAOL,SubName: Full=Uncharacterized protein {ECO:0000313|EnsemblPlants:Bo2g018410.1};	--	--	--
RSG03292	287	335	1230	276	134	125	617	178	-1.795	0.00486879	0.0168125	down	RSG03292	Rs_scaf23	598263	598634	+	372	protein_coding	--	--	At2g31940	ref|XP_018473575.1|	--	M4CQN4_BRARP,SubName: Full=Uncharacterized protein {ECO:0000313|EnsemblPlants:Bra006523.1-P};	--	--	--
RSG03294	341	328	223	1483	1496	1802	297	1594	2.427	6.58349e-19	2.92225e-17	up	RSG03294	Rs_scaf23	602225	604425	+	2201	protein_coding	--	--	--	--	--	--	--	--	--
RSG03296	180	92	64	31	45	41	112	39	-1.509	0.00522658	0.0178341	down	RSG03296	Rs_scaf23	607152	610435	-	3284	protein_coding	--	--	--	--	--	--	--	--	--
RSG03299	95	200	217	705	702	686	171	698	2.021	5.42555e-08	6.02706e-07	up	RSG03299	Rs_scaf23	618155	624070	-	5916	protein_coding	--	--	--	--	--	--	--	--	--
RSG03304	2927	1156	1033	781	608	949	1705	779	-1.129	0.0157793	0.0446777	down	RSG03304	Rs_scaf23	646172	646869	-	698	protein_coding	--	--	--	--	--	--	--	--	--
RSG03310	2098	1212	1249	553	545	574	1520	557	-1.445	2.59427e-06	2.15288e-05	down	RSG03310	Rs_scaf23	665873	666460	+	588	protein_coding	--	--	At5g20180	ref|XP_018476772.1|	--	A0A0D3B225_BRAOL,RecName: Full=Ribosomal protein {ECO:0000256|RuleBase:RU000570};	--	--	--
RSG03311	1096	795	592	2639	2489	2791	828	2640	1.676	2.04635e-08	2.43252e-07	up	RSG03311	Rs_scaf23	669669	670713	+	1045	protein_coding	--	--	At5g20190	ref|XP_018472734.1|	--	A0A078J3B2_BRANA,SubName: Full=BnaCnng36200D protein {ECO:0000313|EMBL:CDY60380.1};	--	--	--
RSG03323	192	193	280	444	462	591	222	499	1.165	0.000104968	0.000610357	up	RSG03323	Rs_scaf23	715222	718401	+	3180	protein_coding	GO:0012505,endomembrane system; GO:0016021,integral component of membrane; GO:0005886,plasma membrane; GO:0005524,ATP binding; GO:0004674,protein serine/threonine kinase activity; GO:0019199,transmembrane receptor protein kinase activity; GO:0010204,defense response signaling pathway, resistance gene-independent; GO:0016045,detection of bacterium; GO:0002764,immune response-regulating signaling p…	K13428: EFR; LRR receptor-like serine/threonine-protein kinase EFR [EC:2.7.11.1]	At5g20480	ref|XP_018474898.1|	EFR_ARATH,RecName: Full=LRR receptor-like serine/threonine-protein kinase EFR; EC=2.7.11.1; AltName: Full=Elongation factor Tu receptor; Short=EF-Tu receptor; Flags: Precursor;	M4CQR9_BRARP,SubName: Full=Uncharacterized protein {ECO:0000313|EnsemblPlants:Bra006560.1-P};	--	--	--
RSG03329	851	810	350	1754	1791	2515	670	2020	1.592	8.78209e-05	0.000520982	up	RSG03329	Rs_scaf26	46177	48036	-	1860	protein_coding	--	--	--	--	--	--	--	--	--
RSG03330	342	182	147	75	74	53	224	67	-1.721	0.000152708	0.00085228	down	RSG03330	Rs_scaf26	50853	52307	+	1455	protein_coding	GO:0005783,endoplasmic reticulum; GO:0004190,aspartic-type endopeptidase activity; GO:0070001,aspartic-type peptidase activity; GO:0003677,DNA binding; GO:0030163,protein catabolic process; GO:0009737,response to abscisic acid; GO:0009414,response to water deprivation; GO:0009627,systemic acquired resistance	--	At1g25510	ref|XP_018447154.1|	ASPG1_ARATH,RecName: Full=Protein ASPARTIC PROTEASE IN GUARD CELL 1; Short=AtASPG1; EC=3.4.23.-; Flags: Precursor;	A0A078GD12_BRANA,SubName: Full=BnaCnng04620D protein {ECO:0000313|EMBL:CDY24395.1};	--	--	--
RSG03333	3761	3684	2757	7097	7054	7349	3401	7167	1.076	8.9352e-07	8.08082e-06	up	RSG03333	Rs_scaf26	70176	73133	-	2958	protein_coding	--	--	--	--	--	--	--	--	--
RSG03335	0	2	0	10	26	50	1	29	5.581	0.000155319	0.000865299	up	RSG03335	Rs_scaf26	79909	81360	+	1452	protein_coding	GO:0016020,membrane; GO:0005634,nucleus; GO:0003700,DNA-binding transcription factor activity; GO:0008270,zinc ion binding; GO:0006355,regulation of transcription, DNA-templated	--	At1g25440	ref|XP_018449450.1|	COL16_ARATH,RecName: Full=Zinc finger protein CONSTANS-LIKE 16;	M4D3E0_BRARP,SubName: Full=Uncharacterized protein {ECO:0000313|EnsemblPlants:Bra010994.1-P};	C2C2-CO-like	TF	C2C2->C2C2-CO-like
RSG03339	307	158	112	501	552	662	192	572	1.581	0.000268892	0.00140569	up	RSG03339	Rs_scaf26	97511	98454	-	944	protein_coding	--	--	At1g25370_2	ref|XP_018448074.1|	--	A0A0D3CD86_BRAOL,SubName: Full=Uncharacterized protein {ECO:0000313|EnsemblPlants:Bo5g043370.1};	--	--	--
RSG03349	394	460	144	97	97	46	333	80	-2.048	0.00018698	0.00101889	down	RSG03349	Rs_scaf26	142544	144668	-	2125	protein_coding	--	--	--	--	--	--	--	--	--
RSG03363	20	15	14	54	52	69	16	58	1.883	0.000178584	0.000977122	up	RSG03363	Rs_scaf26	207134	207553	-	420	protein_coding	--	K16285: XERICO; RING/U-box domain-containing protein [EC:2.3.2.27]	At3g61460	ref|XP_018450498.1|	--	M4D3B5_BRARP,SubName: Full=Uncharacterized protein {ECO:0000313|EnsemblPlants:Bra010969.1-P};	--	--	--
RSG03364	205	172	748	823	1348	1005	375	1059	1.495	0.0110225	0.0332285	up	RSG03364	Rs_scaf26	208196	215408	-	7213	protein_coding	--	--	--	--	--	--	--	--	--
RSG03365	165	31	203	0	30	5	133	12	-3.484	0.003171	0.0117488	down	RSG03365	Rs_scaf26	217607	217960	-	354	protein_coding	--	--	--	ref|XP_013655171.1|	--	A0A0D3BIA4_BRAOL,SubName: Full=Uncharacterized protein {ECO:0000313|EnsemblPlants:Bo3g140160.1};	--	--	--
RSG03366	0	0	0	6	8	22	0	12	6.038	0.00182073	0.00731853	up	RSG03366	Rs_scaf26	221206	221599	-	394	protein_coding	--	--	--	--	--	--	--	--	--
RSG03367	1800	1539	1582	867	860	698	1640	808	-1.021	1.97839e-06	1.67845e-05	down	RSG03367	Rs_scaf26	226625	229240	+	2616	protein_coding	--	--	--	--	--	--	--	--	--
RSG03368	115	122	21	31	21	23	86	25	-1.779	0.0153557	0.0437171	down	RSG03368	Rs_scaf26	229976	235976	-	6001	protein_coding	--	--	At1g24460	ref|XP_018450502.1|	--	M4EVG9_BRARP,SubName: Full=Uncharacterized protein {ECO:0000313|EnsemblPlants:Bra032802.1-P};	--	--	--
RSG03369	53	75	114	176	242	153	81	190	1.231	0.00396361	0.0141203	up	RSG03369	Rs_scaf26	237341	238583	-	1243	protein_coding	GO:0005829,cytosol; GO:0061630,ubiquitin protein ligase activity; GO:0009737,response to abscisic acid; GO:0009651,response to salt stress; GO:0006511,ubiquitin-dependent protein catabolic process	--	At1g24440	ref|XP_018449328.1|	AIRP2_ARATH,RecName: Full=E3 ubiquitin-protein ligase AIRP2 {ECO:0000305}; EC=2.3.2.27 {ECO:0000269|PubMed:21969385}; AltName: Full=Protein ABA INSENSITIVE RING PROTEIN 2 {ECO:0000303|PubMed:21969385}; Short=AtAIRP2 {ECO:0000303|PubMed:21969385}; AltName: Full=RING-type E3 ubiquitin transferase AIRP2 {ECO:0000305};	A0A0D3CDY6_BRAOL,SubName: Full=Uncharacterized protein {ECO:0000313|EnsemblPlants:Bo5g051810.1};	--	--	--
RSG03373	49	65	0	0	0	0	38	0	-7.66	0.000741156	0.003392	down	RSG03373	Rs_scaf26	253503	254979	-	1477	protein_coding	--	--	At1g27420	--	FBK16_ARATH,RecName: Full=Putative F-box/kelch-repeat protein At1g27420;	--	--	--	--
RSG03374	154	148	243	50	55	69	182	58	-1.645	2.1942e-05	0.000149953	down	RSG03374	Rs_scaf26	256055	258488	-	2434	protein_coding	--	--	--	--	--	--	--	--	--
RSG03378	930	799	983	424	359	333	904	372	-1.281	4.22832e-08	4.77485e-07	down	RSG03378	Rs_scaf26	273961	278732	+	4772	protein_coding	--	--	--	--	--	--	MADS-M-type	TF	MADS->MADS-M-type
RSG03380	1135	687	657	50	26	26	826	34	-4.601	7.12298e-28	7.55181e-26	down	RSG03380	Rs_scaf26	288509	289133	+	625	protein_coding	--	--	--	ref|XP_013697843.1|	--	M4D398_BRARP,SubName: Full=Uncharacterized protein {ECO:0000313|EnsemblPlants:Bra010952.1-P};	--	--	--
RSG03387	24	55	25	5	5	5	35	5	-2.789	0.000354267	0.00178797	down	RSG03387	Rs_scaf26	318384	319602	+	1219	protein_coding	--	--	At1g27420	ref|XP_018450551.1|	FBK16_ARATH,RecName: Full=Putative F-box/kelch-repeat protein At1g27420;	M4D388_BRARP,SubName: Full=Uncharacterized protein {ECO:0000313|EnsemblPlants:Bra010942.1-P};	--	--	--
RSG03393	539	699	534	1179	1221	1419	591	1273	1.106	3.14481e-06	2.56073e-05	up	RSG03393	Rs_scaf26	346914	350413	-	3500	protein_coding	GO:0009507,chloroplast; GO:0042651,thylakoid membrane; GO:0010343,singlet oxygen-mediated programmed cell death	--	At1g27510	ref|XP_018451435.1|	EXEC2_ARATH,RecName: Full=Protein EXECUTER 2, chloroplastic {ECO:0000305}; Short=AtEX2 {ECO:0000303|PubMed:17540731}; Flags: Precursor;	A0A0D3BIF3_BRAOL,SubName: Full=Uncharacterized protein {ECO:0000313|EnsemblPlants:Bo3g141640.1};	--	--	--
RSG03426	49	68	22	135	238	84	46	152	1.727	0.00457424	0.0159251	up	RSG03426	Rs_scaf26	526777	529398	-	2622	protein_coding	--	--	--	--	--	--	--	--	--
RSG03429	295	133	184	407	431	469	204	436	1.104	0.00301608	0.0112706	up	RSG03429	Rs_scaf26	550446	551426	+	981	protein_coding	GO:0005737,cytoplasm; GO:0008146,sulfotransferase activity	K22312: ST2A, SOT15; hydroxyjasmonate sulfotransferase [EC:2.8.2.39]	At1g28170	ref|XP_018447985.1|	SOT7_ARATH,RecName: Full=Cytosolic sulfotransferase 7; Short=AtSOT7; EC=2.8.2.-;	A0A0D3BIK0_BRAOL,RecName: Full=Sulfotransferase {ECO:0000256|RuleBase:RU361155}; EC=2.8.2.- {ECO:0000256|RuleBase:RU361155};	--	--	--
RSG03440	0	0	0	10	22	11	0	14	6.35	0.000316645	0.00162382	up	RSG03440	Rs_scaf26	593264	597886	+	4623	protein_coding	GO:0004190,aspartic-type endopeptidase activity; GO:0004519,endonuclease activity; GO:0046872,metal ion binding; GO:0003676,nucleic acid binding; GO:0003964,RNA-directed DNA polymerase activity; GO:0015074,DNA integration; GO:0006310,DNA recombination	--	At4g14460	gb|AAC33963.1|	POLR1_ARATH,RecName: Full=Retrovirus-related Pol polyprotein from transposon RE1; AltName: Full=Retro element 1 {ECO:0000303|PubMed:10689195}; Short=AtRE1 {ECO:0000303|PubMed:10689195}; Includes: RecName: Full=Protease RE1; EC=3.4.23.-; Includes: RecName: Full=Reverse transcriptase RE1; EC=2.7.7.49; Includes: RecName: Full=Endonuclease RE1;	O81617_ARATH,SubName: Full=F8M12.17 protein {ECO:0000313|EMBL:AAC33963.1};	--	--	--
RSG03444	2958	2875	2447	822	813	632	2760	756	-1.869	2.18252e-16	7.33318e-15	down	RSG03444	Rs_scaf26	619480	623901	-	4422	protein_coding	GO:0005737,cytoplasm; GO:0005697,telomerase holoenzyme complex; GO:0004540,ribonuclease activity; GO:0043021,ribonucleoprotein complex binding; GO:0070034,telomerase RNA binding; GO:0042162,telomeric DNA binding; GO:0006406,mRNA export from nucleus; GO:0000184,nuclear-transcribed mRNA catabolic process, nonsense-mediated decay; GO:0043487,regulation of RNA stability; GO:0007004,telomere maintenan…	--	At1g28260	ref|XP_018451395.1|	SMG7L_ARATH,RecName: Full=Protein SMG7L; AltName: Full=Protetin SMG7-like;	M4D334_BRARP,SubName: Full=Uncharacterized protein {ECO:0000313|EnsemblPlants:Bra010887.1-P};	--	--	--
RSG03446	1452	1144	1224	557	505	393	1273	485	-1.392	4.39065e-08	4.95282e-07	down	RSG03446	Rs_scaf26	635271	635993	-	723	protein_coding	GO:0005634,nucleus; GO:0006952,defense response; GO:0051245,negative regulation of cellular defense response; GO:0043433,negative regulation of DNA-binding transcription factor activity	--	At1g28280	ref|XP_018447654.1|	VQ4_ARATH,RecName: Full=VQ motif-containing protein 4 {ECO:0000303|PubMed:22535423}; Short=AtVQ4 {ECO:0000303|PubMed:22535423}; AltName: Full=MPK3/6-targeted VQ-motif-containing protein 1 {ECO:0000303|PubMed:24750137};	A0A0D3BIM1_BRAOL,SubName: Full=Uncharacterized protein {ECO:0000313|EnsemblPlants:Bo3g143310.1};	--	--	--
RSG03454	27	33	15	71	67	98	25	79	1.653	0.00134649	0.00566655	up	RSG03454	Rs_scaf26	696406	697785	-	1380	protein_coding	GO:0005886,plasma membrane; GO:0005524,ATP binding; GO:0004675,transmembrane receptor protein serine/threonine kinase activity; GO:0007166,cell surface receptor signaling pathway; GO:0006468,protein phosphorylation	--	At1g28390	ref|XP_018447211.1|	CCR12_ARATH,RecName: Full=Serine/threonine-protein kinase-like protein At1g28390; EC=2.7.11.1; AltName: Full=CRINKLY 4-related kinase;	A0A078HE76_BRANA,SubName: Full=BnaC03g58600D protein {ECO:0000313|EMBL:CDY35739.1};	--	--	--
RSG03456	14	13	8	210	198	195	12	201	4.127	2.71079e-23	1.95563e-21	up	RSG03456	Rs_scaf26	704944	705825	-	882	protein_coding	--	--	At1g28400	ref|XP_013655105.1|	--	M4D323_BRARP,SubName: Full=Uncharacterized protein {ECO:0000313|EnsemblPlants:Bra010876.1-P};	--	--	--
RSG03466	185	317	111	2838	3666	4549	204	3684	4.172	4.61037e-22	2.8764e-20	up	RSG03466	Rs_scaf27	56454	64882	+	8429	protein_coding	GO:0009507,chloroplast; GO:0005737,cytoplasm; GO:0043231,intracellular membrane-bounded organelle; GO:0005634,nucleus; GO:0004519,endonuclease activity; GO:0003723,RNA binding; GO:0008270,zinc ion binding; GO:0009451,RNA modification	--	At1g19720_1	ref|XP_018491891.1|	PPR52_ARATH,RecName: Full=Pentatricopeptide repeat-containing protein At1g19720; AltName: Full=Protein DYW7;	M4EAF3_BRARP,SubName: Full=Uncharacterized protein {ECO:0000313|EnsemblPlants:Bra025761.1-P};	--	--	--
RSG03478	536	225	273	1307	669	1324	345	1100	1.679	0.000228087	0.00121815	up	RSG03478	Rs_scaf27	110373	111258	+	886	protein_coding	GO:0048046,apoplast; GO:0009507,chloroplast; GO:0009570,chloroplast stroma; GO:0005829,cytosol; GO:0005739,mitochondrion; GO:0005777,peroxisome; GO:0005886,plasma membrane; GO:0005773,vacuole; GO:0005507,copper ion binding; GO:0045174,glutathione dehydrogenase (ascorbate) activity; GO:0004364,glutathione transferase activity; GO:0005244,voltage-gated ion channel activity; GO:0070301,cellular resp…	--	At1g19570	ref|XP_018432832.1|	DHAR1_ARATH,RecName: Full=Glutathione S-transferase DHAR1, mitochondrial; EC=2.5.1.18 {ECO:0000269|PubMed:12077129}; AltName: Full=Chloride intracellular channel homolog 1; Short=CLIC homolog 1; AltName: Full=Glutathione-dependent dehydroascorbate reductase 1 {ECO:0000303|PubMed:12077129}; Short=AtDHAR1 {ECO:0000303|PubMed:12077129}; Short=GSH-dependent dehydroascorbate reductase 1; Short=mtDHAR;…	M4EAE1_BRARP,SubName: Full=Uncharacterized protein {ECO:0000313|EnsemblPlants:Bra025749.1-P};	--	--	--
RSG03488	763	1964	1683	741	666	558	1470	655	-1.168	0.00368493	0.013289	down	RSG03488	Rs_scaf27	140432	143375	+	2944	protein_coding	--	--	--	--	--	--	--	--	--
RSG03496	1845	1107	1508	585	594	573	1487	584	-1.347	9.14511e-07	8.26027e-06	down	RSG03496	Rs_scaf27	177924	179366	+	1443	protein_coding	GO:0005768,endosome; GO:0005794,Golgi apparatus; GO:0000139,Golgi membrane; GO:0016021,integral component of membrane; GO:0005802,trans-Golgi network; GO:0016757,transferase activity, transferring glycosyl groups; GO:0042546,cell wall biogenesis; GO:0071555,cell wall organization; GO:0080147,root hair cell development	--	At1g19360	ref|XP_009149419.1|	RRA3_ARATH,RecName: Full=Arabinosyltransferase RRA3 {ECO:0000305}; EC=2.4.2.- {ECO:0000305}; AltName: Full=Protein REDUCED RESIDUAL ARABINOSE 3 {ECO:0000303|PubMed:21680836};	M4EAC6_BRARP,RecName: Full=Glycosyltransferase {ECO:0000256|RuleBase:RU363055}; EC=2.4.2.- {ECO:0000256|RuleBase:RU363055};	--	--	--
RSG03503	0	0	0	2	14	8	0	8	5.47	0.0125035	0.0368914	up	RSG03503	Rs_scaf27	201577	206179	-	4603	protein_coding	--	--	At2g01840	ref|XP_018453573.1|	--	Q9SIS9_ARATH,SubName: Full=Putative non-LTR retroelement reverse transcriptase {ECO:0000313|EMBL:AAD21778.1};	--	--	--
RSG03505	1147	572	531	268	208	180	750	219	-1.777	1.17469e-05	8.5019e-05	down	RSG03505	Rs_scaf27	214840	215889	+	1050	protein_coding	GO:0005783,endoplasmic reticulum; GO:0005789,endoplasmic reticulum membrane; GO:0005794,Golgi apparatus; GO:0016021,integral component of membrane; GO:0047262,polygalacturonate 4-alpha-galacturonosyltransferase activity; GO:0016757,transferase activity, transferring glycosyl groups; GO:0052386,cell wall thickening; GO:0010417,glucuronoxylan biosynthetic process; GO:0048366,leaf development; GO:00…	K20893: PARVUS, GLZ1, GATL1; probable galacturonosyltransferase-like 1 [EC:2.4.1.-]	At1g19300	ref|XP_018449931.1|	GATL1_ARATH,RecName: Full=Probable galacturonosyltransferase-like 1; EC=2.4.1.-; AltName: Full=Protein GAOLAOZHUANGREN 1; AltName: Full=Protein PARVUS;	A0A078HTN0_BRANA,RecName: Full=Hexosyltransferase {ECO:0000256|RuleBase:RU362027}; EC=2.4.1.- {ECO:0000256|RuleBase:RU362027};	--	--	--
RSG03517	12	23	5	39	39	56	13	45	1.767	0.0178483	0.049319	up	RSG03517	Rs_scaf27	293429	294220	+	792	protein_coding	--	--	At1g19200	ref|XP_018461748.1|	--	A0A0D3CBF8_BRAOL,SubName: Full=Uncharacterized protein {ECO:0000313|EnsemblPlants:Bo5g027190.1};	--	--	--
RSG03519	6	14	2	111	340	101	7	184	4.612	7.18327e-09	9.14134e-08	up	RSG03519	Rs_scaf27	296863	298717	-	1855	protein_coding	--	--	--	--	--	--	Others	TR	Others
RSG03531	221	1065	245	2528	2114	1542	510	2061	2.012	0.00112699	0.00486149	up	RSG03531	Rs_scaf27	363665	368837	+	5173	protein_coding	GO:0016021,integral component of membrane; GO:0005634,nucleus; GO:0016874,ligase activity; GO:0008270,zinc ion binding; GO:0010106,cellular response to iron ion starvation; GO:0016567,protein ubiquitination	--	At1g18920	ref|XP_018436397.1|	BTSL1_ARATH,RecName: Full=Zinc finger protein BRUTUS-like At1g18910 {ECO:0000305};	R0ILR3_9BRAS,SubName: Full=Uncharacterized protein {ECO:0000313|EMBL:EOA39495.1}; Flags: Fragment;	--	--	--
RSG03544	6	8	0	472	615	1089	5	725	7.343	1.18904e-23	8.99142e-22	up	RSG03544	Rs_scaf27	425573	426999	-	1427	protein_coding	--	--	--	--	--	--	--	--	--
RSG03545	2	0	0	19	21	68	1	36	6.712	1.27372e-05	9.13745e-05	up	RSG03545	Rs_scaf27	427292	429446	+	2155	protein_coding	--	--	At1g47860_2	--	--	Q56W17_ARATH,SubName: Full=RNA-directed DNA polymerase (Reverse transcriptase)-related family protein {ECO:0000313|EMBL:ANM65688.1};	--	--	--
RSG03549	1031	876	817	1712	1811	2577	908	2033	1.164	1.67472e-05	0.000117103	up	RSG03549	Rs_scaf27	467640	471530	-	3891	protein_coding	--	--	--	--	--	--	--	--	--
RSG03551	37	51	44	10	7	5	44	7	-2.563	5.207e-05	0.000327271	down	RSG03551	Rs_scaf27	479570	480520	-	951	protein_coding	--	--	--	ref|XP_009149350.1|	--	M4EA67_BRARP,SubName: Full=Uncharacterized protein {ECO:0000313|EnsemblPlants:Bra025674.1-P};	--	--	--
RSG03554	56	214	181	493	598	656	150	582	1.941	9.9811e-05	0.000584321	up	RSG03554	Rs_scaf27	494332	497106	-	2775	protein_coding	--	--	At1g18610	--	--	M4EA65_BRARP,SubName: Full=Uncharacterized protein {ECO:0000313|EnsemblPlants:Bra025672.1-P};	--	--	--
RSG03568	0	0	0	7	13	41	0	20	6.832	0.000138788	0.000782392	up	RSG03568	Rs_scaf27	543694	546582	-	2889	protein_coding	GO:0043231,intracellular membrane-bounded organelle; GO:0004519,endonuclease activity; GO:0003723,RNA binding; GO:0008270,zinc ion binding; GO:0009451,RNA modification	--	At1g18480_2	ref|XP_018439668.1|	PPR48_ARATH,RecName: Full=Pentatricopeptide repeat-containing protein At1g18485;	A0A0D3CB87_BRAOL,SubName: Full=Uncharacterized protein {ECO:0000313|EnsemblPlants:Bo5g025490.1};	--	--	--
RSG03575	76	15	56	2	0	0	49	1	-6.126	1.23534e-05	8.89369e-05	down	RSG03575	Rs_scaf27	590667	592218	-	1552	protein_coding	--	--	--	ref|XP_018482284.1|	--	--	--	--	--
RSG03579	232	294	432	79	77	85	319	80	-1.995	2.56342e-08	2.99722e-07	down	RSG03579	Rs_scaf27	615561	616952	+	1392	protein_coding	GO:0005634,nucleus; GO:0003677,DNA binding; GO:0003700,DNA-binding transcription factor activity; GO:0007623,circadian rhythm; GO:0006355,regulation of transcription, DNA-templated; GO:0046686,response to cadmium ion; GO:0009723,response to ethylene; GO:0009651,response to salt stress; GO:0006351,transcription, DNA-templated	--	At1g18330	ref|XP_018467719.1|	RVE7_ARATH,RecName: Full=Protein REVEILLE 7; AltName: Full=Early-phytochrome-responsive 1; AltName: Full=MYB-related transcription factor EPR1;	A0A0D3CB69_BRAOL,SubName: Full=Uncharacterized protein {ECO:0000313|EnsemblPlants:Bo5g025310.1};	MYB-related	TF	MYB->MYB-related
RSG03582	125	58	148	16	31	26	110	24	-2.184	9.59595e-05	0.000564356	down	RSG03582	Rs_scaf27	633452	633976	-	525	protein_coding	--	--	At1g18290	ref|XP_018483597.1|	--	M4EAV9_BRARP,SubName: Full=Uncharacterized protein {ECO:0000313|EnsemblPlants:Bra025918.1-P};	--	--	--
RSG03585	116	66	95	24	27	23	92	25	-1.895	3.14152e-05	0.000207203	down	RSG03585	Rs_scaf27	649537	650268	+	732	protein_coding	GO:0016021,integral component of membrane	--	At1g18260	ref|XP_018435711.1|	FL1L_ARATH,RecName: Full=Protein FLOURY 1-like {ECO:0000305};	A0A078GLG2_BRANA,SubName: Full=BnaA06g12410D protein {ECO:0000313|EMBL:CDY26176.1};	--	--	--
RSG03611	21	27	19	78	63	67	22	69	1.617	0.000349468	0.00176687	up	RSG03611	Rs_scaf28	53909	54502	+	594	protein_coding	--	--	--	ref|XP_018459545.1|	--	D7L2A8_ARALL,SubName: Full=Uncharacterized protein {ECO:0000313|EMBL:EFH61258.1};	--	--	--
RSG03620	286	852	206	1373	1529	1527	448	1476	1.72	0.0013004	0.00550064	up	RSG03620	Rs_scaf28	97041	99437	-	2397	protein_coding	GO:0003677,DNA binding; GO:0003700,DNA-binding transcription factor activity; GO:0046872,metal ion binding; GO:0006355,regulation of transcription, DNA-templated; GO:0006351,transcription, DNA-templated	--	At3g13810	ref|XP_018493474.1|	IDD11_ARATH,RecName: Full=Protein indeterminate-domain 11 {ECO:0000303|PubMed:16784536};	A0A1J3JPP2_NOCCA,SubName: Full=Protein indeterminate-domain 11 {ECO:0000313|EMBL:JAU94466.1};	C2H2	TF	C2H2
RSG03625	0	2	0	27	9	4	1	13	4.521	0.0091621	0.0285158	up	RSG03625	Rs_scaf28	120219	122074	-	1856	protein_coding	--	K20393: ARL6IP5, PRAF3; PRA1 family protein 3	At1g35610	ref|XP_018489113.1|	--	Q9LQF8_ARATH,SubName: Full=F15O4.27 {ECO:0000313|EMBL:AAF79353.1};	--	--	--
RSG03636	0	0	0	375	395	318	0	363	10.999	3.3059e-19	1.51454e-17	up	RSG03636	Rs_scaf28	169556	171150	-	1595	protein_coding	--	--	--	--	--	--	--	--	--
RSG03641	3310	3185	2012	7001	6039	6025	2836	6355	1.164	3.06839e-05	0.000202912	up	RSG03641	Rs_scaf28	205477	212195	+	6719	protein_coding	--	--	--	--	--	--	--	--	--
RSG03644	6	19	68	0	0	0	31	0	-7.396	2.85017e-05	0.000189902	down	RSG03644	Rs_scaf28	247183	250092	-	2910	protein_coding	GO:0005576,extracellular region; GO:0005507,copper ion binding; GO:0016491,oxidoreductase activity	--	At3g13400	ref|XP_018488495.1|	ASOL_BRANA,RecName: Full=L-ascorbate oxidase homolog; EC=1.10.3.-; Flags: Precursor;	M4CBC4_BRARP,SubName: Full=Uncharacterized protein {ECO:0000313|EnsemblPlants:Bra001504.1-P};	--	--	--
RSG03645	32	37	0	0	0	0	23	0	-6.95	0.00386918	0.0138295	down	RSG03645	Rs_scaf28	251110	252935	+	1826	protein_coding	GO:0046872,metal ion binding; GO:0003676,nucleic acid binding; GO:0004523,RNA-DNA hybrid ribonuclease activity	--	At3g32110	ref|XP_013745405.2|	RNHX1_ARATH,RecName: Full=Putative ribonuclease H protein At1g65750; EC=3.1.26.4;	A0A068F472_BRANA,SubName: Full=Uncharacterized protein {ECO:0000313|EMBL:AID60103.1};	--	--	--
RSG03662	9	22	29	71	89	54	20	71	1.809	0.00191991	0.00766255	up	RSG03662	Rs_scaf28	312491	313708	-	1218	protein_coding	GO:0048046,apoplast; GO:0016021,integral component of membrane; GO:0000325,plant-type vacuole; GO:0009506,plasmodesma; GO:0005774,vacuolar membrane; GO:0005773,vacuole; GO:0005524,ATP binding; GO:0042626,ATPase activity, coupled to transmembrane movement of substances; GO:0010290,chlorophyll catabolite transmembrane transporter activity; GO:0015431,glutathione S-conjugate-exporting ATPase activit…	--	At3g13080	emb|CDY51899.1|	AB3C_ARATH,RecName: Full=ABC transporter C family member 3; Short=ABC transporter ABCC.3; Short=AtABCC3; EC=3.6.3.44; AltName: Full=ATP-energized glutathione S-conjugate pump 3; AltName: Full=Glutathione S-conjugate-transporting ATPase 3; AltName: Full=Multidrug resistance-associated protein 3;	A0A078IR23_BRANA,SubName: Full=BnaC03g73620D protein {ECO:0000313|EMBL:CDY51899.1};	--	--	--
RSG03677	18	5	79	0	0	0	34	0	-7.52	2.94357e-05	0.000195503	down	RSG03677	Rs_scaf28	406795	407347	+	553	protein_coding	--	--	--	--	--	--	--	--	--
RSG03681	1900	1327	1486	717	872	676	1571	755	-1.056	4.25649e-05	0.000272774	down	RSG03681	Rs_scaf28	439042	441225	-	2184	protein_coding	GO:0031428,box C/D snoRNP complex; GO:0005730,nucleolus; GO:0009506,plasmodesma; GO:0032040,small-subunit processome; GO:0030515,snoRNA binding; GO:0000154,rRNA modification	--	At1g56110	ref|XP_018486296.1|	NOP5A_ARATH,RecName: Full=Probable nucleolar protein 5-1; AltName: Full=MAR-binding NOP56/58 homolog 1; AltName: Full=NOP58-like protein F108; AltName: Full=Nucleolar protein 58-1;	A0A0D3BB05_BRAOL,SubName: Full=Uncharacterized protein {ECO:0000313|EnsemblPlants:Bo3g065170.1};	--	--	--
RSG03687	3	2	13	37	44	29	6	37	2.62	0.00463423	0.0161125	up	RSG03687	Rs_scaf28	462949	465770	-	2822	protein_coding	GO:0016021,integral component of membrane	--	At5g27060	ref|XP_018485954.1|	RLP19_ARATH,RecName: Full=Receptor-like protein 19 {ECO:0000303|PubMed:18434605}; Short=AtRLP19 {ECO:0000303|PubMed:18434605}; Flags: Precursor;	A0A0D3BCC9_BRAOL,SubName: Full=Uncharacterized protein {ECO:0000313|EnsemblPlants:Bo3g074860.1};	--	--	--
RSG03688	789	608	548	2662	2905	4554	648	3374	2.38	9.54893e-14	2.32478e-12	up	RSG03688	Rs_scaf28	467618	470087	+	2470	protein_coding	--	--	--	--	--	--	--	--	--
RSG03689	0	0	2	31	13	54	1	33	5.242	0.000133249	0.000753581	up	RSG03689	Rs_scaf28	470260	471507	-	1248	protein_coding	--	--	--	ref|XP_018488289.1|	--	M4CB89_BRARP,SubName: Full=Uncharacterized protein {ECO:0000313|EnsemblPlants:Bra001469.1-P};	--	--	--
RSG03693	156	292	1129	11	32	22	526	22	-4.603	1.08901e-09	1.5499e-08	down	RSG03693	Rs_scaf28	490100	495555	+	5456	protein_coding	--	--	--	--	--	--	--	--	--
RSG03694	89	319	602	0	0	0	337	0	-10.814	1.46683e-14	3.95804e-13	down	RSG03694	Rs_scaf28	496360	497618	+	1259	protein_coding	--	--	--	--	--	--	--	--	--
RSG03696	1069	485	542	200	224	223	699	216	-1.693	1.31119e-05	9.37372e-05	down	RSG03696	Rs_scaf28	500632	501342	+	711	protein_coding	--	--	At3g12650	ref|XP_018491301.1|	--	V4LY28_EUTSA,SubName: Full=Uncharacterized protein {ECO:0000313|EMBL:ESQ48764.1};	--	--	--
RSG03697	458	357	808	168	183	187	541	179	-1.596	3.84965e-05	0.000249349	down	RSG03697	Rs_scaf28	501493	503592	-	2100	protein_coding	--	--	At3g12640	ref|XP_018465540.1|	--	A0A0D3BAZ5_BRAOL,SubName: Full=Uncharacterized protein {ECO:0000313|EnsemblPlants:Bo3g065070.1};	--	--	--
RSG03700	23	39	32	103	54	136	31	98	1.618	0.00254478	0.00974342	up	RSG03700	Rs_scaf28	520646	523062	+	2417	protein_coding	GO:0048046,apoplast; GO:0005618,cell wall; GO:0005829,cytosol; GO:0005794,Golgi apparatus; GO:0005739,mitochondrion; GO:0005634,nucleus; GO:0005886,plasma membrane; GO:0005774,vacuolar membrane; GO:0005524,ATP binding; GO:0031625,ubiquitin protein ligase binding; GO:0016567,protein ubiquitination; GO:0006355,regulation of transcription, DNA-templated; GO:0009617,response to bacterium; GO:0046686,…	--	At3g12580	ref|XP_013648226.1|	MD37C_ARATH,RecName: Full=Probable mediator of RNA polymerase II transcription subunit 37c; AltName: Full=Heat shock 70 kDa protein 4; AltName: Full=Heat shock cognate 70 kDa protein 4; AltName: Full=Heat shock cognate protein 70-4; Short=AtHsc70-4; AltName: Full=Heat shock protein 70-4; Short=AtHsp70-4;	A0A078IKL8_BRANA,SubName: Full=BnaA01g30490D protein {ECO:0000313|EMBL:CDY50531.1};	--	--	--
RSG03707	153	169	305	53	71	85	209	70	-1.589	0.000272854	0.0014236	down	RSG03707	Rs_scaf28	549641	549922	+	282	protein_coding	--	--	--	--	--	--	--	--	--
RSG03708	5787	2289	2371	958	764	1099	3482	940	-1.888	1.42093e-05	0.000100818	down	RSG03708	Rs_scaf28	556714	558978	+	2265	protein_coding	--	--	--	--	--	--	--	--	--
RSG03712	76	61	68	37	27	26	68	30	-1.189	0.00596921	0.0198986	down	RSG03712	Rs_scaf28	565621	566854	-	1234	protein_coding	GO:0007623,circadian rhythm; GO:0006355,regulation of transcription, DNA-templated; GO:0006351,transcription, DNA-templated	--	At3g12320	ref|XP_018488816.1|	LNK3_ARATH,RecName: Full=Protein LNK3 {ECO:0000303|PubMed:23818596}; AltName: Full=Night light-inducible and clock-regulated 3 {ECO:0000303|PubMed:23818596};	M4CB69_BRARP,SubName: Full=Uncharacterized protein {ECO:0000313|EnsemblPlants:Bra001449.1-P};	--	--	--
RSG03717	1828	754	666	478	426	561	1083	488	-1.148	0.0106603	0.0323291	down	RSG03717	Rs_scaf28	579562	580550	+	989	protein_coding	--	--	--	--	--	--	--	--	--
RSG03730	8216	4148	4793	2170	2468	2960	5719	2533	-1.175	0.00060827	0.00286188	down	RSG03730	Rs_scaf28	638627	639910	+	1284	protein_coding	--	--	--	--	--	--	--	--	--
RSG03731	0	2	0	15	11	6	1	11	4.177	0.0123408	0.0365219	up	RSG03731	Rs_scaf28	640199	641498	-	1300	protein_coding	--	--	--	--	--	--	--	--	--
RSG03737	2370	1485	1364	687	589	702	1740	659	-1.399	4.97812e-06	3.89099e-05	down	RSG03737	Rs_scaf28	673964	675340	-	1377	protein_coding	--	--	At3g11800	ref|XP_018489795.1|	--	A0A078JZ58_BRANA,SubName: Full=BnaC03g73480D protein {ECO:0000313|EMBL:CDY70957.1}; Flags: Fragment;	--	--	--
RSG03738	2974	1043	1433	631	557	687	1817	625	-1.539	0.000353216	0.00178381	down	RSG03738	Rs_scaf28	676336	677456	+	1121	protein_coding	--	--	At3g11780	ref|NP_001189862.1|	--	F4J7G5_ARATH,SubName: Full=MD-2-related lipid recognition domain-containing protein / ML domain-containing protein {ECO:0000313|EMBL:AEE75099.1};	--	--	--
RSG03748	10660	5869	4158	2916	2940	3260	6896	3039	-1.182	0.00223581	0.0087128	down	RSG03748	Rs_scaf31	9383	12427	+	3045	protein_coding	--	--	--	--	--	--	--	--	--
RSG03767	75	73	41	113	156	160	63	143	1.195	0.00363821	0.0131628	up	RSG03767	Rs_scaf31	90781	92901	-	2121	protein_coding	--	--	--	--	--	--	--	--	--
RSG03777	3	2	6	37	86	25	4	49	3.778	3.08025e-05	0.000203504	up	RSG03777	Rs_scaf31	127745	131599	-	3855	protein_coding	--	--	--	--	--	--	--	--	--
RSG03804	9	22	15	0	0	0	15	0	-6.365	0.000240589	0.00127709	down	RSG03804	Rs_scaf31	243620	247783	-	4164	protein_coding	--	--	--	--	--	--	--	--	--
RSG03805	3898	1939	409	0	0	0	2082	0	-13.442	3.48697e-14	8.91835e-13	down	RSG03805	Rs_scaf31	249346	253473	+	4128	protein_coding	--	--	At3g11390	ref|XP_018473815.1|	--	Q3EB86_ARATH,SubName: Full=Cysteine/Histidine-rich C1 domain family protein {ECO:0000313|EMBL:AEE75038.1};	--	--	--
RSG03810	443	341	71	25	31	50	285	35	-3.016	1.00016e-05	7.34884e-05	down	RSG03810	Rs_scaf31	272166	273810	+	1645	protein_coding	GO:0016567,protein ubiquitination	--	At3g08660	ref|XP_018486199.1|	Y3866_ARATH,RecName: Full=Putative BTB/POZ domain-containing protein At3g08660;	A0A0D3BAI5_BRAOL,SubName: Full=Uncharacterized protein {ECO:0000313|EnsemblPlants:Bo3g062480.1};	--	--	--
RSG03814	370	901	311	1597	1580	1777	527	1651	1.647	0.000238895	0.0012696	up	RSG03814	Rs_scaf31	286054	291665	-	5612	protein_coding	--	--	--	--	--	--	--	--	--
RSG03830	388	501	268	890	750	862	386	834	1.113	0.000431971	0.00212378	up	RSG03830	Rs_scaf31	348877	350856	-	1980	protein_coding	GO:0016324,apical plasma membrane; GO:0009507,chloroplast; GO:0005886,plasma membrane; GO:0010588,cotyledon vascular tissue pattern formation; GO:0010088,phloem development; GO:0010233,phloem transport; GO:0022622,root system development	--	At3g09070	ref|XP_018489479.1|	U503A_ARATH,RecName: Full=UPF0503 protein At3g09070, chloroplastic; Flags: Precursor;	A0A0D3BAF6_BRAOL,SubName: Full=Uncharacterized protein {ECO:0000313|EnsemblPlants:Bo3g062190.1};	--	--	--
RSG03834	382	830	1133	388	405	352	782	382	-1.036	0.0158047	0.0447436	down	RSG03834	Rs_scaf31	380482	382291	-	1810	protein_coding	--	--	--	ref|XP_018489488.1|	--	--	--	--	--
RSG03843	21	66	44	146	144	152	44	147	1.723	0.000368094	0.00184706	up	RSG03843	Rs_scaf31	426640	428542	+	1903	protein_coding	GO:0005634,nucleus; GO:0003700,DNA-binding transcription factor activity; GO:0043565,sequence-specific DNA binding; GO:0006974,cellular response to DNA damage stimulus; GO:0008285,negative regulation of cell proliferation; GO:0045892,negative regulation of transcription, DNA-templated; GO:0009733,response to auxin; GO:0009723,response to ethylene; GO:0009753,response to jasmonic acid; GO:0009751,…	--	At3g09370	ref|XP_018493368.1|	MB3R3_ARATH,RecName: Full=Transcription factor MYB3R-3 {ECO:0000303|PubMed:11597504}; AltName: Full=Myb-related protein 3R-3 {ECO:0000303|PubMed:11597504};	A0A078F0G3_BRANA,SubName: Full=BnaC03g35980D protein {ECO:0000313|EMBL:CDY07925.1};	MYB-related	TF	MYB->MYB-related
RSG03846	307	320	734	164	152	133	454	150	-1.604	0.000255878	0.00134731	down	RSG03846	Rs_scaf31	437263	439512	-	2250	protein_coding	--	--	--	--	--	--	--	--	--
RSG03848	7578	3620	1729	1362	1483	1661	4309	1502	-1.52	0.00293479	0.0110154	down	RSG03848	Rs_scaf31	442193	442919	+	727	protein_coding	GO:0022625,cytosolic large ribosomal subunit; GO:0003729,mRNA binding; GO:0003735,structural constituent of ribosome; GO:0000463,maturation of LSU-rRNA from tricistronic rRNA transcript (SSU-rRNA, 5.8S rRNA, LSU-rRNA); GO:0006412,translation	--	At5g02610	ref|NP_001190209.1|	RL354_ARATH,RecName: Full=60S ribosomal protein L35-4;	F4KDR2_ARATH,SubName: Full=Ribosomal L29 family protein {ECO:0000313|EMBL:AED90498.1};	--	--	--
RSG03854	10473	3967	2646	2279	1981	2641	5695	2300	-1.308	0.0106792	0.032371	down	RSG03854	Rs_scaf31	466930	470572	-	3643	protein_coding	--	--	--	--	--	--	--	--	--
RSG03864	110	108	174	340	249	256	131	282	1.101	0.00158643	0.00649769	up	RSG03864	Rs_scaf31	503317	504472	+	1156	protein_coding	--	--	--	--	--	--	--	--	--
RSG03866	3	2	2	16	9	11	2	12	2.638	0.0170104	0.0474084	up	RSG03866	Rs_scaf31	508160	509293	-	1134	protein_coding	--	--	At3g10040	ref|XP_018490180.1|	--	A0A0D3BAB5_BRAOL,SubName: Full=Uncharacterized protein {ECO:0000313|EnsemblPlants:Bo3g061780.1};	Trihelix	TF	Trihelix
RSG03874	35	77	187	422	405	434	100	420	2.063	0.000353552	0.00178465	up	RSG03874	Rs_scaf31	539069	540514	+	1446	protein_coding	GO:0003677,DNA binding; GO:0046872,metal ion binding; GO:0016740,transferase activity; GO:0016567,protein ubiquitination	--	Hs8850223	ref|XP_018485412.1|	C3H35_ARATH,RecName: Full=E3 ubiquitin-protein ligase makorin; EC=2.3.2.27 {ECO:0000305}; AltName: Full=RING-type E3 ubiquitin transferase makorin {ECO:0000305}; AltName: Full=Zinc finger CCCH domain-containing protein 35; Short=AtC3H35;	A0A0D3BAA3_BRAOL,SubName: Full=Uncharacterized protein {ECO:0000313|EnsemblPlants:Bo3g061660.1};	C3H	TF	C3H
RSG03878	1417	6039	5964	1	7	4	4473	4	-10.049	3.39061e-43	1.03305e-40	down	RSG03878	Rs_scaf31	577083	581189	+	4107	protein_coding	--	--	--	--	--	--	--	--	--
RSG03879	160	163	97	389	393	376	140	386	1.467	3.73938e-06	2.99055e-05	up	RSG03879	Rs_scaf31	581562	583399	-	1838	protein_coding	--	--	At3g08010	ref|XP_018493502.1|	--	A0A0D3BA96_BRAOL,SubName: Full=Uncharacterized protein {ECO:0000313|EnsemblPlants:Bo3g061590.1};	--	--	--
RSG03887	1168	955	1027	454	399	399	1050	417	-1.331	4.97317e-10	7.40712e-09	down	RSG03887	Rs_scaf31	623232	623998	-	767	protein_coding	GO:0005681,spliceosomal complex; GO:0006397,mRNA processing; GO:0008380,RNA splicing	--	At3g07860	ref|XP_018486874.1|	U1125_ARATH,RecName: Full=U11/U12 small nuclear ribonucleoprotein 25 kDa protein; Short=U11/U12 snRNP 25 kDa protein; Short=U11/U12-25K;	A0A1I9LLK7_ARATH,SubName: Full=Ubiquitin-like superfamily protein {ECO:0000313|EMBL:ANM63465.1};	--	--	--
RSG03894	82	197	63	565	469	628	114	554	2.272	2.69907e-06	2.23135e-05	up	RSG03894	Rs_scaf31	641497	642730	-	1234	protein_coding	GO:0005634,nucleus; GO:0003700,DNA-binding transcription factor activity; GO:0008270,zinc ion binding; GO:0007623,circadian rhythm; GO:0048579,negative regulation of long-day photoperiodism, flowering; GO:0006355,regulation of transcription, DNA-templated	--	At3g07650	ref|XP_018487304.1|	COL9_ARATH,RecName: Full=Zinc finger protein CONSTANS-LIKE 9;	A0A0D3CLZ5_BRAOL,SubName: Full=Uncharacterized protein {ECO:0000313|EnsemblPlants:Bo5g141290.1};	Others	TR	Others
RSG03907	52	155	94	295	232	187	100	238	1.235	0.0102489	0.0312516	up	RSG03907	Rs_scaf31	677112	679494	+	2383	protein_coding	GO:0009507,chloroplast; GO:0005829,cytosol; GO:0005739,mitochondrion; GO:0004816,asparagine-tRNA ligase activity; GO:0005524,ATP binding; GO:0006421,asparaginyl-tRNA aminoacylation	--	At3g07420	gb|KFK38200.1|	SYNC2_ARATH,RecName: Full=Asparagine--tRNA ligase, cytoplasmic 2 {ECO:0000305}; EC=6.1.1.22 {ECO:0000305}; AltName: Full=Asparaginyl-tRNA synthetase 2 {ECO:0000305}; Short=AsnRS 2 {ECO:0000305}; AltName: Full=AtNS2 {ECO:0000303|PubMed:9655910};	A0A087H7U8_ARAAL,SubName: Full=Uncharacterized protein {ECO:0000313|EMBL:KFK38200.1};	--	--	--
RSG03908	84	12	13	290	883	347	36	507	3.838	1.89811e-06	1.61822e-05	up	RSG03908	Rs_scaf31	680420	681172	-	753	protein_coding	GO:0031225,anchored component of membrane; GO:0005886,plasma membrane; GO:0046872,metal ion binding; GO:0009734,auxin-activated signaling pathway; GO:0055114,oxidation-reduction process	--	At3g07390	ref|XP_018462742.1|	AIR12_ARATH,RecName: Full=Auxin-induced in root cultures protein 12; Flags: Precursor;	M4CAM0_BRARP,SubName: Full=Uncharacterized protein {ECO:0000313|EnsemblPlants:Bra001249.1-P};	--	--	--
RSG03910	43	104	164	22	36	27	104	28	-1.884	0.00226143	0.0087996	down	RSG03910	Rs_scaf32	8121	9285	-	1165	protein_coding	--	--	--	--	--	--	--	--	--
RSG03913	698	1033	130	201	108	201	620	170	-1.868	0.00576577	0.0193582	down	RSG03913	Rs_scaf32	25904	28731	+	2828	protein_coding	--	--	--	--	--	--	--	--	--
RSG03922	0	0	0	129	114	167	0	137	9.592	5.02016e-14	1.26034e-12	up	RSG03922	Rs_scaf32	79147	79712	+	566	protein_coding	--	--	At4g24130	ref|XP_018462505.1|	--	A0A078FFY9_BRANA,SubName: Full=BnaA03g46470D protein {ECO:0000313|EMBL:CDY10988.1};	--	--	--
RSG03925	1594	1238	1011	572	559	601	1281	577	-1.149	1.25037e-05	8.99571e-05	down	RSG03925	Rs_scaf32	97536	99531	+	1996	protein_coding	--	--	--	--	--	--	--	--	--
RSG03933	255	419	704	89	99	138	459	109	-2.081	5.50693e-06	4.27557e-05	down	RSG03933	Rs_scaf32	122361	123811	-	1451	protein_coding	GO:0005615,extracellular space; GO:0000062,fatty-acyl-CoA binding; GO:0008289,lipid binding	--	At4g24230	ref|XP_018471793.1|	ACBP3_ARATH,RecName: Full=Acyl-CoA-binding domain-containing protein 3; Short=Acyl-CoA binding protein 3; Flags: Precursor;	A0A0D3A5W4_BRAOL,SubName: Full=Uncharacterized protein {ECO:0000313|EnsemblPlants:Bo1g037730.1};	--	--	--
RSG03936	75	152	65	7	4	6	97	6	-4.073	6.72695e-10	9.84633e-09	down	RSG03936	Rs_scaf32	129705	132828	-	3124	protein_coding	GO:0016021,integral component of membrane; GO:0005886,plasma membrane; GO:0008810,cellulase activity; GO:0071555,cell wall organization; GO:0030245,cellulose catabolic process; GO:0009624,response to nematode	--	At4g24260	ref|XP_018445757.1|	GUN21_ARATH,RecName: Full=Endoglucanase 21; EC=3.2.1.4; AltName: Full=Endo-1,4-beta glucanase 21;	M4DBC1_BRARP,RecName: Full=Endoglucanase {ECO:0000256|RuleBase:RU361166}; EC=3.2.1.4 {ECO:0000256|RuleBase:RU361166};	--	--	--
RSG03938	327	94	145	17	12	10	189	13	-3.864	5.77361e-10	8.52317e-09	down	RSG03938	Rs_scaf32	139293	139622	+	330	protein_coding	--	--	--	ref|XP_009137903.1|	--	M4DBC5_BRARP,SubName: Full=Uncharacterized protein {ECO:0000313|EnsemblPlants:Bra013785.1-P};	--	--	--
RSG03939	0	0	0	25	18	17	0	20	6.825	1.74496e-05	0.000121663	up	RSG03939	Rs_scaf32	140378	141160	-	783	protein_coding	--	--	At1g54430	ref|XP_013743839.1|	--	A0A0D3BS80_BRAOL,SubName: Full=Uncharacterized protein {ECO:0000313|EnsemblPlants:Bo4g040000.1};	--	--	--
RSG03940	1426	1398	1642	416	353	399	1489	389	-1.936	2.08971e-20	1.09481e-18	down	RSG03940	Rs_scaf32	145978	148824	+	2847	protein_coding	--	--	--	--	--	--	--	--	--
RSG03943	1443	1072	1254	380	328	317	1256	342	-1.879	2.88002e-15	8.55878e-14	down	RSG03943	Rs_scaf32	156994	159437	+	2444	protein_coding	--	--	--	--	--	--	--	--	--
RSG03948	0	0	2	820	1123	780	1	908	9.965	5.02456e-28	5.41858e-26	up	RSG03948	Rs_scaf32	173196	175342	+	2147	protein_coding	--	--	--	--	--	--	--	--	--
RSG03950	599	330	305	54	41	39	411	45	-3.206	6.12597e-15	1.73663e-13	down	RSG03950	Rs_scaf32	178288	178818	-	531	protein_coding	--	--	At4g24370	ref|XP_018468168.1|	--	A0A0D3A5Y5_BRAOL,SubName: Full=Uncharacterized protein {ECO:0000313|EnsemblPlants:Bo1g038930.1};	--	--	--
RSG03951	113	80	148	46	51	57	114	51	-1.145	0.00622807	0.0206366	down	RSG03951	Rs_scaf32	179295	180405	+	1111	protein_coding	--	--	At4g24380	ref|XP_018471242.1|	--	A0A1P8B8P6_ARATH,SubName: Full=Dihydrofolate reductase {ECO:0000313|EMBL:ANM67965.1};	--	--	--
RSG03970	287	288	233	656	674	810	269	713	1.408	5.73223e-09	7.42115e-08	up	RSG03970	Rs_scaf32	272803	274016	+	1214	protein_coding	--	--	At4g24590	ref|XP_018468071.1|	--	A0A0D3A608_BRAOL,SubName: Full=Uncharacterized protein {ECO:0000313|EnsemblPlants:Bo1g039160.1};	--	--	--
RSG03993	1713	1320	1549	565	563	539	1527	556	-1.458	5.90398e-12	1.1444e-10	down	RSG03993	Rs_scaf32	390067	390505	-	439	protein_coding	--	--	--	--	--	A0A0D3DFY5_BRAOL,SubName: Full=Uncharacterized protein {ECO:0000313|EnsemblPlants:Bo7g109840.1};	--	--	--
RSG03994	38	58	71	127	114	126	56	122	1.107	0.00452809	0.0157767	up	RSG03994	Rs_scaf32	391092	392069	-	978	protein_coding	GO:0009507,chloroplast; GO:0009543,chloroplast thylakoid lumen; GO:0009579,thylakoid; GO:0031977,thylakoid lumen	--	At4g24930	ref|XP_018469105.1|	TL1Y_ARATH,RecName: Full=Thylakoid lumenal 17.9 kDa protein, chloroplastic; Flags: Precursor;	A0A0D3A636_BRAOL,SubName: Full=Uncharacterized protein {ECO:0000313|EnsemblPlants:Bo1g039440.1};	--	--	--
RSG03995	4225	2980	1295	1295	1310	1277	2833	1294	-1.13	0.00968731	0.0298075	down	RSG03995	Rs_scaf32	393304	398326	+	5023	protein_coding	--	--	--	--	--	--	--	--	--
RSG03996	347	410	13	10	3	3	257	5	-5.597	1.74715e-07	1.7848e-06	down	RSG03996	Rs_scaf32	399082	399978	+	897	protein_coding	GO:0016021,integral component of membrane; GO:0009908,flower development; GO:0042538,hyperosmotic salinity response; GO:0010507,negative regulation of autophagy; GO:0009555,pollen development; GO:0009737,response to abscisic acid; GO:0009409,response to cold; GO:0009414,response to water deprivation	--	At4g24960	ref|XP_018471125.1|	HA22D_ARATH,RecName: Full=HVA22-like protein d; Short=AtHVA22d;	M4DBJ0_BRARP,RecName: Full=HVA22-like protein {ECO:0000256|RuleBase:RU362006};	--	--	--
RSG04002	12	21	42	0	2	0	25	1	-5.311	0.00033585	0.00170738	down	RSG04002	Rs_scaf32	431632	431962	-	331	protein_coding	GO:0005758,mitochondrial intermembrane space; GO:0005739,mitochondrion; GO:0046872,metal ion binding; GO:0015031,protein transport	--	At5g50810	ref|XP_018469235.1|	TIM8_ARATH,RecName: Full=Mitochondrial import inner membrane translocase subunit TIM8;	A0A0D3A646_BRAOL,SubName: Full=Uncharacterized protein {ECO:0000313|EnsemblPlants:Bo1g039540.1};	--	--	--
RSG04006	82	52	147	721	659	905	94	762	3.018	4.03659e-12	8.06341e-11	up	RSG04006	Rs_scaf32	455883	458357	+	2475	protein_coding	--	--	--	--	--	--	--	--	--
RSG04007	20	24	2	543	1052	1863	15	1153	6.264	8.3031e-16	2.59014e-14	up	RSG04007	Rs_scaf32	459815	463234	+	3420	protein_coding	--	--	--	--	--	--	--	--	--
RSG04008	116	42	14	1868	2403	2967	57	2413	5.413	3.23976e-17	1.17402e-15	up	RSG04008	Rs_scaf32	463661	464680	+	1020	protein_coding	GO:0009507,chloroplast; GO:0009941,chloroplast envelope; GO:0031969,chloroplast membrane; GO:0009534,chloroplast thylakoid; GO:0009535,chloroplast thylakoid membrane; GO:0046406,magnesium protoporphyrin IX methyltransferase activity; GO:0015995,chlorophyll biosynthetic process	--	At4g25080	ref|XP_018470852.1|	CHLM_ARATH,RecName: Full=Magnesium protoporphyrin IX methyltransferase, chloroplastic; EC=2.1.1.11; Flags: Precursor;	A0A0D3A658_BRAOL,SubName: Full=Uncharacterized protein {ECO:0000313|EnsemblPlants:Bo1g039660.1};	--	--	--
RSG04016	17	62	9	333	207	275	29	272	3.208	3.70128e-06	2.96159e-05	up	RSG04016	Rs_scaf32	493185	495284	+	2100	protein_coding	--	--	--	--	--	--	--	--	--
RSG04023	67	139	118	260	326	328	108	305	1.484	6.79521e-05	0.000415282	up	RSG04023	Rs_scaf32	525378	528340	+	2963	protein_coding	--	--	--	--	--	--	--	--	--
RSG04039	1023	452	414	190	143	75	630	136	-2.207	1.67852e-05	0.000117317	down	RSG04039	Rs_scaf32	605065	605409	-	345	protein_coding	--	--	At5g62150	ref|XP_018466617.1|	--	A0A078J2L6_BRANA,SubName: Full=BnaC01g41610D protein {ECO:0000313|EMBL:CDY57704.1};	--	--	--
RSG04051	49	52	36	0	7	8	46	5	-3.23	0.000352161	0.00177934	down	RSG04051	Rs_scaf32	661396	662697	+	1302	protein_coding	--	--	At4g25660	ref|XP_018471183.1|	--	V4MHF0_EUTSA,SubName: Full=Uncharacterized protein {ECO:0000313|EMBL:ESQ54737.1};	--	--	--
RSG04060	49	51	68	6	13	9	56	9	-2.613	1.4511e-05	0.000102796	down	RSG04060	Rs_scaf33	14838	16619	+	1782	protein_coding	--	--	--	--	--	--	--	--	--
RSG04063	169	75	150	384	542	375	131	434	1.731	2.22124e-05	0.000151537	up	RSG04063	Rs_scaf33	23670	28303	-	4634	protein_coding	GO:0043231,intracellular membrane-bounded organelle; GO:0004519,endonuclease activity; GO:0003723,RNA binding; GO:0008270,zinc ion binding; GO:0009451,RNA modification	--	At4g37170	ref|XP_018472342.1|	PP353_ARATH,RecName: Full=Pentatricopeptide repeat-containing protein At4g37170;	A0A0D3A1F1_BRAOL,SubName: Full=Uncharacterized protein {ECO:0000313|EnsemblPlants:Bo1g005270.1};	--	--	--
RSG04064	40	112	68	177	259	242	73	226	1.614	0.000528852	0.00253149	up	RSG04064	Rs_scaf33	32312	33695	+	1384	protein_coding	GO:0005829,cytosol; GO:0005634,nucleus; GO:0003700,DNA-binding transcription factor activity; GO:0044212,transcription regulatory region DNA binding; GO:0048449,floral organ formation; GO:0010629,negative regulation of gene expression; GO:0006355,regulation of transcription, DNA-templated; GO:0090701,specification of plant organ identity; GO:0006351,transcription, DNA-templated	--	--	ref|XP_018453470.1|	HHO5_ARATH,RecName: Full=Transcription factor HHO5 {ECO:0000305}; AltName: Full=MYB-domain transcription factor HHO5 {ECO:0000305}; AltName: Full=Protein HRS1 HOMOLOG 5 {ECO:0000305}; AltName: Full=Protein ULT1 INTERACTING FACTOR 1 {ECO:0000303|PubMed:26903506};	A0A0D3A1F2_BRAOL,SubName: Full=Uncharacterized protein {ECO:0000313|EnsemblPlants:Bo1g005280.1};	--	--	--
RSG04066	716	804	823	49	58	79	781	62	-3.657	1.31461e-36	2.69641e-34	down	RSG04066	Rs_scaf33	36838	40997	+	4160	protein_coding	--	--	--	--	--	--	--	--	--
RSG04067	38	5	16	0	0	0	20	0	-6.714	0.000196061	0.00106174	down	RSG04067	Rs_scaf33	49262	49777	+	516	protein_coding	--	--	At4g37240	ref|XP_018468095.1|	--	M4D5F8_BRARP,SubName: Full=Uncharacterized protein {ECO:0000313|EnsemblPlants:Bra011715.1-P};	--	--	--
RSG04072	3089	3585	966	11783	9863	10987	2547	10878	2.095	1.09804e-05	8.02301e-05	up	RSG04072	Rs_scaf33	84619	86887	+	2269	protein_coding	--	--	--	--	--	--	--	--	--
RSG04077	154	148	238	585	434	381	180	467	1.37	7.10956e-05	0.000432556	up	RSG04077	Rs_scaf33	95537	97104	-	1568	protein_coding	--	--	At4g36790	ref|XP_018470421.1|	--	A0A0D3A1G3_BRAOL,SubName: Full=Uncharacterized protein {ECO:0000313|EnsemblPlants:Bo1g005390.1};	--	--	--
RSG04078	446	108	208	118	71	78	254	89	-1.515	0.00843045	0.0265922	down	RSG04078	Rs_scaf33	99674	100803	+	1130	protein_coding	GO:0003677,DNA binding; GO:0003700,DNA-binding transcription factor activity; GO:0009742,brassinosteroid mediated signaling pathway; GO:0006351,transcription, DNA-templated	--	At1g75080	ref|XP_018470423.1|	BEH2_ARATH,RecName: Full=BES1/BZR1 homolog protein 2;	M4D5E9_BRARP,SubName: Full=Uncharacterized protein {ECO:0000313|EnsemblPlants:Bra011706.1-P};	BES1	TF	BES1
RSG04085	657	674	329	1456	1631	1786	553	1624	1.555	8.47069e-06	6.32319e-05	up	RSG04085	Rs_scaf33	126992	128768	+	1777	protein_coding	--	--	--	--	--	--	bZIP	TF	bZIP
RSG04087	1773	4491	2968	9171	9474	10068	3077	9571	1.637	1.12924e-05	8.21457e-05	up	RSG04087	Rs_scaf33	139024	141951	+	2928	protein_coding	--	--	--	--	--	--	--	--	--
RSG04089	0	2	1	14	20	2	1	12	3.833	0.015602	0.0442856	up	RSG04089	Rs_scaf33	146571	148230	+	1660	protein_coding	GO:0016021,integral component of membrane; GO:0005355,glucose transmembrane transporter activity; GO:0005351,carbohydrate:proton symporter activity; GO:0046323,glucose import; GO:0035428,NA	--	At4g36670	ref|XP_018469846.1|	PLT6_ARATH,RecName: Full=Probable polyol transporter 6;	V4MDX4_EUTSA,SubName: Full=Uncharacterized protein {ECO:0000313|EMBL:ESQ53427.1};	--	--	--
RSG04097	31	50	2	329	270	376	28	325	3.564	1.04173e-05	7.63644e-05	up	RSG04097	Rs_scaf33	181134	183451	+	2318	protein_coding	GO:0004842,ubiquitin-protein transferase activity	--	At4g36550	ref|XP_018469837.1|	PUB5_ARATH,RecName: Full=U-box domain-containing protein 5; EC=2.3.2.27; AltName: Full=Plant U-box protein 5; AltName: Full=RING-type E3 ubiquitin transferase PUB5 {ECO:0000305};	M4D5D3_BRARP,RecName: Full=RING-type E3 ubiquitin transferase {ECO:0000256|SAAS:SAAS00702733}; EC=2.3.2.27 {ECO:0000256|SAAS:SAAS00702733};	--	--	--
RSG04102	27	125	11	15	3	0	54	6	-3.169	0.0171909	0.0478259	down	RSG04102	Rs_scaf33	203247	204632	-	1386	protein_coding	--	--	At4g36470	ref|XP_013740511.1|	--	M4D5C8_BRARP,SubName: Full=Uncharacterized protein {ECO:0000313|EnsemblPlants:Bra011685.1-P};	--	--	--
RSG04103	9	34	14	0	0	0	19	0	-6.674	0.000118855	0.000681259	down	RSG04103	Rs_scaf33	206486	207577	+	1092	protein_coding	--	--	--	--	--	--	--	--	--
RSG04113	0	6	0	25	37	13	2	25	3.504	0.0159996	0.0451814	up	RSG04113	Rs_scaf33	267459	269704	-	2246	protein_coding	--	--	--	--	--	--	--	--	--
RSG04132	1047	818	999	493	439	278	955	403	-1.243	6.74889e-05	0.000412853	down	RSG04132	Rs_scaf33	379553	380056	+	504	protein_coding	GO:0009507,chloroplast; GO:0009570,chloroplast stroma; GO:0005634,nucleus; GO:0009536,plastid	--	At4g36040	ref|XP_018459445.1|	DNJ11_ARATH,RecName: Full=Chaperone protein dnaJ 11, chloroplastic; Short=AtDjC11; Short=AtJ11; Flags: Precursor;	M4D599_BRARP,SubName: Full=Uncharacterized protein {ECO:0000313|EnsemblPlants:Bra011656.1-P};	--	--	--
RSG04138	0	0	0	45	51	49	0	48	8.085	3.16504e-09	4.2483e-08	up	RSG04138	Rs_scaf33	401604	403121	+	1518	protein_coding	--	--	--	--	--	--	--	--	--
RSG04139	608	429	266	17	20	12	434	16	-4.707	2.775e-23	1.98825e-21	down	RSG04139	Rs_scaf33	403542	404925	-	1384	protein_coding	--	--	At4g35940	ref|XP_018470631.1|	--	A0A0D3A1N2_BRAOL,SubName: Full=Uncharacterized protein {ECO:0000313|EnsemblPlants:Bo1g006080.1};	--	--	--
RSG04142	41	56	74	183	115	111	57	136	1.244	0.00398842	0.0141975	up	RSG04142	Rs_scaf33	416381	417517	-	1137	protein_coding	GO:0005634,nucleus; GO:0003677,DNA binding; GO:0003700,DNA-binding transcription factor activity; GO:0043621,protein self-association; GO:0009648,photoperiodism; GO:0009911,positive regulation of flower development; GO:0045893,positive regulation of transcription, DNA-templated; GO:0009909,regulation of flower development; GO:2000028,regulation of photoperiodism, flowering; GO:0006355,regulation …	--	At4g35900	ref|XP_018471480.1|	FD_ARATH,RecName: Full=Protein FD {ECO:0000303|PubMed:16099980}; AltName: Full=bZIP transcription factor 14 {ECO:0000303|PubMed:11906833}; Short=AtbZIP14 {ECO:0000303|PubMed:11906833};	A0A0D3A1N5_BRAOL,SubName: Full=Uncharacterized protein {ECO:0000313|EnsemblPlants:Bo1g006110.1};	--	--	--
RSG04154	892	977	1580	104	258	147	1150	170	-2.759	2.63395e-10	4.07989e-09	down	RSG04154	Rs_scaf33	469028	472783	+	3756	protein_coding	--	--	--	ref|XP_006285074.1|	--	R0F7W6_9BRAS,RecName: Full=Phospholipase D {ECO:0000256|PIRNR:PIRNR036470}; EC=3.1.4.4 {ECO:0000256|PIRNR:PIRNR036470};	--	--	--
RSG04158	1351	1048	1157	3315	2883	1680	1185	2626	1.148	0.000500686	0.00241101	up	RSG04158	Rs_scaf33	478760	482520	+	3761	protein_coding	GO:0009507,chloroplast; GO:0009535,chloroplast thylakoid membrane; GO:0016021,integral component of membrane; GO:0009536,plastid; GO:0003955,NAD(P)H dehydrogenase (quinone) activity; GO:0048038,quinone binding; GO:0010207,photosystem II assembly	--	--	--	LTO1_ARATH,RecName: Full=Thiol-disulfide oxidoreductase LTO1 {ECO:0000303|PubMed:22209765}; EC=1.1.4.- {ECO:0000305}; AltName: Full=Protein LUMEN THIOL OXIDOREDUCTASE 1 {ECO:0000303|PubMed:22209765}; AltName: Full=Vitamin K reductase {ECO:0000303|PubMed:20626653}; Flags: Precursor;	--	--	--	--
RSG04188	380	108	193	9	2	9	227	7	-5.157	2.07332e-12	4.32612e-11	down	RSG04188	Rs_scaf33	606790	607230	+	441	protein_coding	--	--	At4g35320	ref|XP_018469733.1|	--	A0A178V2F2_ARATH,SubName: Full=Uncharacterized protein {ECO:0000313|EMBL:OAP00540.1};	--	--	--
RSG04205	2019	1142	1018	694	676	613	1393	661	-1.074	0.0016229	0.00662112	down	RSG04205	Rs_scaf36	48184	48495	-	312	protein_coding	GO:0009507,chloroplast; GO:0005829,cytosol; GO:0000788,nuclear nucleosome; GO:0005730,nucleolus; GO:0005886,plasma membrane; GO:0009506,plasmodesma; GO:0009579,thylakoid; GO:0005774,vacuolar membrane; GO:0003677,DNA binding; GO:0042393,histone binding; GO:0046982,protein heterodimerization activity; GO:0006334,nucleosome assembly; GO:0009414,response to water deprivation	--	At5g59970	gb|KQL25626.1|	H4_SOYBN,RecName: Full=Histone H4;	A0A067ZK58_9ROSI,RecName: Full=Histone H4 {ECO:0000256|RuleBase:RU000528}; Flags: Fragment;	--	--	--
RSG04212	203	427	438	830	833	760	356	808	1.177	0.00116211	0.00499035	up	RSG04212	Rs_scaf36	98321	102379	-	4059	protein_coding	--	--	--	--	--	--	--	--	--
RSG04216	99	264	132	1196	1408	1143	165	1249	2.911	2.14572e-12	4.46532e-11	up	RSG04216	Rs_scaf36	141547	143562	+	2016	protein_coding	--	--	--	--	--	--	--	--	--
RSG04218	1393	700	1200	104	240	356	1098	233	-2.233	8.41977e-06	6.29267e-05	down	RSG04218	Rs_scaf36	155419	157443	-	2025	protein_coding	--	--	--	--	--	--	--	--	--
RSG04245	21	41	29	62	103	74	30	80	1.389	0.00474156	0.0164365	up	RSG04245	Rs_scaf36	285879	286211	-	333	protein_coding	GO:0005737,cytoplasm; GO:0005829,cytosol; GO:0005886,plasma membrane; GO:0009506,plasmodesma; GO:0043295,glutathione binding; GO:0004364,glutathione transferase activity; GO:0006749,glutathione metabolic process; GO:0006979,response to oxidative stress; GO:0009407,toxin catabolic process	K00799: GST, gst; glutathione S-transferase [EC:2.5.1.18]	At2g29450	ref|XP_018434580.1|	GSTU5_ARATH,RecName: Full=Glutathione S-transferase U5; Short=AtGSTU5; EC=2.5.1.18; AltName: Full=AtGSTU1; AltName: Full=GST class-tau member 5; AltName: Full=Glutathione S-transferase 103-1A;	A0A0D3BTV4_BRAOL,SubName: Full=Uncharacterized protein {ECO:0000313|EnsemblPlants:Bo4g062570.1};	--	--	--
RSG04254	231	168	184	73	111	83	194	89	-1.116	0.00112486	0.00485455	down	RSG04254	Rs_scaf36	312962	314299	-	1338	protein_coding	--	--	--	--	--	--	--	--	--
RSG04257	111	119	17	7394	7310	8284	82	7663	6.54	1.54564e-27	1.56975e-25	up	RSG04257	Rs_scaf36	332316	334534	+	2219	protein_coding	GO:0009507,chloroplast; GO:0009570,chloroplast stroma; GO:0009536,plastid; GO:0051539,4 iron, 4 sulfur cluster binding; GO:0080041,ADP-ribose pyrophosphohydrolase activity; GO:0016830,carbon-carbon lyase activity; GO:0051536,iron-sulfur cluster binding; GO:0046872,metal ion binding; GO:0019904,protein domain specific binding; GO:0010266,response to vitamin B1; GO:0009228,thiamine biosynthetic pro…	--	At2g29630	ref|XP_018440942.1|	THIC_ARATH,RecName: Full=Phosphomethylpyrimidine synthase, chloroplastic; EC=4.1.99.17; AltName: Full=Hydroxymethylpyrimidine phosphate synthase; Short=HMP-P synthase; Short=HMP-phosphate synthase; Short=HMPP synthase; AltName: Full=Protein PYRIMIDINE REQUIRING; AltName: Full=Thiamine biosynthesis protein ThiC; Short=Protein THIAMINE C; Flags: Precursor;	A0A078I3N6_BRANA,SubName: Full=BnaA05g12410D protein {ECO:0000313|EMBL:CDY45460.1};	--	--	--
RSG04260	886	585	360	329	317	263	610	303	-1.007	0.0106066	0.0321973	down	RSG04260	Rs_scaf36	342986	343627	+	642	protein_coding	GO:0000166,nucleotide binding; GO:0004843,thiol-dependent ubiquitin-specific protease activity; GO:0016579,protein deubiquitination	--	At2g29640	ref|XP_018436263.1|	JOSL_ARATH,RecName: Full=Josephin-like protein; EC=3.4.19.12;	A0A0D3BTS5_BRAOL,SubName: Full=Uncharacterized protein {ECO:0000313|EnsemblPlants:Bo4g061290.1};	--	--	--
RSG04262	292	333	219	1555	1514	1602	281	1557	2.471	1.75412e-22	1.14444e-20	up	RSG04262	Rs_scaf36	345372	347892	-	2521	protein_coding	--	--	--	--	--	--	--	--	--
RSG04274	12112	6271	5513	2666	2355	3279	7965	2767	-1.525	5.01248e-05	0.000316566	down	RSG04274	Rs_scaf36	406807	408023	-	1217	protein_coding	--	--	--	--	--	--	--	--	--
RSG04285	1283	1000	1525	398	366	438	1269	401	-1.664	3.02932e-10	4.66011e-09	down	RSG04285	Rs_scaf36	516992	517900	+	909	protein_coding	GO:0030127,COPII vesicle coat; GO:0005783,endoplasmic reticulum; GO:0000139,Golgi membrane; GO:0005635,nuclear envelope; GO:0005643,nuclear pore; GO:0005730,nucleolus; GO:0005198,structural molecule activity; GO:0090114,COPII-coated vesicle budding; GO:0051028,mRNA transport; GO:1904263,positive regulation of TORC1 signaling; GO:0015031,protein transport	K14004: SEC13; protein transport protein SEC13	At2g30050	ref|XP_018433105.1|	SC13B_ARATH,RecName: Full=Protein transport protein SEC13 homolog B {ECO:0000305}; AltName: Full=SEC13-like protein B {ECO:0000305};	A0A0D3BTN2_BRAOL,SubName: Full=Uncharacterized protein {ECO:0000313|EnsemblPlants:Bo4g059870.1};	--	--	--
RSG04288	52	31	3	0	0	0	29	0	-7.254	7.40337e-05	0.000448432	down	RSG04288	Rs_scaf36	538816	540569	-	1754	protein_coding	GO:0008080,N-acetyltransferase activity; GO:0016747,transferase activity, transferring acyl groups other than amino-acyl groups; GO:0006473,protein acetylation	--	At2g30090	ref|XP_018438474.1|	HLS1L_ARATH,RecName: Full=Probable N-acetyltransferase HLS1-like; EC=2.3.1.-;	M4DP99_BRARP,SubName: Full=Uncharacterized protein {ECO:0000313|EnsemblPlants:Bra018340.1-P};	GNAT	TR	GNAT
RSG04289	21	6	2	0	0	0	10	0	-5.679	0.0104115	0.0316911	down	RSG04289	Rs_scaf36	541356	542425	+	1070	protein_coding	GO:0005634,nucleus; GO:0016567,protein ubiquitination	--	At4g38940	ref|XP_018474027.1|	FBK95_ARATH,RecName: Full=F-box/kelch-repeat protein At4g38940;	A0A0D3BTM4_BRAOL,SubName: Full=Uncharacterized protein {ECO:0000313|EnsemblPlants:Bo4g059790.1};	--	--	--
RSG04304	6	9	9	0	0	0	8	0	-5.453	0.00674174	0.0220868	down	RSG04304	Rs_scaf36	599233	601315	-	2083	protein_coding	GO:0048046,apoplast; GO:0005507,copper ion binding; GO:0052716,hydroquinone:oxygen oxidoreductase activity; GO:0016722,oxidoreductase activity, oxidizing metal ions; GO:0046274,lignin catabolic process	--	At2g30210	ref|XP_018435196.1|	LAC3_ARATH,RecName: Full=Laccase-3; EC=1.10.3.2; AltName: Full=Benzenediol:oxygen oxidoreductase 3; AltName: Full=Diphenol oxidase 3; AltName: Full=Urishiol oxidase 3; Flags: Precursor;	A0A0D3BTK9_BRAOL,RecName: Full=Laccase {ECO:0000256|RuleBase:RU361119}; EC=1.10.3.2 {ECO:0000256|RuleBase:RU361119}; AltName: Full=Benzenediol:oxygen oxidoreductase {ECO:0000256|RuleBase:RU361119}; AltName: Full=Diphenol oxidase {ECO:0000256|RuleBase:RU361119}; AltName: Full=Urishiol oxidase {ECO:0000256|RuleBase:RU361119};	--	--	--
RSG04319	11	14	1	0	0	0	9	0	-5.5	0.0179677	0.0495808	down	RSG04319	Rs_scaf37	30545	31292	-	748	protein_coding	GO:0005737,cytoplasm; GO:0033588,Elongator holoenzyme complex; GO:0005634,nucleus; GO:0005524,ATP binding; GO:0005516,calmodulin binding; GO:0080178,5-carbamoylmethyl uridine residue modification; GO:0048366,leaf development; GO:0009933,meristem structural organization; GO:0006357,regulation of transcription by RNA polymerase II; GO:0010449,root meristem growth; GO:0006351,transcription, DNA-temp…	--	At1g13870	ref|XP_018448235.1|	KTI12_ARATH,RecName: Full=Protein KTI12 homolog {ECO:0000303|PubMed:20836892}; Short=AtKTI12 {ECO:0000303|PubMed:20836892}; AltName: Full=At1g13870; AltName: Full=Protein DEFORMED ROOTS AND LEAVES 1 {ECO:0000303|PubMed:8392411}; Short=AtDRL1 {ECO:0000303|PubMed:8392411}; AltName: Full=Protein ELONGATA4 {ECO:0000303|PubMed:10353913};	A0A1J3D3Q9_NOCCA,SubName: Full=Protein KTI12-like protein {ECO:0000313|EMBL:JAU13719.1};	--	--	--
RSG04320	502	342	52	0	0	0	299	0	-10.64	2.91777e-13	6.74765e-12	down	RSG04320	Rs_scaf37	32435	33928	+	1494	protein_coding	--	--	At1g13880	ref|XP_018460553.1|	--	A0A078HA28_BRANA,SubName: Full=BnaC03g56560D protein {ECO:0000313|EMBL:CDY34556.1};	--	--	--
RSG04328	486	359	177	1054	572	663	341	763	1.168	0.0106671	0.0323465	up	RSG04328	Rs_scaf37	66865	67338	+	474	protein_coding	GO:0009738,abscisic acid-activated signaling pathway; GO:0006952,defense response; GO:1900426,positive regulation of defense response to bacterium; GO:0009617,response to bacterium; GO:0009409,response to cold; GO:0009408,response to heat; GO:0009651,response to salt stress	--	At1g13930	emb|CDY34553.1|	NDRP1_ARATH,RecName: Full=Nodulin-related protein 1 {ECO:0000303|PubMed:20016941}; Short=AtNRP1 {ECO:0000303|PubMed:20016941}; AltName: Full=RPS2-interacting protein 11 {ECO:0000303|Ref.5};	A0A078HCR0_BRANA,SubName: Full=BnaC03g56530D protein {ECO:0000313|EMBL:CDY34553.1};	--	--	--
RSG04330	66	85	273	465	464	431	141	453	1.678	0.00286858	0.0107953	up	RSG04330	Rs_scaf37	76197	78219	+	2023	protein_coding	GO:0005634,nucleus; GO:0003677,DNA binding; GO:0003700,DNA-binding transcription factor activity; GO:0046872,metal ion binding; GO:0043565,sequence-specific DNA binding; GO:0044212,transcription regulatory region DNA binding; GO:0006952,defense response; GO:1900425,negative regulation of defense response to bacterium; GO:1900150,regulation of defense response to fungus; GO:0009723,response to eth…	--	At1g13960	emb|CDY36419.1|	WRKY4_ARATH,RecName: Full=Probable WRKY transcription factor 4; AltName: Full=WRKY DNA-binding protein 4;	A0A078HG82_BRANA,SubName: Full=BnaC05g10200D protein {ECO:0000313|EMBL:CDY36419.1};	WRKY	TF	WRKY
RSG04333	255	130	126	31	23	19	170	24	-2.796	1.12271e-08	1.38815e-07	down	RSG04333	Rs_scaf37	84113	84604	-	492	protein_coding	--	--	At1g14050	ref|XP_018451085.1|	--	A0A0D3DPL9_BRAOL,SubName: Full=Uncharacterized protein {ECO:0000313|EnsemblPlants:Bo8g065830.1};	--	--	--
RSG04337	2078	1211	1974	3958	3993	3174	1754	3708	1.08	0.000300916	0.00155446	up	RSG04337	Rs_scaf37	103095	104339	-	1245	protein_coding	GO:0051213,dioxygenase activity; GO:0046872,metal ion binding; GO:0009852,auxin catabolic process	--	At1g14120	ref|XP_018451808.1|	DAO_ORYSJ,RecName: Full=2-oxoglutarate-dependent dioxygenase DAO; EC=1.14.11.-; AltName: Full=Protein DIOXYGENASE FOR AUXIN OXIDATION;	R0IL17_9BRAS,SubName: Full=Uncharacterized protein {ECO:0000313|EMBL:EOA37728.1};	--	--	--
RSG04339	124	830	432	0	0	0	462	0	-11.271	6.27467e-16	1.985e-14	down	RSG04339	Rs_scaf37	109046	110053	+	1008	protein_coding	--	--	--	--	--	--	--	--	--
RSG04343	12	16	15	31	80	61	14	57	2.002	0.00101115	0.0044387	up	RSG04343	Rs_scaf37	124994	125914	-	921	protein_coding	GO:0005737,cytoplasm; GO:0005524,ATP binding; GO:0061630,ubiquitin protein ligase activity; GO:0031625,ubiquitin protein ligase binding; GO:0004842,ubiquitin-protein transferase activity; GO:0006281,DNA repair; GO:0033523,histone H2B ubiquitination; GO:0043161,proteasome-mediated ubiquitin-dependent protein catabolic process; GO:0000209,protein polyubiquitination; GO:0006511,ubiquitin-dependent p…	--	At1g14400	ref|XP_018451151.1|	UBC1_ARATH,RecName: Full=Ubiquitin-conjugating enzyme E2 1; EC=2.3.2.23; AltName: Full=E2 ubiquitin-conjugating enzyme 1; AltName: Full=Ubiquitin carrier protein 1; AltName: Full=Ubiquitin-conjugating enzyme E2-17 kDa 1; AltName: Full=Ubiquitin-protein ligase 1;	M4DJM5_BRARP,SubName: Full=Uncharacterized protein {ECO:0000313|EnsemblPlants:Bra016703.1-P};	--	--	--
RSG04345	449	288	385	1242	1029	1056	374	1109	1.572	6.81861e-09	8.73394e-08	up	RSG04345	Rs_scaf37	128471	129969	-	1499	protein_coding	--	--	--	--	--	--	Whirly	TF	Whirly
RSG04350	95	129	35	175	240	235	86	217	1.327	0.0117376	0.035021	up	RSG04350	Rs_scaf37	144856	147170	+	2315	protein_coding	--	--	--	--	--	--	--	--	--
RSG04352	493	366	392	91	68	83	417	81	-2.366	1.33592e-15	4.08217e-14	down	RSG04352	Rs_scaf37	159248	164361	-	5114	protein_coding	--	--	--	--	--	--	--	--	--
RSG04354	1307	3047	2431	5587	7125	8648	2262	7120	1.654	1.40823e-05	0.00010003	up	RSG04354	Rs_scaf37	170209	172650	+	2442	protein_coding	GO:0071013,catalytic step 2 spliceosome; GO:0005686,U2 snRNP; GO:0071004,U2-type prespliceosome; GO:0005684,U2-type spliceosomal complex; GO:0003723,RNA binding; GO:0000389,mRNA 3'-splice site recognition; GO:0000398,mRNA splicing, via spliceosome; GO:0000381,regulation of alternative mRNA splicing, via spliceosome	K12825: SF3A1, SAP114; splicing factor 3A subunit 1	At1g14650	ref|XP_018450831.1|	SF3A1_ARATH,RecName: Full=Probable splicing factor 3A subunit 1;	A0A0D3DPQ1_BRAOL,SubName: Full=Uncharacterized protein {ECO:0000313|EnsemblPlants:Bo8g066150.1};	--	--	--
RSG04357	70	73	67	184	165	136	70	162	1.203	0.000144931	0.000812331	up	RSG04357	Rs_scaf37	187966	189516	-	1551	protein_coding	--	--	--	ref|XP_013677777.1|	--	A0A078IQ43_BRANA,SubName: Full=BnaA08g31440D protein {ECO:0000313|EMBL:CDY52031.1};	--	--	--
RSG04365	3857	2665	2323	344	266	264	2948	291	-3.338	1.17516e-28	1.32658e-26	down	RSG04365	Rs_scaf37	223145	223759	+	615	protein_coding	GO:0048046,apoplast; GO:0004857,enzyme inhibitor activity; GO:0046910,pectinesterase inhibitor activity; GO:0071669,plant-type cell wall organization or biogenesis	--	At1g14890	ref|XP_018447801.1|	PMI11_ARATH,RecName: Full=Pectinesterase inhibitor 11 {ECO:0000305}; AltName: Full=Pectin methylesterase inhibitor 11 {ECO:0000303|PubMed:28082716}; Short=AtPMEI11 {ECO:0000303|PubMed:28082716}; Flags: Precursor;	A0A078IRH8_BRANA,SubName: Full=BnaA08g31370D protein {ECO:0000313|EMBL:CDY52024.1};	--	--	--
RSG04366	884	511	232	198	201	184	542	194	-1.478	0.00297187	0.0111373	down	RSG04366	Rs_scaf37	224933	225496	-	564	protein_coding	GO:0005737,cytoplasm; GO:0005524,ATP binding; GO:0006457,protein folding	--	At1g14980	ref|XP_009110512.1|	CH10_BRANA,RecName: Full=10 kDa chaperonin; AltName: Full=Chaperonin 10; Short=CPN10; AltName: Full=Protein groES;	M4DJJ9_BRARP,SubName: Full=Uncharacterized protein {ECO:0000313|EnsemblPlants:Bra016677.1-P};	--	--	--
RSG04376	32	35	12	0	1	0	26	0	-6.174	5.4992e-05	0.000343845	down	RSG04376	Rs_scaf37	257078	259831	-	2754	protein_coding	GO:0005829,cytosol; GO:0005634,nucleus; GO:0003700,DNA-binding transcription factor activity; GO:0046872,metal ion binding; GO:0046983,protein dimerization activity; GO:0000977,RNA polymerase II regulatory region sequence-specific DNA binding; GO:0009791,post-embryonic development; GO:0006357,regulation of transcription by RNA polymerase II; GO:0006351,transcription, DNA-templated	--	At1g15300	ref|XP_018448237.1|	DSLE_ARATH,RecName: Full=Zinc finger BED domain-containing protein DAYSLEEPER; AltName: Full=Transposase-like protein DAYSLEEPER;	A0A0D3DPS1_BRAOL,SubName: Full=Uncharacterized protein {ECO:0000313|EnsemblPlants:Bo8g066350.1}; Flags: Fragment;	--	--	--
RSG04377	1373	1151	1684	3468	3083	2589	1403	3047	1.119	1.596e-05	0.000111948	up	RSG04377	Rs_scaf37	261193	262798	-	1606	protein_coding	--	--	--	ref|XP_018451680.1|	--	M4DJI7_BRARP,SubName: Full=Uncharacterized protein {ECO:0000313|EnsemblPlants:Bra016665.1-P};	--	--	--
RSG04390	6	12	7	316	346	477	8	380	5.491	5.53424e-33	9.23806e-31	up	RSG04390	Rs_scaf37	311244	318135	+	6892	protein_coding	--	--	--	--	--	--	--	--	--
RSG04391	136	168	89	2	0	0	131	1	-7.584	4.62344e-11	7.96338e-10	down	RSG04391	Rs_scaf37	318741	319919	-	1179	protein_coding	--	--	--	--	--	--	--	--	--
RSG04392	3252	1520	1521	720	759	847	2098	775	-1.435	0.000158156	0.000878451	down	RSG04392	Rs_scaf37	320625	321524	+	900	protein_coding	GO:0022626,cytosolic ribosome; GO:0022627,cytosolic small ribosomal subunit; GO:0005634,nucleus; GO:0042788,polysomal ribosome; GO:0003735,structural constituent of ribosome; GO:0006412,translation	--	At2g32060	ref|XP_018447870.1|	RS122_ARATH,RecName: Full=40S ribosomal protein S12-2;	A0A1J3CHP9_NOCCA,RecName: Full=40S ribosomal protein S12 {ECO:0000256|RuleBase:RU000670};	--	--	--
RSG04395	3	2	0	14	14	11	2	13	3.207	0.01506	0.0430273	up	RSG04395	Rs_scaf37	334852	335118	-	267	protein_coding	--	--	At1g16170	ref|XP_018449680.1|	--	M4DJG4_BRARP,SubName: Full=Uncharacterized protein {ECO:0000313|EnsemblPlants:Bra016642.1-P};	--	--	--
RSG04403	0	0	0	998	915	570	0	828	12.189	8.72013e-23	5.92327e-21	up	RSG04403	Rs_scaf37	379289	392090	+	12802	protein_coding	--	--	--	--	--	--	--	--	--
RSG04405	304	338	256	625	666	669	299	653	1.127	1.04812e-06	9.38433e-06	up	RSG04405	Rs_scaf37	400224	402885	-	2662	protein_coding	--	--	--	--	--	--	--	--	--
RSG04407	0	2	61	147	286	283	21	239	3.503	0.00553257	0.0187034	up	RSG04407	Rs_scaf37	409842	414035	+	4194	protein_coding	--	--	--	--	--	--	--	--	--
RSG04409	423	408	373	35	38	71	401	48	-3.055	3.27703e-16	1.07236e-14	down	RSG04409	Rs_scaf37	422618	423267	-	650	protein_coding	--	--	At1g16730	ref|XP_018450739.1|	--	A0A1J3JCC0_NOCCA,SubName: Full=Uncharacterized protein {ECO:0000313|EMBL:JAU90065.1}; Flags: Fragment;	--	--	--
RSG04422	0	3	0	54	69	133	1	85	6.178	7.82537e-09	9.89825e-08	up	RSG04422	Rs_scaf37	468199	468937	+	739	protein_coding	--	--	At1g16960	ref|XP_018451770.1|	--	M4DJE4_BRARP,SubName: Full=Uncharacterized protein {ECO:0000313|EnsemblPlants:Bra016622.1-P};	--	--	--
RSG04423	224	200	146	732	553	476	190	587	1.631	3.47218e-07	3.38292e-06	up	RSG04423	Rs_scaf37	469860	473305	-	3446	protein_coding	GO:0016021,integral component of membrane; GO:0020037,heme binding; GO:0005506,iron ion binding; GO:0004497,monooxygenase activity; GO:0016705,oxidoreductase activity, acting on paired donors, with incorporation or reduction of molecular oxygen; GO:0040008,regulation of growth	--	At1g17060	ref|XP_009117728.1|	C72C1_ARATH,RecName: Full=Cytochrome P450 72C1; EC=1.14.-.-; AltName: Full=Protein CHIBI 2; AltName: Full=Protein DWARFISH WITH LOW FERTILITY; AltName: Full=Protein SHRINK 1; AltName: Full=Protein SUPPRESSOR OF PHYB-4 PROTEIN 7;	M4ED32_BRARP,SubName: Full=Uncharacterized protein {ECO:0000313|EnsemblPlants:Bra026692.1-P};	--	--	--
RSG04431	0	1	0	1983	1274	1681	0	1646	12.219	1.72049e-23	1.27041e-21	up	RSG04431	Rs_scaf37	497193	497715	-	523	protein_coding	--	--	--	--	--	--	--	--	--
RSG04438	70	75	105	5	14	15	83	11	-2.9	1.18235e-06	1.04815e-05	down	RSG04438	Rs_scaf37	519051	521958	+	2908	protein_coding	--	--	At1g17360_2	ref|XP_018448032.1|	--	V4KUT3_EUTSA,SubName: Full=Uncharacterized protein {ECO:0000313|EMBL:ESQ35064.1};	--	--	--
RSG04441	67	100	163	360	365	219	110	315	1.508	0.000727606	0.00334511	up	RSG04441	Rs_scaf37	533402	534661	-	1260	protein_coding	GO:0005634,nucleus; GO:0003714,transcription corepressor activity; GO:0006952,defense response; GO:1903507,negative regulation of nucleic acid-templated transcription; GO:0031347,regulation of defense response; GO:2000022,regulation of jasmonic acid mediated signaling pathway; GO:0006355,regulation of transcription, DNA-templated; GO:0009753,response to jasmonic acid; GO:0009611,response to wound…	--	At1g17380	emb|CDY71875.1|	TI11A_ARATH,RecName: Full=Protein TIFY 11A; AltName: Full=Jasmonate ZIM domain-containing protein 5;	A0A078JZT4_BRANA,SubName: Full=BnaC08g48340D protein {ECO:0000313|EMBL:CDY71875.1};	Tify	TF	Tify
RSG04446	73	51	92	0	0	0	72	0	-8.591	1.50718e-10	2.41564e-09	down	RSG04446	Rs_scaf37	568308	568757	-	450	protein_coding	--	--	At5g02210	ref|XP_022570755.1|	--	M4DJC2_BRARP,SubName: Full=Uncharacterized protein {ECO:0000313|EnsemblPlants:Bra016600.1-P};	--	--	--
RSG04460	58	80	254	845	1260	997	131	1034	2.976	1.37056e-07	1.42799e-06	up	RSG04460	Rs_scaf37	636993	641078	+	4086	protein_coding	--	--	--	--	--	--	--	--	--
RSG04462	382	372	444	74	73	74	399	74	-2.438	1.01958e-20	5.49765e-19	down	RSG04462	Rs_scaf37	648323	649386	+	1064	protein_coding	--	--	--	ref|XP_018450341.1|	--	A0A0D3DQ32_BRAOL,SubName: Full=Uncharacterized protein {ECO:0000313|EnsemblPlants:Bo8g067460.1};	--	--	--
RSG04465	63	87	55	8	15	13	68	12	-2.485	7.60673e-06	5.73695e-05	down	RSG04465	Rs_scaf40	11477	17174	-	5698	protein_coding	--	--	--	--	--	--	--	--	--
RSG04466	0	0	0	197	159	129	0	162	9.832	8.41507e-15	2.32671e-13	up	RSG04466	Rs_scaf40	23309	26924	-	3616	protein_coding	GO:0004190,aspartic-type endopeptidase activity; GO:0004519,endonuclease activity; GO:0003676,nucleic acid binding; GO:0003964,RNA-directed DNA polymerase activity; GO:0008270,zinc ion binding; GO:0015074,DNA integration	--	At2g05390	gb|AAD32898.1|	POLX_TOBAC,RecName: Full=Retrovirus-related Pol polyprotein from transposon TNT 1-94; Includes: RecName: Full=Protease; EC=3.4.23.-; Includes: RecName: Full=Reverse transcriptase; EC=2.7.7.49; Includes: RecName: Full=Endonuclease;	A0A0D3B353_BRAOL,SubName: Full=Uncharacterized protein {ECO:0000313|EnsemblPlants:Bo3g019830.1};	--	--	--
RSG04469	1971	1337	715	697	575	630	1341	634	-1.08	0.00786638	0.0250865	down	RSG04469	Rs_scaf40	54060	55868	-	1809	protein_coding	--	--	--	--	--	--	--	--	--
RSG04470	5621	2448	5604	1866	1624	1779	4558	1756	-1.375	0.000238087	0.00126552	down	RSG04470	Rs_scaf40	56975	57670	+	696	protein_coding	GO:0031305,integral component of mitochondrial inner membrane; GO:0005743,mitochondrial inner membrane; GO:0005744,TIM23 mitochondrial import inner membrane translocase complex; GO:0005741,mitochondrial outer membrane; GO:0005739,mitochondrion; GO:0030150,protein import into mitochondrial matrix	K17795: TIM17; mitochondrial import inner membrane translocase subunit TIM17	At2g37410	ref|XP_018433915.1|	TI172_ARATH,RecName: Full=Mitochondrial import inner membrane translocase subunit TIM17-2;	A0A0D3BR83_BRAOL,SubName: Full=Uncharacterized protein {ECO:0000313|EnsemblPlants:Bo4g030590.1}; Flags: Fragment;	--	--	--
RSG04475	3	11	0	46	79	37	5	54	3.505	0.00148873	0.00616922	up	RSG04475	Rs_scaf40	79832	85444	-	5613	protein_coding	--	--	--	--	--	--	--	--	--
RSG04480	302	997	144	3	0	14	481	6	-6.391	6.14672e-10	9.03497e-09	down	RSG04480	Rs_scaf40	107786	113777	-	5992	protein_coding	--	--	--	--	--	--	--	--	--
RSG04483	3	5	1	460	423	543	3	475	7.423	1.26356e-35	2.49391e-33	up	RSG04483	Rs_scaf40	128395	129927	-	1533	protein_coding	GO:0005634,nucleus; GO:0003700,DNA-binding transcription factor activity; GO:0043565,sequence-specific DNA binding; GO:0009957,epidermal cell fate specification; GO:0010214,seed coat development; GO:0006351,transcription, DNA-templated	--	At2g37260	ref|XP_018433934.1|	WRK44_ARATH,RecName: Full=WRKY transcription factor 44; AltName: Full=Protein TRANSPARENT TESTA GLABRA 2; AltName: Full=WRKY DNA-binding protein 44;	V4M7R8_EUTSA,SubName: Full=Uncharacterized protein {ECO:0000313|EMBL:ESQ52359.1};	WRKY	TF	WRKY
RSG04484	388	431	329	1369	1292	1429	383	1363	1.834	7.3158e-17	2.57671e-15	up	RSG04484	Rs_scaf40	133734	135203	+	1470	protein_coding	--	--	--	--	--	--	--	--	--
RSG04485	0	3	0	18	69	105	1	64	5.793	4.3187e-06	3.41212e-05	up	RSG04485	Rs_scaf40	136473	137805	+	1333	protein_coding	--	--	--	--	--	--	--	--	--
RSG04488	31	62	13	293	184	190	35	222	2.662	1.11121e-05	8.10414e-05	up	RSG04488	Rs_scaf40	171612	173656	+	2045	protein_coding	GO:0009507,chloroplast	--	At2g37080	ref|XP_018439720.1|	ICR2_ARATH,RecName: Full=Interactor of constitutive active ROPs 2, chloroplastic; AltName: Full=ROP-interactive partner 2; Flags: Precursor;	A0A087H396_ARAAL,SubName: Full=Uncharacterized protein {ECO:0000313|EMBL:KFK36598.1};	--	--	--
RSG04489	189	331	304	614	567	673	275	618	1.164	0.000157139	0.000873884	up	RSG04489	Rs_scaf40	173935	177829	-	3895	protein_coding	GO:0016021,integral component of membrane; GO:0005524,ATP binding; GO:0004674,protein serine/threonine kinase activity	--	At2g37050	ref|XP_018439716.1|	Y1677_ARATH,RecName: Full=Probable LRR receptor-like serine/threonine-protein kinase At1g67720; EC=2.7.11.1; Flags: Precursor;	A0A0D3BRB3_BRAOL,SubName: Full=Uncharacterized protein {ECO:0000313|EnsemblPlants:Bo4g030890.1};	--	--	--
RSG04490	66	342	12	600	833	2285	140	1239	3.147	0.000929056	0.0041221	up	RSG04490	Rs_scaf40	187161	190468	+	3308	protein_coding	GO:0005737,cytoplasm; GO:0045548,phenylalanine ammonia-lyase activity; GO:0009800,cinnamic acid biosynthetic process; GO:0009819,drought recovery; GO:0006559,L-phenylalanine catabolic process; GO:0046274,lignin catabolic process; GO:0009555,pollen development; GO:0080167,response to karrikin; GO:0006979,response to oxidative stress; GO:0010224,response to UV-B; GO:0046244,salicylic acid catabolic…	--	At2g37040	ref|XP_018440140.1|	PAL1_ARATH,RecName: Full=Phenylalanine ammonia-lyase 1; EC=4.3.1.24;	A0A0D3BRB5_BRAOL,RecName: Full=Phenylalanine ammonia-lyase {ECO:0000256|RuleBase:RU003955}; EC=4.3.1.24 {ECO:0000256|RuleBase:RU003955};	--	--	--
RSG04498	258	366	47	946	555	974	224	825	1.885	0.00422753	0.0149099	up	RSG04498	Rs_scaf40	228946	230518	-	1573	protein_coding	--	--	At2g36950	--	--	--	--	--	--
RSG04501	3159	1535	1498	928	919	878	2064	908	-1.183	0.00128821	0.00546158	down	RSG04501	Rs_scaf40	236574	237491	+	918	protein_coding	GO:0005829,cytosol; GO:0005789,endoplasmic reticulum membrane; GO:0012507,ER to Golgi transport vesicle membrane; GO:0005794,Golgi apparatus; GO:0000139,Golgi membrane; GO:0016021,integral component of membrane; GO:0031902,late endosome membrane; GO:0031201,SNARE complex; GO:0005484,SNAP receptor activity; GO:0000149,SNARE binding; GO:0006888,ER to Golgi vesicle-mediated transport; GO:0006896,Gol…	--	At2g36900	ref|XP_018439282.1|	MEM11_ARATH,RecName: Full=Membrin-11; Short=AtMEMB11; AltName: Full=27 kDa Golgi SNARE protein; AltName: Full=Golgi SNAP receptor complex member 2-1;	M4CLZ6_BRARP,RecName: Full=Membrin {ECO:0000256|PIRNR:PIRNR028865};	--	--	--
RSG04504	8720	7507	5441	3690	3615	3246	7223	3517	-1.038	6.4829e-05	0.000398602	down	RSG04504	Rs_scaf40	250946	252118	+	1173	protein_coding	GO:0005829,cytosol; GO:0005634,nucleus; GO:0005886,plasma membrane; GO:0009506,plasmodesma; GO:0005524,ATP binding; GO:0005507,copper ion binding; GO:0004478,methionine adenosyltransferase activity; GO:0009809,lignin biosynthetic process; GO:0006730,one-carbon metabolic process; GO:0009860,pollen tube growth; GO:0006556,S-adenosylmethionine biosynthetic process	K00789: metK; S-adenosylmethionine synthetase [EC:2.5.1.6]	At2g36880	ref|XP_018439279.1|	METK3_ARATH,RecName: Full=S-adenosylmethionine synthase 3; Short=AdoMet synthase 3; EC=2.5.1.6 {ECO:0000269|PubMed:16365035}; AltName: Full=Methionine adenosyltransferase 3; Short=MAT 3;	A0A0D3B5A9_BRAOL,RecName: Full=S-adenosylmethionine synthase {ECO:0000256|RuleBase:RU000541}; EC=2.5.1.6 {ECO:0000256|RuleBase:RU000541};	--	--	--
RSG04507	9902	5034	7627	603	679	1198	7521	827	-3.186	9.63348e-16	2.98438e-14	down	RSG04507	Rs_scaf40	264879	266625	+	1747	protein_coding	--	--	--	--	--	--	--	--	--
RSG04535	5	9	12	95	28	18	9	47	2.411	0.00603671	0.0200895	up	RSG04535	Rs_scaf40	410933	413451	-	2519	protein_coding	--	--	--	--	--	--	--	--	--
RSG04536	50	41	0	0	0	0	30	0	-7.349	0.00156004	0.00640383	down	RSG04536	Rs_scaf40	432166	435368	+	3203	protein_coding	--	--	--	--	--	--	--	--	--
RSG04538	21	12	2	0	0	0	12	0	-5.995	0.00320306	0.0118466	down	RSG04538	Rs_scaf40	443393	443701	+	309	protein_coding	--	--	At5g26350	ref|XP_013654128.1|	--	M4F6Q8_BRARP,SubName: Full=Uncharacterized protein {ECO:0000313|EnsemblPlants:Bra036768.1-P};	--	--	--
RSG04546	163	423	558	673	872	1209	381	918	1.264	0.0100681	0.0307979	up	RSG04546	Rs_scaf40	478317	480341	+	2025	protein_coding	--	--	--	--	--	--	--	--	--
RSG04557	64	38	17	5	5	4	40	5	-3.067	0.000247887	0.00130985	down	RSG04557	Rs_scaf40	532352	537393	+	5042	protein_coding	--	--	--	--	--	--	--	--	--
RSG04558	16665	5794	6032	2648	2470	2976	9497	2698	-1.815	7.6243e-05	0.000460392	down	RSG04558	Rs_scaf40	538098	538967	-	870	protein_coding	GO:0005634,nucleus; GO:0005840,ribosome; GO:0003735,structural constituent of ribosome; GO:0006412,translation	--	At3g52590	ref|XP_015689826.1|	RL40B_ORYSJ,RecName: Full=Ubiquitin-60S ribosomal protein L40-2; Contains: RecName: Full=Ubiquitin; Contains: RecName: Full=60S ribosomal protein L40-2; AltName: Full=CEP52; Flags: Precursor;	Q3KN73_VITVI,SubName: Full=Ubiquitin-60S ribosomal L40 fusion protein {ECO:0000313|EMBL:CAI56329.1};	--	--	--
RSG04579	1858	2253	352	11	10	10	1488	10	-7.153	2.25418e-26	2.09913e-24	down	RSG04579	Rs_scaf42	46964	47423	-	460	protein_coding	--	--	--	ref|XP_018470274.1|	--	A0A078K1B8_BRANA,SubName: Full=BnaAnng37980D protein {ECO:0000313|EMBL:CDY71571.1};	--	--	--
RSG04583	783	834	499	197	229	187	705	204	-1.788	8.79491e-09	1.10489e-07	down	RSG04583	Rs_scaf42	60869	62597	-	1729	protein_coding	--	--	--	--	--	--	--	--	--
RSG04592	295	181	253	38	59	66	243	54	-2.159	3.83215e-08	4.36359e-07	down	RSG04592	Rs_scaf42	107727	108206	+	480	protein_coding	GO:0005783,endoplasmic reticulum; GO:0005789,endoplasmic reticulum membrane; GO:0004343,glucosamine 6-phosphate N-acetyltransferase activity; GO:0006044,N-acetylglucosamine metabolic process; GO:0006048,UDP-N-acetylglucosamine biosynthetic process	K00621: GNPNAT1, GNA1; glucosamine-phosphate N-acetyltransferase [EC:2.3.1.4]	At5g15770	ref|XP_018449962.1|	GNA1_ARATH,RecName: Full=Glucosamine 6-phosphate N-acetyltransferase; EC=2.3.1.4 {ECO:0000269|PubMed:22329777}; AltName: Full=Glucose-6-phosphate acetyltransferase 1; Short=AtGNA1; AltName: Full=Phosphoglucosamine acetylase; AltName: Full=Phosphoglucosamine transacetylase; AltName: Full=Protein LIGNESCENS;	M4E434_BRARP,SubName: Full=Uncharacterized protein {ECO:0000313|EnsemblPlants:Bra023537.1-P};	GNAT	TR	GNAT
RSG04610	1892	1029	1175	548	451	444	1365	481	-1.504	3.58863e-06	2.88765e-05	down	RSG04610	Rs_scaf42	233469	234914	+	1446	protein_coding	GO:0005618,cell wall; GO:0005829,cytosol; GO:0005634,nucleus; GO:0051287,NAD binding; GO:0003979,UDP-glucose 6-dehydrogenase activity; GO:0005975,carbohydrate metabolic process; GO:0052546,cell wall pectin metabolic process; GO:0006024,glycosaminoglycan biosynthetic process; GO:0006065,UDP-glucuronate biosynthetic process	K00012: UGDH, ugd; UDPglucose 6-dehydrogenase [EC:1.1.1.22]	At5g15490	ref|XP_018471720.1|	UGDH3_ARATH,RecName: Full=UDP-glucose 6-dehydrogenase 3; Short=UDP-Glc dehydrogenase 3; Short=UDP-GlcDH 3; Short=UDPGDH 3; EC=1.1.1.22; AltName: Full=At-UGD3;	A0A0D3AJ76_BRAOL,RecName: Full=UDP-glucose 6-dehydrogenase {ECO:0000256|PIRNR:PIRNR000124}; EC=1.1.1.22 {ECO:0000256|PIRNR:PIRNR000124};	--	--	--
RSG04618	131	158	62	326	296	336	117	319	1.451	0.000578679	0.00273784	up	RSG04618	Rs_scaf42	267335	268284	-	950	protein_coding	--	--	--	--	--	--	--	--	--
RSG04622	134	241	430	0	2	2	268	1	-7.658	1.81494e-16	6.15747e-15	down	RSG04622	Rs_scaf42	282874	284349	-	1476	protein_coding	--	--	--	--	--	--	--	--	--
RSG04624	214	241	238	0	0	0	231	0	-10.271	9.89619e-17	3.43542e-15	down	RSG04624	Rs_scaf42	292059	292843	+	785	protein_coding	--	--	At4g09710	ref|XP_018460613.1|	--	A0A078I6W3_BRANA,SubName: Full=BnaC02g22580D protein {ECO:0000313|EMBL:CDY45862.1};	--	--	--
RSG04625	24	12	141	2	0	0	59	1	-6.384	4.21091e-05	0.000270294	down	RSG04625	Rs_scaf42	303253	304912	+	1660	protein_coding	GO:0005634,nucleus; GO:0003677,DNA binding; GO:0003700,DNA-binding transcription factor activity; GO:0043565,sequence-specific DNA binding; GO:0006351,transcription, DNA-templated	--	--	emb|CDY70306.1|	HAT7_ARATH,RecName: Full=Homeobox-leucine zipper protein HAT7; AltName: Full=HD-ZIP protein ATHB-3; AltName: Full=Homeodomain transcription factor ATHB-3; AltName: Full=Homeodomain-leucine zipper protein HAT7; Short=HD-ZIP protein 7;	A0A078JXX6_BRANA,SubName: Full=BnaCnng67720D protein {ECO:0000313|EMBL:CDY70306.1};	HB-HD-ZIP	TF	HB->HB-HD-ZIP
RSG04636	205	111	281	77	78	101	199	85	-1.221	0.00702787	0.0228288	down	RSG04636	Rs_scaf42	378985	380203	-	1219	protein_coding	--	--	--	--	--	--	--	--	--
RSG04656	31	91	98	276	283	430	73	330	2.155	1.60326e-05	0.000112407	up	RSG04656	Rs_scaf42	540879	544095	-	3217	protein_coding	--	--	--	--	--	--	--	--	--
RSG04657	286	126	162	87	73	78	191	79	-1.27	0.00309537	0.0115093	down	RSG04657	Rs_scaf42	544591	545149	+	559	protein_coding	--	--	--	--	--	--	--	--	--
RSG04660	247	174	191	65	92	43	204	67	-1.603	0.000106434	0.000617851	down	RSG04660	Rs_scaf42	561624	561857	-	234	protein_coding	GO:0016021,integral component of membrane; GO:0005742,mitochondrial outer membrane translocase complex; GO:0030150,protein import into mitochondrial matrix	K17771: TOM7; mitochondrial import receptor subunit TOM7	At1g64220	ref|XP_018453179.1|	TOM72_ARATH,RecName: Full=Mitochondrial import receptor subunit TOM7-2; AltName: Full=Translocase of outer membrane 7 kDa subunit 2;	A0A078HBA2_BRANA,SubName: Full=BnaC06g13590D protein {ECO:0000313|EMBL:CDY35027.1};	--	--	--
RSG04667	168	83	83	35	31	26	111	31	-1.847	0.000193928	0.00105109	down	RSG04667	Rs_scaf42	584266	585933	+	1668	protein_coding	GO:0043231,intracellular membrane-bounded organelle; GO:0005739,mitochondrion; GO:0004519,endonuclease activity; GO:0003723,RNA binding; GO:1900864,mitochondrial RNA modification	--	At1g64310	ref|XP_018455943.1|	PP104_ARATH,RecName: Full=Putative pentatricopeptide repeat-containing protein At1g64310;	A0A0D3E4B0_BRAOL,SubName: Full=Uncharacterized protein {ECO:0000313|EnsemblPlants:Bo9g032540.1};	--	--	--
RSG04681	0	0	0	213	322	344	0	293	10.69	1.36455e-17	5.20953e-16	up	RSG04681	Rs_scaf44	45088	45482	+	395	protein_coding	GO:0048046,apoplast; GO:0009505,plant-type cell wall; GO:0005773,vacuole; GO:0004565,beta-galactosidase activity; GO:0030246,carbohydrate binding; GO:0005975,carbohydrate metabolic process	--	At4g36360	ref|XP_010437357.1|	BGAL3_ARATH,RecName: Full=Beta-galactosidase 3; Short=Lactase 3; EC=3.2.1.23; Flags: Precursor;	M4DMM1_BRARP,SubName: Full=Uncharacterized protein {ECO:0000313|EnsemblPlants:Bra017756.1-P};	--	--	--
RSG04684	169	253	479	1924	1496	1718	300	1713	2.506	2.57567e-09	3.50458e-08	up	RSG04684	Rs_scaf44	56987	60766	-	3780	protein_coding	--	--	At5g52530	ref|XP_018448405.1|	--	A0A078IQY8_BRANA,SubName: Full=BnaA08g31020D protein {ECO:0000313|EMBL:CDY52367.1}; Flags: Fragment;	--	--	--
RSG04698	377	219	284	0	0	0	293	0	-10.612	2.7822e-17	1.01642e-15	down	RSG04698	Rs_scaf44	129567	129830	-	264	protein_coding	--	--	--	--	--	--	--	--	--
RSG04710	17	107	32	0	2	0	52	1	-6.354	1.33047e-05	9.48576e-05	down	RSG04710	Rs_scaf44	205704	208018	-	2315	protein_coding	--	--	--	--	--	--	--	--	--
RSG04713	55	268	282	629	564	684	202	626	1.627	0.00429756	0.015111	up	RSG04713	Rs_scaf44	224893	228955	+	4063	protein_coding	--	--	--	--	--	--	--	--	--
RSG04714	179	316	991	139	183	153	495	158	-1.646	0.0077748	0.0248335	down	RSG04714	Rs_scaf44	236613	238015	+	1403	protein_coding	GO:0016020,membrane; GO:0046872,metal ion binding; GO:0030570,pectate lyase activity; GO:0045490,pectin catabolic process; GO:0009624,response to nematode	--	At4g24780	ref|XP_018451605.1|	PLY18_ARATH,RecName: Full=Probable pectate lyase 18; EC=4.2.2.2; AltName: Full=Pectate lyase A10; Flags: Precursor;	A0A0D3DMS1_BRAOL,RecName: Full=Pectate lyase {ECO:0000256|RuleBase:RU361123}; EC=4.2.2.2 {ECO:0000256|RuleBase:RU361123};	--	--	--
RSG04716	1136	989	1225	2725	2353	2954	1117	2677	1.261	5.72227e-09	7.41133e-08	up	RSG04716	Rs_scaf44	241073	243646	-	2574	protein_coding	GO:0005737,cytoplasm; GO:0005773,vacuole; GO:0043130,ubiquitin binding; GO:0008270,zinc ion binding; GO:0016236,macroautophagy; GO:0051258,protein polymerization; GO:0015031,protein transport	--	At4g24690_1	ref|XP_018450884.1|	NBR1_ARATH,RecName: Full=Protein NBR1 homolog {ECO:0000305}; Short=AtNBR1 {ECO:0000303|PubMed:21606687}; AltName: Full=At4g24690 {ECO:0000312|EMBL:AAP37784.1};	A0A0D3DMS0_BRAOL,SubName: Full=Uncharacterized protein {ECO:0000313|EnsemblPlants:Bo8g050430.1};	--	--	--
RSG04731	498	866	884	1869	2899	4824	749	3197	2.092	1.28046e-06	1.12811e-05	up	RSG04731	Rs_scaf44	315922	322915	+	6994	protein_coding	--	--	--	--	--	--	--	--	--
RSG04735	6	9	4	25	23	18	6	22	1.852	0.017333	0.048158	up	RSG04735	Rs_scaf44	333083	333662	+	580	protein_coding	--	--	--	ref|XP_018449025.1|	--	--	--	--	--
RSG04753	397	202	295	628	675	630	298	644	1.118	0.000608928	0.00286411	up	RSG04753	Rs_scaf44	429093	430151	+	1059	protein_coding	GO:0005634,nucleus; GO:0016567,protein ubiquitination	--	At4g38940	ref|XP_018463339.1|	FBK95_ARATH,RecName: Full=F-box/kelch-repeat protein At4g38940;	A0A0D3B8D5_BRAOL,SubName: Full=Uncharacterized protein {ECO:0000313|EnsemblPlants:Bo3g047060.1};	--	--	--
RSG04754	385	465	576	1034	1229	1078	475	1114	1.226	1.94429e-06	1.6522e-05	up	RSG04754	Rs_scaf44	430787	434556	+	3770	protein_coding	--	--	--	--	--	--	--	--	--
RSG04755	12	13	11	197	221	181	12	200	4.061	8.06415e-24	6.21791e-22	up	RSG04755	Rs_scaf44	435116	436626	-	1511	protein_coding	GO:0005634,nucleus; GO:0016567,protein ubiquitination	--	At4g38940	ref|XP_018450522.1|	FBK95_ARATH,RecName: Full=F-box/kelch-repeat protein At4g38940;	A0A0D3B8D5_BRAOL,SubName: Full=Uncharacterized protein {ECO:0000313|EnsemblPlants:Bo3g047060.1};	--	--	--
RSG04757	1466	1305	2243	676	469	402	1671	516	-1.697	1.09493e-06	9.75888e-06	down	RSG04757	Rs_scaf44	447181	450599	+	3419	protein_coding	--	--	--	--	--	--	--	--	--
RSG04758	243	446	460	160	127	173	383	153	-1.325	0.000308457	0.00158741	down	RSG04758	Rs_scaf44	450977	455066	-	4090	protein_coding	--	--	--	--	--	--	--	--	--
RSG04759	0	0	0	15	16	15	0	15	6.44	0.000120836	0.000691099	up	RSG04759	Rs_scaf44	456758	457873	-	1116	protein_coding	GO:0005694,chromosome; GO:0005737,cytoplasm; GO:0005634,nucleus; GO:0043140,ATP-dependent 3'-5' DNA helicase activity; GO:0003677,DNA binding; GO:0009378,four-way junction helicase activity; GO:0000724,double-strand break repair via homologous recombination; GO:0016567,protein ubiquitination	--	At1g44080	ref|XP_018450136.1|	FB311_ARATH,RecName: Full=F-box protein At4g35733;	A0A0D3BK68_BRAOL,SubName: Full=Uncharacterized protein {ECO:0000313|EnsemblPlants:Bo3g155710.1};	--	--	--
RSG04761	79	51	17	192	163	361	49	239	2.304	0.000243305	0.00128889	up	RSG04761	Rs_scaf44	466337	466726	+	390	protein_coding	--	--	--	emb|CDY69938.1|	--	A0A078JQS4_BRANA,SubName: Full=BnaAnng32090D protein {ECO:0000313|EMBL:CDY69938.1};	--	--	--
RSG04762	400	349	289	90	108	178	346	125	-1.46	9.44591e-05	0.000556499	down	RSG04762	Rs_scaf44	467317	468198	-	882	protein_coding	--	--	At4g35720	ref|XP_018448994.1|	--	M4D224_BRARP,SubName: Full=Uncharacterized protein {ECO:0000313|EnsemblPlants:Bra010524.1-P};	--	--	--
RSG04768	591	273	441	0	0	0	435	0	-11.181	1.09269e-18	4.71027e-17	down	RSG04768	Rs_scaf44	486105	487475	+	1371	protein_coding	--	--	--	ref|XP_018443847.1|	--	A0A078IZR3_BRANA,SubName: Full=BnaCnng29810D protein {ECO:0000313|EMBL:CDY56063.1};	--	--	--
RSG04773	189	126	53	61	40	19	123	40	-1.612	0.0138785	0.0402007	down	RSG04773	Rs_scaf44	503358	504441	+	1084	protein_coding	GO:0005634,nucleus; GO:0003677,DNA binding; GO:0003700,DNA-binding transcription factor activity; GO:0007275,multicellular organism development; GO:0006351,transcription, DNA-templated	--	At4g35550	ref|XP_018449389.1|	WOX13_ARATH,RecName: Full=WUSCHEL-related homeobox 13;	M4D231_BRARP,SubName: Full=Uncharacterized protein {ECO:0000313|EnsemblPlants:Bra010531.1-P};	HB-WOX	TF	HB->HB-WOX
RSG04774	1209	760	517	174	149	140	829	154	-2.422	3.98229e-10	6.01986e-09	down	RSG04774	Rs_scaf44	507682	508275	+	594	protein_coding	GO:0016021,integral component of membrane; GO:0046872,metal ion binding; GO:0061630,ubiquitin protein ligase activity; GO:0006952,defense response; GO:0043161,proteasome-mediated ubiquitin-dependent protein catabolic process; GO:0010200,response to chitin	--	At4g35480	ref|XP_018449789.1|	ATL45_ARATH,RecName: Full=Probable E3 ubiquitin-protein ligase ATL45 {ECO:0000305}; EC=2.3.2.27 {ECO:0000305}; AltName: Full=RING-H2 finger A3b {ECO:0000303|PubMed:9781696}; AltName: Full=RING-H2 finger protein ATL45 {ECO:0000305}; AltName: Full=RING-H2 zinc finger protein RHA3b {ECO:0000305}; AltName: Full=RING-type E3 ubiquitin transferase ATL45 {ECO:0000305};	A0A1J3JYF7_NOCCA,SubName: Full=RING-H2 finger protein ATL45 {ECO:0000313|EMBL:JAU97140.1}; Flags: Fragment;	--	--	--
RSG04790	337	424	447	196	207	128	403	177	-1.187	0.000186244	0.00101541	down	RSG04790	Rs_scaf46	14487	16402	-	1916	protein_coding	--	--	--	--	--	--	--	--	--
RSG04794	41	52	74	7	12	3	56	7	-2.905	3.34264e-05	0.000219086	down	RSG04794	Rs_scaf46	25424	26080	-	657	protein_coding	--	--	At3g26510	ref|XP_018433216.1|	--	V4MMS0_EUTSA,SubName: Full=Uncharacterized protein {ECO:0000313|EMBL:ESQ32836.1};	--	--	--
RSG04797	1335	566	1743	4261	4664	7296	1215	5407	2.155	2.77578e-06	2.28634e-05	up	RSG04797	Rs_scaf46	51820	53386	+	1567	protein_coding	GO:0048046,apoplast; GO:0009507,chloroplast; GO:0009941,chloroplast envelope; GO:0031969,chloroplast membrane; GO:0009570,chloroplast stroma; GO:0009535,chloroplast thylakoid membrane; GO:0016020,membrane; GO:0010319,stromule; GO:0099080,supramolecular complex; GO:0097718,disordered domain specific binding; GO:0004365,glyceraldehyde-3-phosphate dehydrogenase (NAD+) (phosphorylating) activity; GO:…	--	At3g26650	ref|XP_018433033.1|	G3PA1_ARATH,RecName: Full=Glyceraldehyde-3-phosphate dehydrogenase GAPA1, chloroplastic; EC=1.2.1.13; AltName: Full=NADP-dependent glyceraldehydephosphate dehydrogenase A subunit 1; Flags: Precursor;	A0A0D2ZPE9_BRAOL,RecName: Full=Glyceraldehyde-3-phosphate dehydrogenase {ECO:0000256|RuleBase:RU361160}; EC=1.2.1.- {ECO:0000256|RuleBase:RU361160};	--	--	--
RSG04801	89	186	196	23	23	53	157	33	-2.26	5.01738e-05	0.000316812	down	RSG04801	Rs_scaf46	86787	88543	+	1757	protein_coding	--	--	--	--	--	--	--	--	--
RSG04802	1130	2079	1630	3176	3791	3221	1613	3396	1.073	0.000348473	0.00176241	up	RSG04802	Rs_scaf46	89600	96763	+	7164	protein_coding	--	--	--	--	--	--	--	--	--
RSG04803	0	12	18	246	459	371	10	359	5.061	5.43012e-13	1.21608e-11	up	RSG04803	Rs_scaf46	97164	97750	+	587	protein_coding	--	--	--	ref|XP_018439683.1|	--	--	--	--	--
RSG04808	3295	2439	2910	1464	1420	1345	2881	1410	-1.031	1.60926e-06	1.39353e-05	down	RSG04808	Rs_scaf46	132883	134530	+	1648	protein_coding	--	--	At3g26780_1	ref|XP_018441583.1|	--	D7LR93_ARALL,SubName: Full=Uncharacterized protein {ECO:0000313|EMBL:EFH51599.1};	--	--	--
RSG04813	293	410	311	2	3	6	338	4	-6.388	6.57822e-31	9.38353e-29	down	RSG04813	Rs_scaf46	172814	176998	+	4185	protein_coding	--	--	--	--	--	--	--	--	--
RSG04818	58	119	182	364	370	704	120	479	1.992	9.20533e-05	0.000543113	up	RSG04818	Rs_scaf46	216770	222074	+	5305	protein_coding	--	--	--	--	--	--	--	--	--
RSG04824	160	1029	569	0	0	2	586	1	-9.745	5.03124e-15	1.44721e-13	down	RSG04824	Rs_scaf46	261233	262612	+	1380	protein_coding	--	--	At4g09710	ref|XP_009146764.1|	--	A0A078I6W3_BRANA,SubName: Full=BnaC02g22580D protein {ECO:0000313|EMBL:CDY45862.1};	--	--	--
RSG04829	1832	781	882	616	434	645	1165	565	-1.042	0.0119414	0.0355343	down	RSG04829	Rs_scaf46	299660	299869	-	210	protein_coding	--	--	At3g27030	ref|XP_013618568.1|	--	A0A0D3AW32_BRAOL,SubName: Full=Uncharacterized protein {ECO:0000313|EnsemblPlants:Bo2g140290.1};	--	--	--
RSG04831	435	383	920	1496	1372	1512	579	1460	1.332	0.000789536	0.0035826	up	RSG04831	Rs_scaf46	317392	322651	-	5260	protein_coding	--	--	--	--	--	--	--	--	--
RSG04832	6	53	5	252	64	69	21	128	2.562	0.00963064	0.0296885	up	RSG04832	Rs_scaf46	323380	324612	-	1233	protein_coding	GO:0005737,cytoplasm; GO:0005634,nucleus; GO:0019005,SCF ubiquitin ligase complex; GO:0031625,ubiquitin protein ligase binding; GO:0043161,proteasome-mediated ubiquitin-dependent protein catabolic process; GO:0042787,NA; GO:0030162,regulation of proteolysis	--	At3g27150	ref|XP_018436691.1|	FBK70_ARATH,RecName: Full=F-box/kelch-repeat protein At3g27150;	M4EW00_BRARP,SubName: Full=Uncharacterized protein {ECO:0000313|EnsemblPlants:Bra032983.1-P};	--	--	--
RSG04835	0	0	0	903	793	1206	0	967	12.413	4.71413e-24	3.73583e-22	up	RSG04835	Rs_scaf46	341453	344322	+	2870	protein_coding	GO:0034707,chloride channel complex; GO:0009705,plant-type vacuole membrane; GO:0009671,nitrate:proton symporter activity; GO:0005247,voltage-gated chloride channel activity; GO:1902476,chloride transmembrane transport; GO:0034765,regulation of ion transmembrane transport	--	At3g27170	ref|XP_018462284.1|	CLCB_ARATH,RecName: Full=Chloride channel protein CLC-b; Short=AtCLC-b; AltName: Full=CBS domain-containing protein CBSCLC7;	A0A078GV41_BRANA,SubName: Full=BnaC02g36720D protein {ECO:0000313|EMBL:CDY28488.1};	--	--	--
RSG04836	533	946	1122	2219	2182	2414	867	2272	1.388	3.31454e-05	0.000217517	up	RSG04836	Rs_scaf46	345038	348519	-	3482	protein_coding	--	--	--	--	--	--	--	--	--
RSG04838	1342	926	1834	2894	3201	2586	1367	2894	1.081	0.000765146	0.00348806	up	RSG04838	Rs_scaf46	352480	354230	-	1751	protein_coding	--	--	--	--	--	--	--	--	--
RSG04855	20	75	30	152	147	104	42	134	1.673	0.00418632	0.0147845	up	RSG04855	Rs_scaf46	434448	436030	+	1583	protein_coding	--	--	At3g27350	ref|XP_018441907.1|	--	A0A078IGS8_BRANA,SubName: Full=BnaCnng16200D protein {ECO:0000313|EMBL:CDY48358.1};	--	--	--
RSG04856	2	12	2	173	166	254	5	198	5.182	1.02497e-11	1.91234e-10	up	RSG04856	Rs_scaf46	440423	443190	-	2768	protein_coding	--	--	--	--	--	--	--	--	--
RSG04860	6019	3282	3484	1961	1814	2102	4262	1959	-1.121	0.000412641	0.00204154	down	RSG04860	Rs_scaf46	460418	462280	+	1863	protein_coding	GO:0005737,cytoplasm; GO:0005634,nucleus; GO:0000502,proteasome complex; GO:0019774,proteasome core complex, beta-subunit complex; GO:0004298,threonine-type endopeptidase activity; GO:0051603,proteolysis involved in cellular protein catabolic process	--	At5g40580	emb|CDY13711.1|	PSB7B_ARATH,RecName: Full=Proteasome subunit beta type-7-B; EC=3.4.25.1; AltName: Full=20S proteasome beta subunit B-2; AltName: Full=Proteasome component FC; AltName: Full=Proteasome subunit beta type-2; Flags: Precursor;	A0A078FKN6_BRANA,SubName: Full=BnaA06g32120D protein {ECO:0000313|EMBL:CDY13711.1};	--	--	--
RSG04866	1025	216	46	16	8	59	429	28	-3.956	0.000120697	0.00069056	down	RSG04866	Rs_scaf46	503564	504512	+	949	protein_coding	GO:0016021,integral component of membrane; GO:0012511,monolayer-surrounded lipid storage body	--	At3g27660	ref|XP_018437931.1|	OLES2_BRANA,RecName: Full=Oleosin S2-2;	M4EW38_BRARP,RecName: Full=Oleosin {ECO:0000256|RuleBase:RU000540};	--	--	--
RSG04867	0	9	2	1985	2810	4047	4	2947	9.515	6.13178e-45	2.00445e-42	up	RSG04867	Rs_scaf46	505542	506424	+	883	protein_coding	GO:0009507,chloroplast; GO:0009941,chloroplast envelope; GO:0009534,chloroplast thylakoid; GO:0009535,chloroplast thylakoid membrane; GO:0016021,integral component of membrane; GO:0009522,photosystem I; GO:0009523,photosystem II; GO:0010287,plastoglobule; GO:0009517,PSII associated light-harvesting complex II; GO:0009579,thylakoid; GO:0005774,vacuolar membrane; GO:0016168,chlorophyll binding; GO:…	--	At2g05070	ref|XP_009111582.1|	CB22_ARATH,RecName: Full=Chlorophyll a-b binding protein 2.2, chloroplastic {ECO:0000303|PubMed:10366881}; AltName: Full=Photosystem II light harvesting complex gene 2.2 {ECO:0000303|PubMed:10366881}; AltName: Full=Protein LIGHT-HARVESTING CHLOROPHYLL B-BINDING 2.2 {ECO:0000303|PubMed:10366881}; Flags: Precursor;	M4FDA0_BRARP,RecName: Full=Chlorophyll a-b binding protein, chloroplastic {ECO:0000256|RuleBase:RU363080};	--	--	--
RSG04874	1509	657	860	1770	1875	2476	1009	2040	1.018	0.00758572	0.0243087	up	RSG04874	Rs_scaf46	546634	547209	+	576	protein_coding	GO:0009507,chloroplast; GO:0009941,chloroplast envelope; GO:0009570,chloroplast stroma; GO:0009535,chloroplast thylakoid membrane; GO:0009295,nucleoid; GO:0009506,plasmodesma; GO:0000311,plastid large ribosomal subunit; GO:0009579,thylakoid; GO:0003735,structural constituent of ribosome; GO:0006412,translation	--	At3g27830	ref|XP_018433658.1|	RK121_ARATH,RecName: Full=50S ribosomal protein L12-1, chloroplastic; AltName: Full=CL12-A; Flags: Precursor;	M4EW46_BRARP,SubName: Full=Uncharacterized protein {ECO:0000313|EnsemblPlants:Bra033029.1-P};	--	--	--
RSG04889	0	0	0	181	240	495	0	305	10.749	2.26282e-16	7.57862e-15	up	RSG04889	Rs_scaf47	52852	53284	+	433	protein_coding	GO:0003677,DNA binding; GO:0046983,protein dimerization activity; GO:0006310,DNA recombination; GO:0032196,transposition	--	At3g62520	ref|XP_013751213.1|	TRA1_MAIZE,RecName: Full=Putative AC transposase; AltName: Full=ORFA;	A0A078J3M9_BRANA,SubName: Full=BnaCnng33080D protein {ECO:0000313|EMBL:CDY58355.1};	--	--	--
RSG04895	12	30	6	0	0	1	16	0	-5.456	0.00150444	0.00621827	down	RSG04895	Rs_scaf47	124964	125494	-	531	protein_coding	GO:0016021,integral component of membrane; GO:0016020,membrane; GO:0020037,heme binding; GO:0005506,iron ion binding; GO:0016709,oxidoreductase activity, acting on paired donors, with incorporation or reduction of molecular oxygen, NAD(P)H as one donor, and incorporation of one atom of oxygen; GO:0044550,secondary metabolite biosynthetic process	K07418: CYP2J; cytochrome P450 family 2 subfamily J [EC:1.14.14.1]	At3g26210	ref|XP_018464867.1|	C71BN_ARATH,RecName: Full=Cytochrome P450 71B23; EC=1.14.-.-;	M4E8T7_BRARP,SubName: Full=Uncharacterized protein {ECO:0000313|EnsemblPlants:Bra025193.1-P};	--	--	--
RSG04906	0	6	5	114	102	99	4	105	4.709	7.24497e-13	1.59889e-11	up	RSG04906	Rs_scaf47	173668	175977	+	2310	protein_coding	--	--	--	--	--	--	--	--	--
RSG04908	76	88	169	38	19	15	111	24	-2.231	0.000153641	0.00085686	down	RSG04908	Rs_scaf47	193465	195662	+	2198	protein_coding	GO:0005886,plasma membrane; GO:0016567,protein ubiquitination	--	At3g26490	ref|XP_018481913.1|	Y3649_ARATH,RecName: Full=BTB/POZ domain-containing protein At3g26490;	A0A0D3DB10_BRAOL,SubName: Full=Uncharacterized protein {ECO:0000313|EnsemblPlants:Bo7g082680.1};	--	--	--
RSG04911	0	2	1	58	55	95	1	69	5.872	1.19568e-09	1.69022e-08	up	RSG04911	Rs_scaf47	205687	208962	-	3276	protein_coding	--	--	At1g31100	ref|XP_013673656.1|	--	A0A1J3GJS3_NOCCA,SubName: Full=LINE-1 retrotransposable element ORF2 protein {ECO:0000313|EMBL:JAU55373.1};	--	--	--
RSG04915	84	193	31	676	595	966	103	746	2.858	3.59217e-06	2.88976e-05	up	RSG04915	Rs_scaf47	241526	242878	+	1353	protein_coding	--	--	At3g26580	ref|XP_013597633.1|	--	A0A0D3DB15_BRAOL,SubName: Full=Uncharacterized protein {ECO:0000313|EnsemblPlants:Bo7g082730.1};	--	--	--
RSG04923	104	25	8	3610	4506	7682	46	5266	6.881	2.17535e-19	1.01286e-17	up	RSG04923	Rs_scaf47	290687	292245	+	1559	protein_coding	GO:0048046,apoplast; GO:0009507,chloroplast; GO:0009941,chloroplast envelope; GO:0031969,chloroplast membrane; GO:0009570,chloroplast stroma; GO:0009535,chloroplast thylakoid membrane; GO:0016020,membrane; GO:0010319,stromule; GO:0099080,supramolecular complex; GO:0097718,disordered domain specific binding; GO:0004365,glyceraldehyde-3-phosphate dehydrogenase (NAD+) (phosphorylating) activity; GO:…	--	At3g26650	ref|XP_018433033.1|	G3PA1_ARATH,RecName: Full=Glyceraldehyde-3-phosphate dehydrogenase GAPA1, chloroplastic; EC=1.2.1.13; AltName: Full=NADP-dependent glyceraldehydephosphate dehydrogenase A subunit 1; Flags: Precursor;	A0A0D2ZPE9_BRAOL,RecName: Full=Glyceraldehyde-3-phosphate dehydrogenase {ECO:0000256|RuleBase:RU361160}; EC=1.2.1.- {ECO:0000256|RuleBase:RU361160};	--	--	--
RSG04926	18	46	20	0	0	0	28	0	-7.229	4.05689e-06	3.22231e-05	down	RSG04926	Rs_scaf47	298717	302847	+	4131	protein_coding	GO:0004190,aspartic-type endopeptidase activity; GO:0004519,endonuclease activity; GO:0046872,metal ion binding; GO:0003676,nucleic acid binding; GO:0003964,RNA-directed DNA polymerase activity; GO:0015074,DNA integration; GO:0006310,DNA recombination	--	At1g53810	gb|OTG02194.1|	POLR1_ARATH,RecName: Full=Retrovirus-related Pol polyprotein from transposon RE1; AltName: Full=Retro element 1 {ECO:0000303|PubMed:10689195}; Short=AtRE1 {ECO:0000303|PubMed:10689195}; Includes: RecName: Full=Protease RE1; EC=3.4.23.-; Includes: RecName: Full=Reverse transcriptase RE1; EC=2.7.7.49; Includes: RecName: Full=Endonuclease RE1;	A0A1J3H2F4_NOCCA,SubName: Full=Retrovirus-related Pol polyprotein from transposon TNT 1-94 {ECO:0000313|EMBL:JAU62511.1}; Flags: Fragment;	--	--	--
RSG04928	350	186	217	79	74	68	251	74	-1.762	3.25905e-06	2.64551e-05	down	RSG04928	Rs_scaf47	307113	308777	+	1665	protein_coding	--	--	--	--	--	--	--	--	--
RSG04935	580	225	515	183	119	238	440	180	-1.289	0.00655004	0.0215432	down	RSG04935	Rs_scaf47	353385	353887	-	503	protein_coding	--	--	--	--	--	M4E8X5_BRARP,SubName: Full=Uncharacterized protein {ECO:0000313|EnsemblPlants:Bra025231.1-P};	--	--	--
RSG04959	1069	499	490	215	190	202	686	202	-1.761	1.04373e-05	7.64749e-05	down	RSG04959	Rs_scaf47	483915	484469	-	555	protein_coding	GO:0005737,cytoplasm; GO:0005634,nucleus; GO:0046872,metal ion binding; GO:0004748,ribonucleoside-diphosphate reductase activity, thioredoxin disulfide as acceptor; GO:0009263,deoxyribonucleotide biosynthetic process; GO:0006281,DNA repair; GO:0006260,DNA replication; GO:0007275,multicellular organism development; GO:0012501,programmed cell death; GO:0051726,regulation of cell cycle	K10808: RRM2; ribonucleoside-diphosphate reductase subunit M2 [EC:1.17.4.1]	At3g27060	ref|XP_018485328.1|	RIR2C_ARATH,RecName: Full=Ribonucleoside-diphosphate reductase small chain C; EC=1.17.4.1; AltName: Full=Ribonucleoside-diphosphate reductase TSO2 subunit; AltName: Full=Ribonucleotide reductase small subunit C;	A0A078GTQ3_BRANA,SubName: Full=BnaC02g36630D protein {ECO:0000313|EMBL:CDY28497.1};	--	--	--
RSG04961	2	0	0	16	11	27	1	18	5.703	0.000394361	0.00195851	up	RSG04961	Rs_scaf47	499720	500025	-	306	protein_coding	GO:0071819,DUBm complex; GO:0005643,nuclear pore; GO:0000124,SAGA complex; GO:0003682,chromatin binding; GO:0003713,transcription coactivator activity; GO:0016578,histone deubiquitination; GO:0016973,poly(A)+ mRNA export from nucleus; GO:0045893,positive regulation of transcription, DNA-templated; GO:0006357,regulation of transcription by RNA polymerase II; GO:0006351,transcription, DNA-templated	--	At3g27100	ref|XP_018508056.1|	ENY2_ARATH,RecName: Full=Transcription and mRNA export factor ENY2 {ECO:0000255|HAMAP-Rule:MF_03046}; AltName: Full=Enhancer of yellow 2 transcription factor homolog {ECO:0000255|HAMAP-Rule:MF_03046};	A0A0D3DB63_BRAOL,RecName: Full=Transcription and mRNA export factor ENY2 {ECO:0000256|HAMAP-Rule:MF_03046}; AltName: Full=Enhancer of yellow 2 transcription factor homolog {ECO:0000256|HAMAP-Rule:MF_03046};	--	--	--
RSG04965	78	56	62	145	158	139	65	147	1.184	0.000272261	0.00142117	up	RSG04965	Rs_scaf47	533704	535746	+	2043	protein_coding	GO:0016021,integral component of membrane; GO:0005886,plasma membrane; GO:0005524,ATP binding; GO:0030246,carbohydrate binding; GO:0004674,protein serine/threonine kinase activity; GO:0042742,defense response to bacterium; GO:0002229,defense response to oomycetes	--	At5g42120	ref|XP_018477496.1|	LRKS6_ARATH,RecName: Full=L-type lectin-domain containing receptor kinase S.6 {ECO:0000303|PubMed:19773388}; Short=LecRK-S.6 {ECO:0000303|PubMed:19773388}; EC=2.7.11.1 {ECO:0000255|PROSITE-ProRule:PRU00159}; Flags: Precursor;	A0A0D3DB72_BRAOL,SubName: Full=Uncharacterized protein {ECO:0000313|EnsemblPlants:Bo7g084290.1};	--	--	--
RSG04969	301	244	293	86	73	74	279	78	-1.848	7.22764e-11	1.21228e-09	down	RSG04969	Rs_scaf47	554179	554620	-	442	protein_coding	GO:0005737,cytoplasm; GO:0005768,endosome; GO:0005794,Golgi apparatus; GO:0016021,integral component of membrane; GO:0019005,SCF ubiquitin ligase complex; GO:0005802,trans-Golgi network; GO:0031625,ubiquitin protein ligase binding; GO:0009061,anaerobic respiration; GO:0043161,proteasome-mediated ubiquitin-dependent protein catabolic process; GO:0042787,NA; GO:0030162,regulation of proteolysis	--	At3g27220	emb|CDY13692.1|	Y3272_ARATH,RecName: Full=Kelch repeat-containing protein At3g27220;	A0A078FL23_BRANA,SubName: Full=BnaA06g32310D protein {ECO:0000313|EMBL:CDY13692.1};	--	--	--
RSG04980	104	30	25	2	5	12	53	6	-3.034	0.001038	0.00453559	down	RSG04980	Rs_scaf49	43722	44606	-	885	protein_coding	GO:0005829,cytosol; GO:0005886,plasma membrane; GO:0009536,plastid; GO:0019210,kinase inhibitor activity; GO:0009742,brassinosteroid mediated signaling pathway; GO:0006629,lipid metabolic process; GO:0009741,response to brassinosteroid	--	At5g26230	ref|XP_013609168.1|	MAKR1_ARATH,RecName: Full=Probable membrane-associated kinase regulator 1;	A0A0D3E197_BRAOL,SubName: Full=Uncharacterized protein {ECO:0000313|EnsemblPlants:Bo9g011020.1};	--	--	--
RSG04990	41	8	6	199	125	104	18	143	3.014	0.000109288	0.000633364	up	RSG04990	Rs_scaf49	90344	90655	+	312	protein_coding	--	--	--	ref|XP_018456925.1|	--	V4KXP3_EUTSA,SubName: Full=Uncharacterized protein {ECO:0000313|EMBL:ESQ32173.1};	--	--	--
RSG04992	2439	1979	1255	811	820	745	1891	792	-1.255	6.66817e-05	0.000408792	down	RSG04992	Rs_scaf49	94140	96630	+	2491	protein_coding	GO:0005829,cytosol; GO:0005524,ATP binding; GO:0004818,glutamate-tRNA ligase activity; GO:0006424,glutamyl-tRNA aminoacylation	--	At5g26707	ref|XP_018456919.1|	SYEC_ARATH,RecName: Full=Glutamate--tRNA ligase, cytoplasmic {ECO:0000305}; EC=6.1.1.17 {ECO:0000305}; AltName: Full=GluRSAt {ECO:0000303|PubMed:9765600}; AltName: Full=Glutamyl-tRNA synthetase {ECO:0000305}; Short=GluRS {ECO:0000305};	A0A078G4X5_BRANA,SubName: Full=BnaA09g04160D protein {ECO:0000313|EMBL:CDY19763.1};	--	--	--
RSG05000	229	261	1082	1294	1356	1564	524	1405	1.42	0.017674	0.0489149	up	RSG05000	Rs_scaf49	136431	137872	+	1442	protein_coding	--	--	--	--	--	--	--	--	--
RSG05003	316	163	71	41	52	64	183	52	-1.803	0.00270254	0.0102479	down	RSG05003	Rs_scaf49	144153	144743	+	591	protein_coding	--	--	--	--	--	W9SBW0_9ROSA,SubName: Full=Uncharacterized protein {ECO:0000313|EMBL:EXC24958.1};	--	--	--
RSG05005	434	418	217	204	164	129	356	166	-1.103	0.00555394	0.0187594	down	RSG05005	Rs_scaf49	151356	154094	-	2739	protein_coding	--	--	At5g26910	ref|XP_018465825.1|	--	A0A078G417_BRANA,SubName: Full=BnaA09g04050D protein {ECO:0000313|EMBL:CDY19752.1};	--	--	--
RSG05013	176	140	490	2	0	3	269	2	-7.27	3.92209e-15	1.15031e-13	down	RSG05013	Rs_scaf49	229938	233944	+	4007	protein_coding	--	--	--	--	--	--	--	--	--
RSG05014	362	633	805	1135	1385	1793	600	1438	1.259	0.000910084	0.0040511	up	RSG05014	Rs_scaf49	236223	239017	+	2795	protein_coding	--	--	--	gb|KFK26555.1|	FBL3_ARATH,RecName: Full=F-box/LRR-repeat protein 3;	A0A087G9K3_ARAAL,SubName: Full=Uncharacterized protein {ECO:0000313|EMBL:KFK26555.1};	--	--	--
RSG05027	1142	623	867	223	239	187	877	216	-2.019	4.60011e-10	6.88416e-09	down	RSG05027	Rs_scaf49	291044	291678	+	635	protein_coding	--	--	--	gb|OAP04154.1|	--	A0A178VEC8_ARATH,SubName: Full=Uncharacterized protein {ECO:0000313|EMBL:OAP04154.1};	--	--	--
RSG05028	1568	1069	1244	643	615	589	1294	616	-1.071	1.24351e-05	8.95039e-05	down	RSG05028	Rs_scaf49	292485	293044	+	560	protein_coding	GO:0000792,heterochromatin; GO:0000790,nuclear chromatin; GO:0005730,nucleolus; GO:0000786,nucleosome; GO:0003682,chromatin binding; GO:0003677,DNA binding; GO:0046982,protein heterodimerization activity; GO:0006342,chromatin silencing	--	At5g27670	dbj|BAS72328.1|	H2A5_ARATH,RecName: Full=Probable histone H2A.5; AltName: Full=HTA7;	A0A0P0V312_ORYSJ,RecName: Full=Histone H2A {ECO:0000256|RuleBase:RU003767};	--	--	--
RSG05035	930	2881	2664	936	923	977	2158	945	-1.192	0.00709711	0.0230156	down	RSG05035	Rs_scaf49	319564	324516	-	4953	protein_coding	--	--	--	--	--	--	--	--	--
RSG05036	298	197	144	16	41	35	213	31	-2.789	5.00197e-08	5.59415e-07	down	RSG05036	Rs_scaf49	325366	326902	+	1537	protein_coding	GO:0043231,intracellular membrane-bounded organelle; GO:0004519,endonuclease activity; GO:0003723,RNA binding; GO:0009451,RNA modification	--	At5g27460	ref|XP_018457579.1|	PP400_ARATH,RecName: Full=Pentatricopeptide repeat-containing protein At5g27460;	A0A078G314_BRANA,SubName: Full=BnaA09g03740D protein {ECO:0000313|EMBL:CDY19721.1};	--	--	--
RSG05037	576	548	210	231	197	183	445	204	-1.124	0.0119937	0.0356594	down	RSG05037	Rs_scaf49	327149	329021	-	1873	protein_coding	--	--	--	--	--	--	--	--	--
RSG05048	0	0	0	19	9	36	0	21	6.918	3.77539e-05	0.000244994	up	RSG05048	Rs_scaf49	382752	383259	+	508	protein_coding	--	--	--	emb|CDY43478.1|	--	A0A078I2Z7_BRANA,SubName: Full=BnaC08g10750D protein {ECO:0000313|EMBL:CDY43478.1};	--	--	--
RSG05051	96	198	534	639	754	789	276	727	1.394	0.0174699	0.0484612	up	RSG05051	Rs_scaf49	396101	401301	-	5201	protein_coding	--	--	--	--	--	--	--	--	--
RSG05055	50	60	41	214	147	217	50	193	1.934	2.082e-07	2.10494e-06	up	RSG05055	Rs_scaf49	423200	426089	-	2890	protein_coding	--	--	At5g27220	ref|XP_018457185.1|	--	M4F4V3_BRARP,SubName: Full=Uncharacterized protein {ECO:0000313|EnsemblPlants:Bra036107.1-P};	--	--	--
RSG05057	1449	1613	1265	3532	2918	3851	1442	3434	1.251	5.21483e-08	5.81139e-07	up	RSG05057	Rs_scaf49	438406	441333	-	2928	protein_coding	--	--	--	--	--	--	--	--	--
RSG05059	6825	4246	4018	2443	2462	2138	5030	2348	-1.099	0.000186242	0.00101541	down	RSG05059	Rs_scaf49	452857	454974	-	2118	protein_coding	--	--	--	--	--	--	--	--	--
RSG05062	12	35	38	735	928	1120	28	928	4.978	9.03308e-31	1.26552e-28	up	RSG05062	Rs_scaf49	460977	462821	-	1845	protein_coding	--	--	--	--	--	--	--	--	--
RSG05066	95	526	382	0	0	0	334	0	-10.805	5.74825e-15	1.63695e-13	down	RSG05066	Rs_scaf49	471882	474375	-	2494	protein_coding	--	--	--	--	--	--	--	--	--
RSG05070	502	263	284	87	69	77	350	78	-2.171	1.70701e-08	2.05483e-07	down	RSG05070	Rs_scaf49	491610	492955	-	1346	protein_coding	--	--	--	--	--	--	--	--	--
RSG05072	8	20	28	216	271	422	19	303	3.98	4.34554e-14	1.10066e-12	up	RSG05072	Rs_scaf49	497191	498974	+	1784	protein_coding	GO:0005634,nucleus; GO:0003677,DNA binding; GO:0003700,DNA-binding transcription factor activity; GO:0006351,transcription, DNA-templated	--	At5g29000	ref|XP_018452851.1|	PHL1_ARATH,RecName: Full=Protein PHR1-LIKE 1; AltName: Full=Myb-like transcription factor 1;	M4F4W9_BRARP,SubName: Full=Uncharacterized protein {ECO:0000313|EnsemblPlants:Bra036123.1-P};	--	--	--
RSG05075	508	646	563	236	237	317	572	263	-1.122	2.39013e-05	0.000162112	down	RSG05075	Rs_scaf49	507728	510498	-	2771	protein_coding	--	--	--	gb|OMO84453.1|	--	A0A1R3IPF4_COCAP,SubName: Full=Uncharacterized protein {ECO:0000313|EMBL:OMO84453.1};	--	--	--
RSG05081	0	0	0	633	951	1306	0	963	12.408	3.44132e-23	2.42687e-21	up	RSG05081	Rs_scaf49	529979	532154	-	2176	protein_coding	--	--	--	--	--	--	--	--	--
RSG05084	0	1	0	25	47	65	0	46	7.046	6.66979e-07	6.19814e-06	up	RSG05084	Rs_scaf12	24795	26101	-	1307	protein_coding	GO:0009507,chloroplast; GO:0009535,chloroplast thylakoid membrane; GO:0016021,integral component of membrane; GO:0010598,NAD(P)H dehydrogenase complex (plastoquinone); GO:0016491,oxidoreductase activity; GO:0048038,quinone binding	--	--	ref|XP_018444116.1|	NDHU_ARATH,RecName: Full=NAD(P)H-quinone oxidoreductase subunit U, chloroplastic {ECO:0000305}; EC=1.6.5.- {ECO:0000305}; AltName: Full=NAD(P)H dehydrogenase subunit U {ECO:0000303|PubMed:21785130}; Short=NDH subunit U {ECO:0000305}; AltName: Full=NADH-plastoquinone oxidoreductase subunit U {ECO:0000305}; AltName: Full=Protein CHLORORESPIRATORY REDUCTION L {ECO:0000303|PubMed:21505067}; Flags: Pr…	A0A0D3EDI3_BRAOL,SubName: Full=Uncharacterized protein {ECO:0000313|EnsemblPlants:Bo9g149910.1};	--	--	--
RSG05087	411	346	392	963	1097	1296	383	1119	1.548	5.86016e-11	9.92465e-10	up	RSG05087	Rs_scaf12	32245	35922	-	3678	protein_coding	GO:0043231,intracellular membrane-bounded organelle; GO:0005524,ATP binding; GO:0004519,endonuclease activity; GO:0004672,protein kinase activity; GO:0003723,RNA binding; GO:0009451,RNA modification	--	At5g25630	ref|XP_018444105.1|	PP395_ARATH,RecName: Full=Pentatricopeptide repeat-containing protein At5g21222; AltName: Full=SNF1-like protein kinase AtC401;	A0A078FW04_BRANA,SubName: Full=BnaC09g36750D protein {ECO:0000313|EMBL:CDY16598.1};	--	--	--
RSG05089	1417	2371	2820	4132	5073	4234	2203	4480	1.023	0.00158503	0.00649279	up	RSG05089	Rs_scaf12	43044	47886	+	4843	protein_coding	--	--	--	--	--	--	--	--	--
RSG05093	34	54	10	9	3	9	33	7	-2.21	0.016793	0.0469486	down	RSG05093	Rs_scaf12	66980	70652	-	3673	protein_coding	--	--	At5g21100	--	--	--	--	--	--
RSG05097	35	55	108	230	208	218	66	219	1.712	0.000331579	0.00169005	up	RSG05097	Rs_scaf12	86443	87355	-	913	protein_coding	--	--	At5g21070	ref|XP_013609221.1|	--	A0A078FUV9_BRANA,SubName: Full=BnaC09g36810D protein {ECO:0000313|EMBL:CDY16592.1};	--	--	--
RSG05101	38	84	99	16	10	13	74	13	-2.513	3.45033e-05	0.000225405	down	RSG05101	Rs_scaf12	100047	106379	+	6333	protein_coding	--	--	--	--	--	--	--	--	--
RSG05102	131	454	344	1174	1170	1179	310	1174	1.918	2.51797e-05	0.00017008	up	RSG05102	Rs_scaf12	106741	110128	+	3388	protein_coding	--	--	--	--	--	--	--	--	--
RSG05105	3149	2875	2678	95	81	145	2901	107	-4.766	5.08326e-57	3.06775e-54	down	RSG05105	Rs_scaf12	123661	126358	+	2698	protein_coding	--	--	--	--	--	--	--	--	--
RSG05106	909	1249	1602	396	378	425	1253	400	-1.651	2.25193e-08	2.65378e-07	down	RSG05106	Rs_scaf12	126746	136321	-	9576	protein_coding	--	--	--	--	--	--	--	--	--
RSG05107	43	51	49	0	1	0	48	0	-7.035	1.82805e-07	1.8626e-06	down	RSG05107	Rs_scaf12	136653	138833	-	2181	protein_coding	--	--	At3g26010	ref|XP_013609278.1|	FB188_ARATH,RecName: Full=F-box protein At3g26010;	A0A078FUB4_BRANA,SubName: Full=BnaC09g36940D protein {ECO:0000313|EMBL:CDY16579.1};	--	--	--
RSG05110	1799	1441	2328	476	534	504	1856	505	-1.88	3.42485e-12	6.91182e-11	down	RSG05110	Rs_scaf12	146272	150526	+	4255	protein_coding	--	--	--	--	--	--	--	--	--
RSG05111	327	309	274	814	911	1016	303	914	1.593	1.63145e-12	3.44768e-11	up	RSG05111	Rs_scaf12	153771	154779	-	1009	protein_coding	GO:0005634,nucleus; GO:0003714,transcription corepressor activity; GO:0006952,defense response; GO:1903507,negative regulation of nucleic acid-templated transcription; GO:0031347,regulation of defense response; GO:2000022,regulation of jasmonic acid mediated signaling pathway; GO:0006355,regulation of transcription, DNA-templated; GO:0009611,response to wounding; GO:0006351,transcription, DNA-tem…	--	At5g20900	ref|XP_018442596.1|	TIF3B_ARATH,RecName: Full=Protein TIFY 3B; AltName: Full=Jasmonate ZIM domain-containing protein 12;	A0A0D3EDN1_BRAOL,SubName: Full=Uncharacterized protein {ECO:0000313|EnsemblPlants:Bo9g150390.1};	Tify	TF	Tify
RSG05113	983	579	1184	454	388	432	915	425	-1.109	0.00112996	0.00487295	down	RSG05113	Rs_scaf12	160164	160682	+	519	protein_coding	GO:0005769,early endosome; GO:0005768,endosome; GO:0005798,Golgi-associated vesicle; GO:0016021,integral component of membrane; GO:0005886,plasma membrane; GO:0046872,metal ion binding; GO:0061630,ubiquitin protein ligase activity; GO:0031625,ubiquitin protein ligase binding; GO:0071470,cellular response to osmotic stress; GO:0043161,proteasome-mediated ubiquitin-dependent protein catabolic proce…	--	At5g20880_1	ref|XP_018443042.1|	ATL63_ARATH,RecName: Full=RING-H2 finger protein ATL63; EC=2.3.2.27 {ECO:0000305}; AltName: Full=Protein ARABIDOPSIS TOXICOS EN LEVADURA 63; Short=Protein ATL63; AltName: Full=RING-type E3 ubiquitin transferase ATL63 {ECO:0000305};	A0A0D3EDN3_BRAOL,SubName: Full=Uncharacterized protein {ECO:0000313|EnsemblPlants:Bo9g150410.1};	--	--	--
RSG05118	110	12	103	18	2	15	75	12	-2.692	0.00891064	0.0278603	down	RSG05118	Rs_scaf12	200977	201360	+	384	protein_coding	--	--	At5g20820	ref|XP_018463175.1|	--	A0A0D3EDP2_BRAOL,SubName: Full=Uncharacterized protein {ECO:0000313|EnsemblPlants:Bo9g151490.1};	--	--	--
RSG05119	634	532	3447	42	67	66	1538	58	-4.715	2.31842e-11	4.15277e-10	down	RSG05119	Rs_scaf12	205166	206642	-	1477	protein_coding	--	--	At5g20810	ref|XP_018444975.1|	--	A0A0D2ZUJ3_BRAOL,SubName: Full=Uncharacterized protein {ECO:0000313|EnsemblPlants:Bo01284s020.1};	--	--	--
RSG05121	37	16	90	1167	764	2050	48	1327	4.798	8.14542e-14	1.99391e-12	up	RSG05121	Rs_scaf12	219504	220115	+	612	protein_coding	GO:0048046,apoplast; GO:0004857,enzyme inhibitor activity; GO:1902183,regulation of shoot apical meristem development	--	At5g20740	ref|XP_018442858.1|	PMEI3_ARATH,RecName: Full=Pectinesterase inhibitor 3 {ECO:0000305}; AltName: Full=Pectin methylesterase inhibitor 3 {ECO:0000303|PubMed:19097903}; Short=AtPMEI3 {ECO:0000303|PubMed:28082716}; Flags: Precursor;	M4CDP7_BRARP,SubName: Full=Uncharacterized protein {ECO:0000313|EnsemblPlants:Bra002328.1-P};	--	--	--
RSG05155	16500	7143	6463	4209	3714	4418	10035	4114	-1.286	0.00187307	0.00750806	down	RSG05155	Rs_scaf12	388646	389941	+	1296	protein_coding	GO:0022627,cytosolic small ribosomal subunit; GO:0003735,structural constituent of ribosome; GO:0000462,maturation of SSU-rRNA from tricistronic rRNA transcript (SSU-rRNA, 5.8S rRNA, LSU-rRNA); GO:0006412,translation	--	At5g20290	ref|XP_009120819.1|	RS8_ORYSJ,RecName: Full=40S ribosomal protein S8;	M4CDK9_BRARP,RecName: Full=40S ribosomal protein S8 {ECO:0000256|RuleBase:RU000669};	--	--	--
RSG05165	1591	1291	1163	4419	3523	4283	1348	4075	1.597	1.66122e-11	3.03095e-10	up	RSG05165	Rs_scaf12	445308	446343	-	1036	protein_coding	--	--	At5g20190	ref|XP_018442189.1|	--	M4CDJ9_BRARP,SubName: Full=Uncharacterized protein {ECO:0000313|EnsemblPlants:Bra002280.1-P};	--	--	--
RSG05170	533	318	722	96	116	94	524	102	-2.361	1.77451e-09	2.47282e-08	down	RSG05170	Rs_scaf12	460315	463022	+	2708	protein_coding	GO:0005794,Golgi apparatus; GO:0000139,Golgi membrane; GO:0016021,integral component of membrane; GO:0015297,antiporter activity; GO:0005457,GDP-fucose transmembrane transporter activity; GO:0008643,carbohydrate transport; GO:0015780,nucleotide-sugar transmembrane transport	--	At5g19980	ref|XP_018442653.1|	GFT1_ARATH,RecName: Full=GDP-fucose transporter 1 {ECO:0000303|PubMed:27381418}; AltName: Full=GDP-mannose transporter GONST4 {ECO:0000303|PubMed:15480787}; AltName: Full=Protein GOLGI NUCLEOTIDE SUGAR TRANSPORTER 4 {ECO:0000303|PubMed:15480787};	A0A0D3EDW2_BRAOL,SubName: Full=Uncharacterized protein {ECO:0000313|EnsemblPlants:Bo9g152190.1};	--	--	--
RSG05172	144	115	93	1526	1762	3030	117	2106	4.178	1.30177e-29	1.63408e-27	up	RSG05172	Rs_scaf12	466064	467004	-	941	protein_coding	GO:0009507,chloroplast; GO:0009941,chloroplast envelope; GO:0009534,chloroplast thylakoid	--	At5g19940	ref|XP_018446374.1|	PAP8_ARATH,RecName: Full=Probable plastid-lipid-associated protein 8, chloroplastic; AltName: Full=Fibrillin-6; Flags: Precursor;	A0A0D3EDW4_BRAOL,SubName: Full=Uncharacterized protein {ECO:0000313|EnsemblPlants:Bo9g152210.1};	--	--	--
RSG05181	811	455	420	139	46	57	562	81	-2.798	9.66952e-08	1.03214e-06	down	RSG05181	Rs_scaf12	511591	513121	+	1531	protein_coding	GO:0009507,chloroplast; GO:0051539,4 iron, 4 sulfur cluster binding; GO:0033741,adenylyl-sulfate reductase (glutathione) activity; GO:0009973,adenylyl-sulfate reductase activity; GO:0046872,metal ion binding; GO:0004604,phosphoadenylyl-sulfate reductase (thioredoxin) activity; GO:0045454,cell redox homeostasis; GO:0019344,cysteine biosynthetic process; GO:0000103,sulfate assimilation; GO:0019419,…	--	At4g21990_1	ref|XP_018480644.1|	APR3_ARATH,RecName: Full=5'-adenylylsulfate reductase 3, chloroplastic; EC=1.8.4.9; AltName: Full=3'-phosphoadenosine-5'-phosphosulfate reductase homolog 26; Short=PAPS reductase homolog 26; Short=Prh-26; AltName: Full=Adenosine 5'-phosphosulfate 5'-adenylylsulfate sulfotransferase 3; Short=APS sulfotransferase 3; AltName: Full=Thioredoxin-independent APS reductase 3; Flags: Precursor;	A0A0D3DFC9_BRAOL,SubName: Full=Uncharacterized protein {ECO:0000313|EnsemblPlants:Bo7g107770.1};	--	--	--
RSG05184	20	32	77	0	0	0	43	0	-7.846	2.85625e-07	2.82938e-06	down	RSG05184	Rs_scaf12	519831	524511	+	4681	protein_coding	--	--	At1g69550	ref|XP_018480640.1|	--	A0A0D3DFC6_BRAOL,SubName: Full=Uncharacterized protein {ECO:0000313|EnsemblPlants:Bo7g107740.1};	--	--	--
RSG05191	1180	628	161	59	102	116	656	92	-2.825	2.10583e-05	0.000144322	down	RSG05191	Rs_scaf12	569247	570585	+	1339	protein_coding	--	--	--	--	--	--	--	--	--
RSG05197	753	378	716	48	64	71	616	61	-3.331	2.23837e-17	8.23499e-16	down	RSG05197	Rs_scaf12	611611	612959	-	1349	protein_coding	--	--	--	--	--	--	--	--	--
RSG05212	354	671	611	120	162	126	545	136	-2.002	2.25569e-08	2.65721e-07	down	RSG05212	Rs_scaf12	696349	705832	+	9484	protein_coding	--	--	--	--	--	--	--	--	--
RSG05216	0	0	0	319	280	388	0	329	10.858	1.57005e-18	6.63266e-17	up	RSG05216	Rs_scaf12	729709	730340	+	632	protein_coding	--	--	--	--	--	--	--	--	--
RSG05221	217	132	180	401	319	357	176	359	1.032	0.000858312	0.00385068	up	RSG05221	Rs_scaf12	761644	762672	+	1029	protein_coding	GO:0043231,intracellular membrane-bounded organelle; GO:0004519,endonuclease activity; GO:0003723,RNA binding; GO:0009451,RNA modification	--	At4g21190	ref|XP_018484403.1|	PP332_ARATH,RecName: Full=Pentatricopeptide repeat-containing protein At4g21190; AltName: Full=Protein EMBRYO DEFECTIVE 1417;	M4FCG3_BRARP,SubName: Full=Uncharacterized protein {ECO:0000313|EnsemblPlants:Bra038782.1-P};	--	--	--
RSG05226	1539	644	113	128	108	152	765	129	-2.562	0.000643826	0.0030035	down	RSG05226	Rs_scaf12	778075	778435	-	361	protein_coding	--	--	--	ref|XP_009108513.1|	--	M4DWJ1_BRARP,SubName: Full=Uncharacterized protein {ECO:0000313|EnsemblPlants:Bra020885.1-P};	--	--	--
RSG05228	1125	444	1	3	0	0	523	1	-8.867	0.000794792	0.00360228	down	RSG05228	Rs_scaf12	783190	785005	-	1816	protein_coding	--	--	--	--	--	--	--	--	--
RSG05240	139	81	2	0	3	0	74	1	-5.929	0.000280566	0.00145948	down	RSG05240	Rs_scaf12	843189	844793	-	1605	protein_coding	GO:0031225,anchored component of membrane; GO:0048046,apoplast; GO:0005829,cytosol; GO:0005739,mitochondrion; GO:0009505,plant-type cell wall; GO:0005886,plasma membrane; GO:0009506,plasmodesma; GO:0005773,vacuole; GO:0050660,flavin adenine dinucleotide binding; GO:0016614,oxidoreductase activity, acting on CH-OH group of donors; GO:0006979,response to oxidative stress	K01187: malZ; alpha-glucosidase [EC:3.2.1.20]	At4g20830	ref|XP_018483974.1|	RETOL_ARATH,RecName: Full=Berberine bridge enzyme-like 19 {ECO:0000303|PubMed:26037923}; Short=AtBBE-like 19 {ECO:0000303|PubMed:26037923}; Short=AtBBE-like 20 {ECO:0000303|PubMed:26037923}; EC=1.1.1.- {ECO:0000250|UniProtKB:O64743}; AltName: Full=Reticuline oxidase-like protein; EC=1.21.-.-; Flags: Precursor;	A0A0D3DF69_BRAOL,SubName: Full=Uncharacterized protein {ECO:0000313|EnsemblPlants:Bo7g107170.1};	--	--	--
RSG05249	27	188	5	827	746	257	73	610	3.047	0.00206569	0.00814901	up	RSG05249	Rs_scaf12	864541	868255	-	3715	protein_coding	--	--	At1g30820	--	--	--	--	--	--
RSG05253	1878	1315	1578	774	914	463	1590	717	-1.148	0.000778739	0.00353974	down	RSG05253	Rs_scaf12	933420	935383	-	1964	protein_coding	--	--	--	--	--	--	--	--	--
RSG05255	0	2	5	21	53	91	2	55	4.612	8.69551e-06	6.47562e-05	up	RSG05255	Rs_scaf15	9778	11649	-	1872	protein_coding	--	--	--	--	--	--	--	--	--
RSG05263	26	22	7	3	0	1	18	1	-3.653	0.00687183	0.022438	down	RSG05263	Rs_scaf15	39313	40699	-	1387	protein_coding	GO:0009507,chloroplast; GO:0031969,chloroplast membrane; GO:0009533,chloroplast stromal thylakoid; GO:0016021,integral component of membrane; GO:0042651,thylakoid membrane; GO:0005247,voltage-gated chloride channel activity; GO:0019684,photosynthesis, light reaction; GO:0042548,regulation of photosynthesis, light reaction; GO:0010027,thylakoid membrane organization	--	At3g61320	ref|NP_001327826.1|	YU88_ARATH,RecName: Full=UPF0187 protein At3g61320, chloroplastic; Flags: Precursor;	A0A1I9LTI1_ARATH,SubName: Full=Bestrophin-like protein {ECO:0000313|EMBL:ANM65889.1};	--	--	--
RSG05267	0	2	0	19	17	2	1	13	4.438	0.0136868	0.0397299	up	RSG05267	Rs_scaf15	58043	60464	-	2422	protein_coding	--	--	--	--	--	--	--	--	--
RSG05270	50	126	126	149	247	283	101	226	1.155	0.0178563	0.0493323	up	RSG05270	Rs_scaf15	72194	76575	-	4382	protein_coding	--	--	--	--	--	--	--	--	--
RSG05275	139	378	478	0	0	0	332	0	-10.795	4.04595e-16	1.31167e-14	down	RSG05275	Rs_scaf15	100840	101513	+	674	protein_coding	--	--	--	--	--	--	--	--	--
RSG05276	9	46	34	0	0	0	30	0	-7.318	7.37382e-06	5.57468e-05	down	RSG05276	Rs_scaf15	104988	105376	-	389	protein_coding	--	--	--	--	--	--	--	--	--
RSG05277	23	23	64	334	54	413	37	267	2.862	0.000226063	0.00120816	up	RSG05277	Rs_scaf15	107875	108438	+	564	protein_coding	GO:0005623,cell; GO:0016020,membrane; GO:0005543,phospholipid binding; GO:0019725,cellular homeostasis; GO:0006952,defense response; GO:0031348,negative regulation of defense response; GO:0009409,response to cold; GO:0009408,response to heat; GO:0009751,response to salicylic acid; GO:0009266,response to temperature stimulus; GO:0009611,response to wounding	--	At3g61190	ref|XP_018487350.1|	BAP1_ARATH,RecName: Full=BON1-associated protein 1;	M4CTN7_BRARP,SubName: Full=Uncharacterized protein {ECO:0000313|EnsemblPlants:Bra007581.1-P};	--	--	--
RSG05297	3596	1634	1637	512	538	540	2289	530	-2.11	4.59612e-08	5.16973e-07	down	RSG05297	Rs_scaf15	197289	198283	+	995	protein_coding	--	--	--	--	--	--	--	--	--
RSG05301	53	52	38	102	74	120	48	99	1.05	0.0115193	0.0344843	up	RSG05301	Rs_scaf15	217652	218170	-	519	protein_coding	GO:0005634,nucleus; GO:0009734,auxin-activated signaling pathway; GO:0007275,multicellular organism development; GO:1900057,positive regulation of leaf senescence; GO:0040008,regulation of growth; GO:0010029,regulation of seed germination	K14488: SAUR; SAUR family protein	At3g60690	emb|CDY41147.1|	SAU36_ARATH,RecName: Full=Auxin-responsive protein SAUR36 {ECO:0000305}; AltName: Full=Protein RESPONSE TO AUXINS AND GIBBERELLINS 1 {ECO:0000303|PubMed:23503980}; AltName: Full=Protein SENESCENCE-ASSOCIATED GENE 201 {ECO:0000305}; AltName: Full=Protein SMALL AUXIN UP RNA 36 {ECO:0000303|PubMed:12036261};	A0A078HTG6_BRANA,SubName: Full=BnaA09g38680D protein {ECO:0000313|EMBL:CDY41147.1};	--	--	--
RSG05304	0	0	0	161	89	162	0	137	9.595	1.47162e-13	3.52268e-12	up	RSG05304	Rs_scaf15	234832	236052	+	1221	protein_coding	--	--	--	--	--	--	PLATZ	TF	PLATZ
RSG05311	21	11	110	0	9	2	47	4	-3.7	0.0046828	0.0162579	down	RSG05311	Rs_scaf15	265093	265886	-	794	protein_coding	GO:0019901,protein kinase binding; GO:0007049,cell cycle; GO:0051301,cell division; GO:0000079,regulation of cyclin-dependent protein serine/threonine kinase activity	--	At3g60550	ref|XP_018488808.1|	CCU22_ARATH,RecName: Full=Cyclin-U2-2; Short=CycU2;2; AltName: Full=Cyclin-P3.2; Short=CycP3;2;	A0A078HTY9_BRANA,SubName: Full=BnaA09g38590D protein {ECO:0000313|EMBL:CDY41156.1};	--	--	--
RSG05322	55	54	24	507	884	732	44	708	4.013	1.30411e-20	6.98391e-19	up	RSG05322	Rs_scaf15	328602	330691	-	2090	protein_coding	--	--	--	--	--	--	--	--	--
RSG05325	11	8	2	278	41	194	7	171	4.734	7.28145e-08	7.92325e-07	up	RSG05325	Rs_scaf15	350133	351750	+	1618	protein_coding	--	--	--	--	--	--	HB-HD-ZIP	TF	HB->HB-HD-ZIP
RSG05331	278	258	301	91	139	107	279	112	-1.307	1.59255e-05	0.000111756	down	RSG05331	Rs_scaf15	377011	377798	-	788	protein_coding	--	--	At3g61090	ref|XP_018466211.1|	--	A0A078HUZ0_BRANA,SubName: Full=BnaA09g38410D protein {ECO:0000313|EMBL:CDY41174.1};	--	--	--
RSG05334	56	80	204	42	42	33	113	39	-1.538	0.0106902	0.0323979	down	RSG05334	Rs_scaf15	389698	392614	+	2917	protein_coding	--	--	--	--	--	--	--	--	--
RSG05336	21	37	23	329	368	352	27	350	3.666	1.2456e-24	1.03138e-22	up	RSG05336	Rs_scaf15	395507	397301	-	1795	protein_coding	--	--	--	--	--	--	--	--	--
RSG05338	7784	4637	4097	2362	2343	2808	5506	2504	-1.136	0.000439674	0.00215659	down	RSG05338	Rs_scaf15	401183	402025	-	843	protein_coding	GO:0022625,cytosolic large ribosomal subunit; GO:0046872,metal ion binding; GO:0003735,structural constituent of ribosome; GO:0006412,translation	--	At3g60240_2	gb|OEL18674.1|	R37A2_ARATH,RecName: Full=60S ribosomal protein L37a-2;	A0A1E5V0U3_9POAL,SubName: Full=60S ribosomal protein L37a-2 {ECO:0000313|EMBL:OEL18674.1};	--	--	--
RSG05341	23	16	8	0	3	1	16	1	-3.621	0.00552287	0.0186847	down	RSG05341	Rs_scaf15	413154	413636	+	483	protein_coding	--	--	At1g14050	ref|XP_018488044.1|	--	A0A078H591_BRANA,SubName: Full=BnaA09g45860D protein {ECO:0000313|EMBL:CDY33780.1};	--	--	--
RSG05343	1006	3463	845	417	504	402	1771	441	-2.006	0.000304837	0.00157112	down	RSG05343	Rs_scaf15	417081	421050	+	3970	protein_coding	--	--	--	--	--	--	--	--	--
RSG05347	3	23	10	88	79	132	12	100	3.024	1.51578e-05	0.000106919	up	RSG05347	Rs_scaf15	434591	435818	+	1228	protein_coding	GO:0005737,cytoplasm; GO:0005634,nucleus; GO:0005524,ATP binding; GO:0004127,cytidylate kinase activity; GO:0009041,uridylate kinase activity; GO:0006207,'de novo' pyrimidine nucleobase biosynthetic process; GO:0006221,pyrimidine nucleotide biosynthetic process	--	At3g60180	ref|XP_018491417.1|	KCY1_ARATH,RecName: Full=Probable UMP-CMP kinase 1; EC=2.7.4.14 {ECO:0000255|HAMAP-Rule:MF_03172}; AltName: Full=Deoxycytidylate kinase {ECO:0000255|HAMAP-Rule:MF_03172}; Short=CK {ECO:0000255|HAMAP-Rule:MF_03172}; Short=dCMP kinase {ECO:0000255|HAMAP-Rule:MF_03172}; AltName: Full=Uridine monophosphate/cytidine monophosphate kinase {ECO:0000255|HAMAP-Rule:MF_03172}; Short=UMP/CMP kinase {ECO:0000…	M4CTG9_BRARP,SubName: Full=Uncharacterized protein {ECO:0000313|EnsemblPlants:Bra007512.1-P};	--	--	--
RSG05365	4274	2924	3634	1609	1608	1623	3611	1613	-1.162	5.14564e-07	4.87562e-06	down	RSG05365	Rs_scaf15	528576	531648	-	3073	protein_coding	--	--	--	--	--	--	--	--	--
RSG05367	44	90	39	16	10	11	58	12	-2.243	0.000424423	0.00209225	down	RSG05367	Rs_scaf15	541160	544783	-	3624	protein_coding	--	--	At2g28980	ref|XP_018509820.1|	--	A0A0D3AY02_BRAOL,SubName: Full=Uncharacterized protein {ECO:0000313|EnsemblPlants:Bo2g160850.1};	--	--	--
RSG05395	200	216	289	94	85	96	235	92	-1.367	1.15093e-05	8.34531e-05	down	RSG05395	Rs_scaf15	722157	725399	+	3243	protein_coding	--	--	At3g59570	ref|XP_018493144.1|	--	A0A0D3DUD1_BRAOL,SubName: Full=Uncharacterized protein {ECO:0000313|EnsemblPlants:Bo8g094330.1};	--	--	--
RSG05396	17	66	51	2	3	0	45	2	-4.517	2.33534e-05	0.0001587	down	RSG05396	Rs_scaf15	726037	729013	-	2977	protein_coding	--	--	--	--	--	--	--	--	--
RSG05400	276	152	337	125	102	102	255	110	-1.22	0.00259294	0.00991007	down	RSG05400	Rs_scaf15	737244	738053	-	810	protein_coding	GO:0016021,integral component of membrane; GO:0004252,serine-type endopeptidase activity	--	At3g59520	ref|XP_018465570.1|	RBL13_ARATH,RecName: Full=RHOMBOID-like protein 13 {ECO:0000303|PubMed:17181860}; Short=AtRBL13 {ECO:0000303|PubMed:17181860}; EC=3.4.21.- {ECO:0000305};	A0A0D2ZUR4_BRAOL,SubName: Full=Uncharacterized protein {ECO:0000313|EnsemblPlants:Bo01353s040.1};	--	--	--
RSG05410	14	7	0	440	582	968	7	663	6.687	3.72221e-17	1.34111e-15	up	RSG05410	Rs_scaf15	792256	793023	+	768	protein_coding	GO:0009507,chloroplast; GO:0031969,chloroplast membrane; GO:0019899,enzyme binding; GO:0046906,tetrapyrrole binding; GO:0015995,chlorophyll biosynthetic process; GO:0010019,chloroplast-nucleus signaling pathway; GO:0043085,positive regulation of catalytic activity	--	At3g59400	ref|XP_018492107.1|	GUN4C_ARATH,RecName: Full=Tetrapyrrole-binding protein, chloroplastic; AltName: Full=Genomes uncoupled 4; Flags: Precursor;	M4CTA3_BRARP,SubName: Full=Uncharacterized protein {ECO:0000313|EnsemblPlants:Bra007446.1-P};	--	--	--
RSG05421	0	0	2	63	211	164	1	146	7.916	5.5911e-11	9.49458e-10	up	RSG05421	Rs_scaf15	842391	844014	-	1624	protein_coding	--	--	At3g59190	ref|XP_018460829.1|	FBL63_ARATH,RecName: Full=F-box/LRR-repeat protein At3g59190;	A0A0D3DUA7_BRAOL,SubName: Full=Uncharacterized protein {ECO:0000313|EnsemblPlants:Bo8g093100.1};	--	--	--
RSG05430	35	90	7	467	589	788	44	615	3.806	3.15794e-07	3.09598e-06	up	RSG05430	Rs_scaf34	13870	22738	-	8869	protein_coding	--	--	--	--	--	--	--	--	--
RSG05442	32	136	6	2	4	3	58	3	-4.141	0.000357966	0.00180403	down	RSG05442	Rs_scaf34	70420	72199	-	1780	protein_coding	--	--	--	--	--	M4EKR5_BRARP,SubName: Full=Uncharacterized protein {ECO:0000313|EnsemblPlants:Bra029382.1-P};	--	--	--
RSG05454	43	12	100	1263	1188	809	52	1087	4.388	1.04848e-11	1.95504e-10	up	RSG05454	Rs_scaf34	141808	143415	+	1608	protein_coding	GO:0005783,endoplasmic reticulum; GO:0016021,integral component of membrane; GO:0016020,membrane; GO:0020037,heme binding; GO:0005506,iron ion binding; GO:0016709,oxidoreductase activity, acting on paired donors, with incorporation or reduction of molecular oxygen, NAD(P)H as one donor, and incorporation of one atom of oxygen; GO:0080004,thalian-diol desaturase activity; GO:0051554,flavonol metab…	K07418: CYP2J; cytochrome P450 family 2 subfamily J [EC:1.14.14.1]	At3g20100	ref|XP_018486571.1|	THAD_ARATH,RecName: Full=Cytochrome P450 705A5; EC=1.14.-.-; AltName: Full=Thalian-diol desaturase; Short=AtTHAD;	A0A0D3BCB1_BRAOL,SubName: Full=Uncharacterized protein {ECO:0000313|EnsemblPlants:Bo3g074680.1};	--	--	--
RSG05455	437	559	342	958	953	1128	446	1013	1.183	2.74755e-05	0.000183728	up	RSG05455	Rs_scaf34	144889	146929	+	2041	protein_coding	GO:0012505,endomembrane system; GO:0016021,integral component of membrane; GO:0016020,membrane; GO:0020037,heme binding; GO:0005506,iron ion binding; GO:0016709,oxidoreductase activity, acting on paired donors, with incorporation or reduction of molecular oxygen, NAD(P)H as one donor, and incorporation of one atom of oxygen; GO:0009630,gravitropism; GO:0009958,positive gravitropism; GO:0044550,se…	--	At3g20080	ref|XP_018486234.1|	C05AK_ARATH,RecName: Full=Cytochrome P450 705A22 {ECO:0000303|PubMed:23284057}; EC=1.14.-.- {ECO:0000305}; AltName: Full=Protein GRAVITY PERSISTENCE SIGNAL 1 {ECO:0000303|PubMed:23284057};	A0A0D3BCB3_BRAOL,SubName: Full=Uncharacterized protein {ECO:0000313|EnsemblPlants:Bo3g074700.1};	--	--	--
RSG05462	168	33	35	239	415	733	79	462	2.569	0.000356976	0.0018002	up	RSG05462	Rs_scaf34	174183	176189	-	2007	protein_coding	--	--	At3g20300	ref|XP_018488945.1|	--	A0A078HE25_BRANA,SubName: Full=BnaC03g41510D protein {ECO:0000313|EMBL:CDY36047.1};	--	--	--
RSG05468	457	289	160	81	88	81	302	83	-1.852	4.97216e-05	0.000314336	down	RSG05468	Rs_scaf34	207353	208650	+	1298	protein_coding	--	--	--	--	--	--	--	--	--
RSG05477	1302	794	1042	536	530	492	1046	519	-1.008	0.000247849	0.00130985	down	RSG05477	Rs_scaf34	259318	259819	+	502	protein_coding	GO:0005618,cell wall; GO:0000790,nuclear chromatin; GO:0005730,nucleolus; GO:0000786,nucleosome; GO:0003677,DNA binding; GO:0046982,protein heterodimerization activity; GO:0006342,chromatin silencing	--	At1g51060	gb|PKU78136.1|	H2A1_ARATH,RecName: Full=Probable histone H2A.1; AltName: Full=HTA10;	A0A2I0WR52_9ASPA,SubName: Full=Protein H2A.7 {ECO:0000313|EMBL:PKU78136.1};	--	--	--
RSG05486	27	30	31	1317	1466	2146	29	1643	5.801	4.68306e-67	4.45345e-64	up	RSG05486	Rs_scaf34	295319	297659	-	2341	protein_coding	--	--	--	ref|XP_018488224.1|	--	A0A1D6LBH3_MAIZE,SubName: Full=Translocation protein-related {ECO:0000313|EMBL:ONM11452.1};	--	--	--
RSG05488	250	185	180	106	96	77	205	93	-1.138	0.000557931	0.00265167	down	RSG05488	Rs_scaf34	299456	300667	+	1212	protein_coding	--	--	At3g21050	ref|XP_018467239.1|	--	A0A078H119_BRANA,SubName: Full=BnaC03g41840D protein {ECO:0000313|EMBL:CDY32400.1};	--	--	--
RSG05489	357	343	548	965	939	1329	416	1078	1.37	1.55921e-05	0.000109687	up	RSG05489	Rs_scaf34	300956	305595	-	4640	protein_coding	--	--	--	--	--	--	--	--	--
RSG05493	744	671	626	202	238	242	680	227	-1.578	4.76798e-12	9.387e-11	down	RSG05493	Rs_scaf34	322089	324127	-	2039	protein_coding	--	--	--	--	--	--	--	--	--
RSG05495	148	182	332	715	697	651	221	688	1.636	1.30929e-05	9.36376e-05	up	RSG05495	Rs_scaf34	326469	329584	-	3116	protein_coding	--	--	--	--	--	--	--	--	--
RSG05501	2014	613	518	336	310	390	1048	345	-1.6	0.00339232	0.0124193	down	RSG05501	Rs_scaf34	366575	367186	+	612	protein_coding	GO:0005634,nucleus; GO:0003700,DNA-binding transcription factor activity; GO:0046872,metal ion binding; GO:0044212,transcription regulatory region DNA binding; GO:0006355,regulation of transcription, DNA-templated; GO:0006351,transcription, DNA-templated	--	At3g21270	ref|XP_018486344.1|	DOF31_ARATH,RecName: Full=Dof zinc finger protein DOF3.1; Short=AtDOF3.1;	A0A078H140_BRANA,SubName: Full=BnaC03g42040D protein {ECO:0000313|EMBL:CDY32420.1};	C2C2-Dof	TF	C2C2->C2C2-Dof
RSG05517	1025	994	1700	390	507	358	1240	418	-1.567	2.44549e-06	2.04053e-05	down	RSG05517	Rs_scaf34	475535	476706	+	1172	protein_coding	GO:0005829,cytosol; GO:0005634,nucleus; GO:0010089,xylem development	--	At3g21710	ref|XP_018489146.1|	VUP1_ARATH,RecName: Full=Vascular-related unknown protein 1 {ECO:0000303|PubMed:24567189};	M4CCB2_BRARP,SubName: Full=Uncharacterized protein {ECO:0000313|EnsemblPlants:Bra001842.1-P};	--	--	--
RSG05518	0	4	0	510	423	505	1	479	8.311	1.78871e-28	1.99763e-26	up	RSG05518	Rs_scaf34	485614	487071	+	1458	protein_coding	GO:0043231,intracellular membrane-bounded organelle; GO:0080043,quercetin 3-O-glucosyltransferase activity; GO:0080044,quercetin 7-O-glucosyltransferase activity; GO:0008194,UDP-glycosyltransferase activity; GO:0008152,metabolic process	--	At3g21760	ref|XP_018486676.1|	U71B2_ARATH,RecName: Full=UDP-glycosyltransferase 71B2; EC=2.4.1.-; AltName: Full=Protein HYPOSTATIN RESISTANCE 1;	M4CCB5_BRARP,SubName: Full=Uncharacterized protein {ECO:0000313|EnsemblPlants:Bra001845.1-P};	--	--	--
RSG05519	0	4	0	838	690	670	1	733	8.921	1.60104e-33	2.79298e-31	up	RSG05519	Rs_scaf34	487675	490107	+	2433	protein_coding	GO:0043231,intracellular membrane-bounded organelle; GO:0080043,quercetin 3-O-glucosyltransferase activity; GO:0080044,quercetin 7-O-glucosyltransferase activity; GO:0008194,UDP-glycosyltransferase activity; GO:0008152,metabolic process	--	At3g21760	ref|XP_018491864.1|	U71B2_ARATH,RecName: Full=UDP-glycosyltransferase 71B2; EC=2.4.1.-; AltName: Full=Protein HYPOSTATIN RESISTANCE 1;	A0A0D3C2K3_BRAOL,RecName: Full=Glycosyltransferase {ECO:0000256|RuleBase:RU362057}; EC=2.4.1.- {ECO:0000256|RuleBase:RU362057};	--	--	--
RSG05520	3	9	0	838	761	871	4	823	7.703	5.74445e-33	9.53822e-31	up	RSG05520	Rs_scaf34	490683	492113	+	1431	protein_coding	GO:0043231,intracellular membrane-bounded organelle; GO:0080043,quercetin 3-O-glucosyltransferase activity; GO:0080044,quercetin 7-O-glucosyltransferase activity; GO:0008194,UDP-glycosyltransferase activity; GO:0008152,metabolic process	K08237: E2.4.1.218; hydroquinone glucosyltransferase [EC:2.4.1.218]	At3g21760	ref|XP_018491864.1|	U71B2_ARATH,RecName: Full=UDP-glycosyltransferase 71B2; EC=2.4.1.-; AltName: Full=Protein HYPOSTATIN RESISTANCE 1;	A0A0D3C2K3_BRAOL,RecName: Full=Glycosyltransferase {ECO:0000256|RuleBase:RU362057}; EC=2.4.1.- {ECO:0000256|RuleBase:RU362057};	--	--	--
RSG05523	650	389	414	173	150	191	484	171	-1.498	4.58441e-06	3.60752e-05	down	RSG05523	Rs_scaf34	508398	509229	-	832	protein_coding	--	--	--	--	--	--	--	--	--
RSG05532	0	2	0	10	14	12	1	12	4.318	0.00665814	0.0218483	up	RSG05532	Rs_scaf34	556836	563511	-	6676	protein_coding	--	--	At1g44840	ref|XP_009139315.2|	--	Q9LPE7_ARATH,SubName: Full=T12C22.11 protein {ECO:0000313|EMBL:AAF78267.1};	--	--	--
RSG05533	6	16	0	45	48	109	7	67	3.155	0.00475896	0.0164768	up	RSG05533	Rs_scaf34	567569	570998	-	3430	protein_coding	--	--	At5g27060	ref|XP_018485901.1|	--	A0A0D3BCP7_BRAOL,SubName: Full=Uncharacterized protein {ECO:0000313|EnsemblPlants:Bo3g080000.1};	--	--	--
RSG05537	3	1	0	17	15	35	1	22	4.382	0.000757536	0.00345738	up	RSG05537	Rs_scaf34	586394	593359	-	6966	protein_coding	--	--	At4g09710	ref|XP_022547654.1|	--	A0A178UU29_ARATH,SubName: Full=Uncharacterized protein {ECO:0000313|EMBL:OAO96867.1};	--	--	--
RSG05552	186	427	399	9	13	11	337	11	-4.945	2.74037e-22	1.75149e-20	down	RSG05552	Rs_scaf43	24398	27040	-	2643	protein_coding	GO:0005524,ATP binding; GO:0004674,protein serine/threonine kinase activity; GO:0004842,ubiquitin-protein transferase activity	--	At5g12000	ref|XP_018446331.1|	PUB34_ARATH,RecName: Full=U-box domain-containing protein 34; AltName: Full=Plant U-box protein 34; Includes: RecName: Full=E3 ubiquitin ligase; EC=2.3.2.27; AltName: Full=RING-type E3 ubiquitin transferase {ECO:0000305}; Includes: RecName: Full=Serine/threonine-protein kinase; EC=2.7.11.-;	M4CXH4_BRARP,SubName: Full=Uncharacterized protein {ECO:0000313|EnsemblPlants:Bra008921.1-P};	--	--	--
RSG05554	154	172	54	43	32	15	127	30	-2.077	0.00116411	0.00499754	down	RSG05554	Rs_scaf43	32114	32578	-	465	protein_coding	GO:0005737,cytoplasm; GO:0009408,response to heat	K13993: HSP20; HSP20 family protein	At5g12020	ref|XP_018444163.1|	HS176_ARATH,RecName: Full=17.6 kDa class II heat shock protein; AltName: Full=17.6 kDa heat shock protein; Short=AtHsp17.6;	M4CXH3_BRARP,SubName: Full=Uncharacterized protein {ECO:0000313|EnsemblPlants:Bra008920.1-P};	--	--	--
RSG05562	14724	7091	5926	1735	1574	2014	9247	1774	-2.382	2.60689e-09	3.54154e-08	down	RSG05562	Rs_scaf43	70296	70735	-	440	protein_coding	GO:0005829,cytosol; GO:0005783,endoplasmic reticulum; GO:0005886,plasma membrane; GO:0005774,vacuolar membrane; GO:0004869,cysteine-type endopeptidase inhibitor activity; GO:0002020,protease binding; GO:0070417,cellular response to cold; GO:0034605,cellular response to heat; GO:0042631,cellular response to water deprivation; GO:0006952,defense response; GO:2000117,negative regulation of cysteine-…	--	At5g12140	ref|XP_018446894.1|	CYT1_ARATH,RecName: Full=Cysteine proteinase inhibitor 1; Short=AtCYS-1;	D7M4G3_ARALL,RecName: Full=Cysteine proteinase inhibitor {ECO:0000256|RuleBase:RU362130};	--	--	--
RSG05567	1101	1161	1436	589	578	505	1233	557	-1.146	5.27819e-07	4.99217e-06	down	RSG05567	Rs_scaf43	84691	86823	+	2133	protein_coding	--	--	--	--	--	--	--	--	--
RSG05584	47	90	36	175	180	155	58	170	1.547	0.000764465	0.00348546	up	RSG05584	Rs_scaf43	174976	175285	-	310	protein_coding	--	--	--	gb|EOA21902.1|	--	R0FHR5_9BRAS,SubName: Full=Uncharacterized protein {ECO:0000313|EMBL:EOA21902.1};	--	--	--
RSG05587	76	85	29	0	0	0	63	0	-8.4	3.8837e-09	5.15559e-08	down	RSG05587	Rs_scaf43	195785	200227	+	4443	protein_coding	--	--	--	--	--	--	--	--	--
RSG05594	342	240	253	122	138	87	278	116	-1.257	0.000209351	0.00112652	down	RSG05594	Rs_scaf43	228021	232706	-	4686	protein_coding	--	--	At5g12900	ref|XP_018444532.1|	IRKI_ARATH,RecName: Full=IRK-interacting protein {ECO:0000303|PubMed:15618632};	A0A0D3EFX6_BRAOL,SubName: Full=Uncharacterized protein {ECO:0000313|EnsemblPlants:Bo9g169230.1};	--	--	--
RSG05599	53	38	32	9	6	11	41	9	-2.261	0.000422535	0.00208425	down	RSG05599	Rs_scaf43	254548	256857	+	2310	protein_coding	GO:0005783,endoplasmic reticulum; GO:0005789,endoplasmic reticulum membrane; GO:0016021,integral component of membrane; GO:0009506,plasmodesma; GO:0009511,plasmodesmatal endoplasmic reticulum; GO:0008565,protein transporter activity; GO:0016757,transferase activity, transferring glycosyl groups; GO:0034613,cellular protein localization; GO:0009908,flower development; GO:0048574,long-day photoperi…	K00549: metE; 5-methyltetrahydropteroyltriglutamate--homocysteine methyltransferase [EC:2.1.1.14]	At5g12970	ref|XP_018445495.1|	FTIP1_ARATH,RecName: Full=FT-interacting protein 1 {ECO:0000303|PubMed:22529749};	A0A0D3EFW9_BRAOL,SubName: Full=Uncharacterized protein {ECO:0000313|EnsemblPlants:Bo9g169160.1};	--	--	--
RSG05601	20	2	5	110	83	105	9	99	3.583	4.24728e-06	3.36077e-05	up	RSG05601	Rs_scaf43	260733	261263	-	531	protein_coding	--	--	--	--	--	--	--	--	--
RSG05602	812	1061	6247	504	570	503	2707	526	-2.365	0.00086442	0.00387421	down	RSG05602	Rs_scaf43	261873	275276	-	13404	protein_coding	--	--	--	--	--	--	--	--	--
RSG05605	566	320	811	254	216	180	566	217	-1.386	0.000806021	0.00364527	down	RSG05605	Rs_scaf43	285940	292833	+	6894	protein_coding	--	--	--	--	--	--	--	--	--
RSG05606	0	5	0	32	58	23	2	38	4.474	0.000448279	0.00219194	up	RSG05606	Rs_scaf43	294304	294600	-	297	protein_coding	GO:0005634,nucleus; GO:0003700,DNA-binding transcription factor activity; GO:0000978,RNA polymerase II proximal promoter sequence-specific DNA binding; GO:0044212,transcription regulatory region DNA binding; GO:0010055,atrichoblast differentiation; GO:0048527,lateral root development; GO:0000122,negative regulation of transcription by RNA polymerase II; GO:0043620,regulation of DNA-templated tran…	--	At5g13080	ref|XP_018446446.1|	WRK75_ARATH,RecName: Full=Probable WRKY transcription factor 75; AltName: Full=WRKY DNA-binding protein 75;	A0A0A7RI98_BRAOC,SubName: Full=WRKY106 protein {ECO:0000313|EMBL:AJA32899.1};	WRKY	TF	WRKY
RSG05607	537	227	429	134	166	91	398	130	-1.61	0.000276864	0.00144232	down	RSG05607	Rs_scaf43	297433	298239	-	807	protein_coding	--	--	At5g13090	ref|XP_018442973.1|	--	M4CXB0_BRARP,SubName: Full=Uncharacterized protein {ECO:0000313|EnsemblPlants:Bra008857.1-P};	--	--	--
RSG05609	221	188	929	50	61	126	446	79	-2.493	0.000344532	0.00174501	down	RSG05609	Rs_scaf43	305657	306758	-	1102	protein_coding	--	--	At5g13140	ref|XP_018442681.1|	--	A0A0D3EFV5_BRAOL,SubName: Full=Uncharacterized protein {ECO:0000313|EnsemblPlants:Bo9g169020.1};	--	--	--
RSG05618	12	30	11	14	232	54	18	100	2.512	0.0109205	0.0329843	up	RSG05618	Rs_scaf43	382518	384055	+	1538	protein_coding	GO:0005634,nucleus; GO:0042803,protein homodimerization activity; GO:0003714,transcription corepressor activity; GO:0006952,defense response; GO:1903507,negative regulation of nucleic acid-templated transcription; GO:2000022,regulation of jasmonic acid mediated signaling pathway; GO:0010112,regulation of systemic acquired resistance; GO:0006355,regulation of transcription, DNA-templated; GO:00097…	--	At5g13220	ref|XP_018442907.1|	TIF9_ARATH,RecName: Full=Protein TIFY 9; AltName: Full=Jasmonate ZIM domain-containing protein 10; AltName: Full=Protein JASMONATE-ASSOCIATED 1; AltName: Full=Protein JAZ10;	M4CX99_BRARP,SubName: Full=Uncharacterized protein {ECO:0000313|EnsemblPlants:Bra008846.1-P};	Others	TR	Others
RSG05620	130	176	390	1229	1149	987	232	1122	2.268	4.70946e-07	4.49764e-06	up	RSG05620	Rs_scaf43	388776	390477	-	1702	protein_coding	--	--	--	--	--	--	--	--	--
RSG05624	3347	2436	1495	681	714	526	2426	640	-1.921	1.24498e-07	1.30494e-06	down	RSG05624	Rs_scaf43	413615	416814	+	3200	protein_coding	--	--	--	--	--	--	--	--	--
RSG05628	5	2	11	231	174	170	6	192	5.01	1.22142e-14	3.3331e-13	up	RSG05628	Rs_scaf43	432490	434618	+	2129	protein_coding	GO:0052625,4-aminobenzoate amino acid synthetase activity; GO:0052628,4-hydroxybenzoate amino acid synthetase activity; GO:0052626,benzoate amino acid synthetase activity; GO:0052627,vanillate amino acid synthetase activity; GO:0018874,benzoate metabolic process; GO:0071456,cellular response to hypoxia; GO:0006952,defense response; GO:0042742,defense response to bacterium; GO:0009816,defense resp…	--	At5g13320	ref|XP_018445569.1|	GH312_ARATH,RecName: Full=4-substituted benzoates-glutamate ligase GH3.12; EC=6.3.2.-; AltName: Full=Auxin-responsive GH3-like protein 12; Short=AtGH3-12; AltName: Full=Protein GH3-LIKE DEFENSE GENE 1; AltName: Full=Protein GRETCHEN HAGEN 3.12; AltName: Full=Protein HOPW1-1-INTERACTING 3; AltName: Full=Protein avrPPHB SUSCEPTIBLE 3;	A0A0D3EFT5_BRAOL,SubName: Full=Uncharacterized protein {ECO:0000313|EnsemblPlants:Bo9g167830.1};	--	--	--
RSG05632	12637	9729	17739	4687	5373	4673	13368	4911	-1.445	9.40607e-07	8.47978e-06	down	RSG05632	Rs_scaf43	459479	461555	-	2077	protein_coding	--	--	--	--	--	--	--	--	--
RSG05633	6085	2665	2433	33	15	22	3728	23	-7.347	1.48115e-48	6.2813e-46	down	RSG05633	Rs_scaf43	462397	464031	-	1635	protein_coding	GO:0016021,integral component of membrane; GO:0031966,mitochondrial membrane; GO:0005750,mitochondrial respiratory chain complex III; GO:0005739,mitochondrion; GO:0051537,2 iron, 2 sulfur cluster binding; GO:0046872,metal ion binding; GO:0008121,ubiquinol-cytochrome-c reductase activity	--	At5g13430	ref|XP_018445464.1|	UCRI2_ARATH,RecName: Full=Cytochrome b-c1 complex subunit Rieske-2, mitochondrial {ECO:0000305}; EC=1.10.2.2 {ECO:0000250|UniProtKB:P08067}; AltName: Full=Complex III subunit 5-2 {ECO:0000305}; AltName: Full=Rieske iron-sulfur protein 2 {ECO:0000305}; Short=RISP2 {ECO:0000305}; AltName: Full=Ubiquinol-cytochrome c reductase iron-sulfur subunit 2 {ECO:0000303|PubMed:18305213}; Flags: Precursor;	A0A0D3B0Y3_BRAOL,RecName: Full=Cytochrome b-c1 complex subunit Rieske, mitochondrial {ECO:0000256|RuleBase:RU004494}; EC=1.10.2.2 {ECO:0000256|RuleBase:RU004494};	--	--	--
RSG05634	2663	1829	2030	213	217	204	2174	211	-3.363	6.91831e-41	1.7943e-38	down	RSG05634	Rs_scaf43	464645	466290	-	1646	protein_coding	GO:0016021,integral component of membrane; GO:0031966,mitochondrial membrane; GO:0005750,mitochondrial respiratory chain complex III; GO:0005739,mitochondrion; GO:0051537,2 iron, 2 sulfur cluster binding; GO:0046872,metal ion binding; GO:0008121,ubiquinol-cytochrome-c reductase activity	--	At5g13440	ref|XP_018445463.1|	UCRI2_ARATH,RecName: Full=Cytochrome b-c1 complex subunit Rieske-2, mitochondrial {ECO:0000305}; EC=1.10.2.2 {ECO:0000250|UniProtKB:P08067}; AltName: Full=Complex III subunit 5-2 {ECO:0000305}; AltName: Full=Rieske iron-sulfur protein 2 {ECO:0000305}; Short=RISP2 {ECO:0000305}; AltName: Full=Ubiquinol-cytochrome c reductase iron-sulfur subunit 2 {ECO:0000303|PubMed:18305213}; Flags: Precursor;	A0A0D3EFS8_BRAOL,RecName: Full=Cytochrome b-c1 complex subunit Rieske, mitochondrial {ECO:0000256|RuleBase:RU004494}; EC=1.10.2.2 {ECO:0000256|RuleBase:RU004494};	--	--	--
RSG05638	7896	6383	7383	2498	2994	2435	7221	2642	-1.45	6.89948e-12	1.32509e-10	down	RSG05638	Rs_scaf43	476000	477311	+	1312	protein_coding	GO:0009507,chloroplast; GO:0009941,chloroplast envelope; GO:0016021,integral component of membrane; GO:0016020,membrane; GO:0005740,mitochondrial envelope; GO:0005743,mitochondrial inner membrane; GO:0005739,mitochondrion; GO:0005774,vacuolar membrane; GO:0005471,ATP:ADP antiporter activity; GO:0005507,copper ion binding; GO:0015865,purine nucleotide transport; GO:0046902,regulation of mitochondr…	--	At5g13490	ref|XP_018446192.1|	ADT2_ARATH,RecName: Full=ADP,ATP carrier protein 2, mitochondrial; AltName: Full=ADP/ATP translocase 2; AltName: Full=Adenine nucleotide translocator 2; Short=ANT 2; Flags: Precursor;	A0A0D3EFS3_BRAOL,SubName: Full=Uncharacterized protein {ECO:0000313|EnsemblPlants:Bo9g166720.1};	--	--	--
RSG05641	1041	629	887	258	289	275	852	274	-1.634	1.39167e-08	1.69605e-07	down	RSG05641	Rs_scaf43	482958	485314	-	2357	protein_coding	GO:0005737,cytoplasm; GO:0005829,cytosol; GO:0004463,leukotriene-A4 hydrolase activity; GO:0070006,metalloaminopeptidase activity; GO:0042277,peptide binding; GO:0008270,zinc ion binding; GO:0019370,leukotriene biosynthetic process; GO:0043171,peptide catabolic process; GO:0006508,proteolysis	--	At5g13520	ref|XP_018445422.1|	LKHA4_ARATH,RecName: Full=Leukotriene A-4 hydrolase homolog; Short=LTA-4 hydrolase; EC=3.3.2.6; AltName: Full=Leukotriene A(4) hydrolase;	A0A078F5T2_BRANA,SubName: Full=BnaC09g43560D protein {ECO:0000313|EMBL:CDY09805.1};	--	--	--
RSG05644	38	143	83	6	2	1	88	3	-4.996	2.14338e-08	2.53537e-07	down	RSG05644	Rs_scaf43	498579	498955	+	377	protein_coding	GO:0005737,cytoplasm; GO:0000932,P-body; GO:0005524,ATP binding; GO:0050072,m7G(5')pppN diphosphatase activity; GO:0000287,magnesium ion binding; GO:0030145,manganese ion binding; GO:0003729,mRNA binding; GO:0000290,deadenylation-dependent decapping of nuclear-transcribed mRNA; GO:0031087,deadenylation-independent decapping of nuclear-transcribed mRNA; GO:0019048,modulation by virus of host morph…	--	At5g13570	ref|XP_010492118.1|	DCP2_ARATH,RecName: Full=mRNA-decapping enzyme subunit 2; Short=AtDCP2; Short=Protein DECAPPING 2; EC=3.6.1.62; AltName: Full=M(7)GpppN-mRNA hydrolase DCP2; AltName: Full=Protein TRIDENT;	A0A1J3DTB0_NOCCA,SubName: Full=mRNA-decapping enzyme subunit 2 {ECO:0000313|EMBL:JAU23170.1}; Flags: Fragment;	--	--	--
RSG05654	0	0	0	7	37	24	0	23	6.987	4.72695e-05	0.000300468	up	RSG05654	Rs_scaf43	540258	541295	+	1038	protein_coding	--	--	At5g13720	ref|XP_018442844.1|	--	A0A0D3EFQ3_BRAOL,SubName: Full=Uncharacterized protein {ECO:0000313|EnsemblPlants:Bo9g166520.1};	--	--	--
RSG05658	95	131	149	77	43	60	125	60	-1.071	0.0104593	0.031821	down	RSG05658	Rs_scaf43	560521	562571	+	2051	protein_coding	--	--	At5g13760	ref|XP_018442207.1|	--	M4CX57_BRARP,SubName: Full=Uncharacterized protein {ECO:0000313|EnsemblPlants:Bra008804.1-P};	--	--	--
RSG05659	621	346	396	1347	944	1038	454	1110	1.292	0.000104005	0.000605769	up	RSG05659	Rs_scaf43	571624	572451	+	828	protein_coding	GO:0005886,plasma membrane; GO:0009055,electron transfer activity; GO:0015035,protein disulfide oxidoreductase activity; GO:0045454,cell redox homeostasis	K17479: GRXCR1; glutaredoxin domain-containing cysteine-rich protein 1	At5g13810	ref|XP_018511064.1|	Y5986_ARATH,RecName: Full=Uncharacterized protein At5g39865;	M4CX54_BRARP,SubName: Full=Uncharacterized protein {ECO:0000313|EnsemblPlants:Bra008801.1-P};	--	--	--
RSG05670	443	212	156	61	48	78	270	62	-2.12	2.69446e-05	0.000180524	down	RSG05670	Rs_scaf53	57360	60047	-	2688	protein_coding	--	--	At5g53500	ref|XP_018453073.1|	--	M4E1K7_BRARP,SubName: Full=Uncharacterized protein {ECO:0000313|EnsemblPlants:Bra022657.1-P};	--	--	--
RSG05679	11	12	76	288	323	321	33	311	3.214	1.13115e-05	8.22637e-05	up	RSG05679	Rs_scaf53	117137	117490	+	354	protein_coding	GO:0005737,cytoplasm; GO:0005634,nucleus; GO:0009734,auxin-activated signaling pathway; GO:0007275,multicellular organism development; GO:0040008,regulation of growth; GO:1900140,regulation of seedling development	--	At5g53590	ref|XP_018453329.1|	SAU32_ARATH,RecName: Full=Auxin-responsive protein SAUR32 {ECO:0000305}; AltName: Full=Protein ABOLISHED APICAL HOOK MAINTENANCE 1 {ECO:0000303|Ref.6}; AltName: Full=Protein SMALL AUXIN UP RNA 32 {ECO:0000303|PubMed:12036261};	A0A0D3EAR0_BRAOL,SubName: Full=Uncharacterized protein {ECO:0000313|EnsemblPlants:Bo9g111470.1};	--	--	--
RSG05683	281	650	2435	59	51	25	1122	45	-4.635	3.69212e-10	5.61031e-09	down	RSG05683	Rs_scaf53	138277	139394	+	1118	protein_coding	GO:0005634,nucleus; GO:0005524,ATP binding; GO:0048366,leaf development; GO:0006355,regulation of transcription, DNA-templated; GO:0010218,response to far red light; GO:0080167,response to karrikin; GO:0010114,response to red light; GO:0006351,transcription, DNA-templated	--	At5g53660	ref|XP_018468365.1|	GRF7_ARATH,RecName: Full=Growth-regulating factor 7; Short=AtGRF7; AltName: Full=Transcription activator GRF7;	M4E1L7_BRARP,SubName: Full=Uncharacterized protein {ECO:0000313|EnsemblPlants:Bra022667.1-P};	GRF	TF	GRF
RSG05704	29	9	11	0	0	1	16	0	-5.466	0.00102	0.00446936	down	RSG05704	Rs_scaf53	306364	309892	-	3529	protein_coding	GO:0043231,intracellular membrane-bounded organelle; GO:0080043,quercetin 3-O-glucosyltransferase activity; GO:0080044,quercetin 7-O-glucosyltransferase activity; GO:0008152,metabolic process	--	At5g53990	ref|XP_018468150.1|	U79B9_ARATH,RecName: Full=UDP-glycosyltransferase 79B9; EC=2.4.1.-;	A0A178ULF9_ARATH,SubName: Full=Uncharacterized protein {ECO:0000313|EMBL:OAO94390.1};	--	--	--
RSG05705	515	851	676	1518	1473	1537	681	1509	1.147	1.96929e-05	0.000136004	up	RSG05705	Rs_scaf53	310824	312916	+	2093	protein_coding	GO:0005829,cytosol; GO:0004411,homogentisate 1,2-dioxygenase activity; GO:0046872,metal ion binding; GO:1902000,homogentisate catabolic process; GO:0006559,L-phenylalanine catabolic process; GO:0006572,tyrosine catabolic process	--	At5g54080	ref|XP_018471425.1|	HGD_ARATH,RecName: Full=Homogentisate 1,2-dioxygenase; EC=1.13.11.5; AltName: Full=Homogentisate oxygenase; AltName: Full=Homogentisic acid oxidase; AltName: Full=Homogentisicase;	A0A078HVB1_BRANA,SubName: Full=BnaC02g13840D protein {ECO:0000313|EMBL:CDY41772.1};	--	--	--
RSG05709	221	250	282	13	2	5	251	7	-5.313	6.68625e-19	2.96367e-17	down	RSG05709	Rs_scaf53	324227	326554	-	2328	protein_coding	--	--	--	--	--	--	--	--	--
RSG05711	0	0	0	328	348	250	0	309	10.767	3.53206e-18	1.43393e-16	up	RSG05711	Rs_scaf53	334458	334736	-	279	protein_coding	GO:0005634,nucleus; GO:0007049,cell cycle; GO:0051301,cell division	--	At3g51280	ref|XP_018450009.1|	MS5L2_ARATH,RecName: Full=Protein POLLENLESS 3-LIKE 2 {ECO:0000303|Ref.5};	A0A078GU49_BRANA,SubName: Full=BnaC07g32170D protein {ECO:0000313|EMBL:CDY29011.1};	--	--	--
RSG05715	0	0	0	7	12	14	0	11	5.949	0.00147067	0.00610563	up	RSG05715	Rs_scaf53	364079	365928	+	1850	protein_coding	--	--	--	--	--	--	--	--	--
RSG05727	27	21	0	2734	3877	6214	16	4275	8.057	1.2809e-08	1.5702e-07	up	RSG05727	Rs_scaf53	422956	423925	+	970	protein_coding	GO:0009507,chloroplast; GO:0009941,chloroplast envelope; GO:0009534,chloroplast thylakoid; GO:0009535,chloroplast thylakoid membrane; GO:0016021,integral component of membrane; GO:0009522,photosystem I; GO:0009523,photosystem II; GO:0010287,plastoglobule; GO:0009579,thylakoid; GO:0042651,thylakoid membrane; GO:0016168,chlorophyll binding; GO:0046872,metal ion binding; GO:0031409,pigment binding; …	--	At5g54270	ref|XP_018471058.1|	CB3_ARATH,RecName: Full=Chlorophyll a-b binding protein 3, chloroplastic; AltName: Full=Light-harvesting chlorophyll B-binding protein 3 {ECO:0000312|EMBL:AED96477.1}; Short=LHCB3*1 {ECO:0000303|PubMed:11245797}; Short=Lhcb3 {ECO:0000303|PubMed:11245797}; Flags: Precursor;	D7MU76_ARALL,RecName: Full=Chlorophyll a-b binding protein, chloroplastic {ECO:0000256|RuleBase:RU363080};	--	--	--
RSG05735	127	455	414	927	1088	1310	332	1108	1.736	0.000390015	0.00193969	up	RSG05735	Rs_scaf53	467356	469570	-	2215	protein_coding	--	--	--	ref|XP_018448023.1|	--	R0GQ25_9BRAS,RecName: Full=Carboxypeptidase {ECO:0000256|RuleBase:RU361156}; EC=3.4.16.- {ECO:0000256|RuleBase:RU361156};	--	--	--
RSG05748	81	58	15	10	2	8	51	7	-2.989	0.0015043	0.00621827	down	RSG05748	Rs_scaf56	7943	10593	+	2651	protein_coding	--	--	--	--	--	--	--	--	--
RSG05767	0	0	0	3	5	39	0	16	6.475	0.00158891	0.00650445	up	RSG05767	Rs_scaf56	79437	81350	-	1914	protein_coding	--	--	--	--	--	--	--	--	--
RSG05771	32	73	79	22	10	20	61	17	-1.827	0.00383869	0.0137439	down	RSG05771	Rs_scaf56	90986	94447	-	3462	protein_coding	--	--	--	--	--	--	--	--	--
RSG05774	73	112	131	199	230	219	105	216	1.022	0.00281095	0.0106051	up	RSG05774	Rs_scaf56	102201	102560	-	360	protein_coding	--	--	At1g15900	ref|XP_018490197.1|	--	A0A078HBB4_BRANA,SubName: Full=BnaA06g10570D protein {ECO:0000313|EMBL:CDY35047.1};	--	--	--
RSG05775	202	177	140	464	498	418	173	460	1.42	1.52009e-07	1.56661e-06	up	RSG05775	Rs_scaf56	102877	105477	-	2601	protein_coding	GO:0005886,plasma membrane; GO:0043531,ADP binding; GO:0005524,ATP binding; GO:0006952,defense response; GO:0007165,signal transduction	K13459: RPS2; disease resistance protein RPS2	At1g15890	ref|XP_018490086.1|	DRL3_ARATH,RecName: Full=Probable disease resistance protein At1g15890;	A0A0D3CAM8_BRAOL,SubName: Full=Uncharacterized protein {ECO:0000313|EnsemblPlants:Bo5g021420.1};	--	--	--
RSG05776	310	312	338	188	150	121	320	153	-1.067	0.000236015	0.00125578	down	RSG05776	Rs_scaf56	106223	107390	+	1168	protein_coding	GO:0005801,cis-Golgi network; GO:0005794,Golgi apparatus; GO:0005797,Golgi medial cisterna; GO:0000139,Golgi membrane; GO:0016021,integral component of membrane; GO:0031201,SNARE complex; GO:0005484,SNAP receptor activity; GO:0006888,ER to Golgi vesicle-mediated transport; GO:0015031,protein transport; GO:0048209,regulation of vesicle targeting, to, from or within Golgi; GO:0006906,vesicle fusion	--	At1g15880	ref|XP_018490156.1|	GOS11_ARATH,RecName: Full=Golgi SNAP receptor complex member 1-1; AltName: Full=Golgi SNARE 11 protein; Short=AtGOS11;	M4EBD6_BRARP,RecName: Full=Golgi SNAP receptor complex member 1 {ECO:0000256|PIRNR:PIRNR027109};	--	--	--
RSG05778	69	69	157	312	340	291	98	314	1.667	0.000116673	0.000669525	up	RSG05778	Rs_scaf56	114365	115831	-	1467	protein_coding	--	--	--	--	--	--	--	--	--
RSG05780	331	280	157	6354	6475	8806	256	7212	4.82	1.29198e-42	3.78924e-40	up	RSG05780	Rs_scaf56	119640	120572	+	933	protein_coding	GO:0009941,chloroplast envelope; GO:0009535,chloroplast thylakoid membrane; GO:0016021,integral component of membrane; GO:0009523,photosystem II; GO:0010287,plastoglobule; GO:0016168,chlorophyll binding; GO:0031409,pigment binding; GO:0009768,photosynthesis, light harvesting in photosystem I; GO:0018298,protein-chromophore linkage; GO:0009416,response to light stimulus	--	At1g15820_2	ref|XP_018440768.1|	CB4A_SOLLC,RecName: Full=Chlorophyll a-b binding protein CP24 10A, chloroplastic; Short=CAB-10A; Short=LHCP; Flags: Precursor;	A0A078HBB1_BRANA,RecName: Full=Chlorophyll a-b binding protein, chloroplastic {ECO:0000256|RuleBase:RU363080};	--	--	--
RSG05782	18	24	11	47	44	57	18	49	1.467	0.00852525	0.0268479	up	RSG05782	Rs_scaf56	129164	131609	+	2446	protein_coding	--	--	--	--	--	--	--	--	--
RSG05783	75	105	121	37	29	32	100	33	-1.632	0.000102567	0.000598062	down	RSG05783	Rs_scaf56	133025	141812	+	8788	protein_coding	--	--	--	--	--	--	--	--	--
RSG05786	621	912	1930	2606	3053	2992	1154	2884	1.32	0.00285477	0.0107562	up	RSG05786	Rs_scaf56	155504	163419	+	7916	protein_coding	--	--	--	--	--	--	--	--	--
RSG05789	528	257	0	0	0	0	262	0	-10.449	0.0074869	0.0240423	down	RSG05789	Rs_scaf56	170587	171111	+	525	protein_coding	--	--	At5g02210	ref|XP_018454234.1|	--	A0A078H3U6_BRANA,SubName: Full=BnaC05g12580D protein {ECO:0000313|EMBL:CDY33325.1};	--	--	--
RSG05805	21	5	9	216	75	84	12	125	3.478	2.31724e-06	1.94282e-05	up	RSG05805	Rs_scaf56	277648	279081	+	1434	protein_coding	GO:0005737,cytoplasm; GO:0016707,gibberellin 3-beta-dioxygenase activity; GO:0046872,metal ion binding; GO:0009740,gibberellic acid mediated signaling pathway; GO:0009686,gibberellin biosynthetic process; GO:0009739,response to gibberellin; GO:0010114,response to red light; GO:0009639,response to red or far red light	--	At1g15550	ref|XP_018479445.1|	G3OX1_ARATH,RecName: Full=Gibberellin 3-beta-dioxygenase 1; EC=1.14.11.15; AltName: Full=GA 3-oxidase 1; Short=AtGA3ox1; AltName: Full=Gibberellin 3 beta-hydroxylase 1;	L0N6C2_RAPSA,SubName: Full=Gibberellin 3 oxidase 1 {ECO:0000313|EMBL:BAM73280.1};	--	--	--
RSG05810	111	112	278	58	35	41	167	45	-1.91	0.000365573	0.00183705	down	RSG05810	Rs_scaf56	302083	304395	+	2313	protein_coding	--	--	At1g15490	ref|XP_018435395.1|	--	A0A078HMC3_BRANA,SubName: Full=BnaC05g11840D protein {ECO:0000313|EMBL:CDY39655.1};	--	--	--
RSG05817	6180	2091	4449	1780	1286	1575	4240	1547	-1.454	0.000609975	0.00286775	down	RSG05817	Rs_scaf56	333276	334349	-	1074	protein_coding	--	--	At1g15410	ref|XP_018440535.1|	--	M4EBH4_BRARP,SubName: Full=Uncharacterized protein {ECO:0000313|EnsemblPlants:Bra026133.1-P};	--	--	--
RSG05826	0	2	0	619	646	79	1	448	9.53	1.47078e-13	3.52268e-12	up	RSG05826	Rs_scaf56	364491	365870	+	1380	protein_coding	--	--	--	ref|XP_018479334.1|	--	V4L690_EUTSA,SubName: Full=Uncharacterized protein {ECO:0000313|EMBL:ESQ35273.1};	--	--	--
RSG05831	838	1280	183	4874	4726	8854	767	6151	3.004	1.85768e-06	1.58547e-05	up	RSG05831	Rs_scaf56	377309	384959	+	7651	protein_coding	--	--	--	--	--	--	--	--	--
RSG05834	3813	2141	2154	1206	1053	1272	2703	1177	-1.199	0.000191828	0.00104115	down	RSG05834	Rs_scaf56	391826	392737	+	912	protein_coding	--	--	--	--	--	--	--	--	--
[truncated: 8,211 more rows]
