# Supplementary material for: Metabolic and transcriptome analysis of dark red taproot in radish (Raphanus sativus L.)
Source: PLoS One. 2022 May 10;17(5):e0268295. doi: 10.1371/journal.pone.0268295 (PMC9089891; doi:10.1371/journal.pone.0268295)
Supplement: S5 Table — (XLSX) [file pone.0268295.s005.xlsx]

## Sheet: Sheet1
ID	BZ1	BZ2	BZ3	ZZ1	ZZ2	ZZ3	BZ	ZZ	log2FoldChange	pvalue	FDR	regulated	Name	Chrom	Start	End	Strand	Length	Type	GO	KEGG	KOG	NR	SwissProt	TrEMBL	Family	Category	Classification
PAL
RSG04490	66	342	12	600	833	2285	140	1239	3.147	0.000929056	0.0041221	up	RSG04490	Rs_scaf40	187161	190468	+	3308	protein_coding	GO:0005737,cytoplasm; GO:0045548,phenylalanine ammonia-lyase activity; GO:0009800,cinnamic acid biosynthetic process; GO:0009819,drought recovery; GO:0006559,L-phenylalanine catabolic process; GO:0046274,lignin catabolic process; GO:0009555,pollen development; GO:0080167,response to karrikin; GO:0006979,response to oxidative stress; GO:0010224,response to UV-B; GO:0046244,salicylic acid catabolic…	--	At2g37040	ref|XP_018440140.1|	PAL1_ARATH,RecName: Full=Phenylalanine ammonia-lyase 1; EC=4.3.1.24;	A0A0D3BRB5_BRAOL,RecName: Full=Phenylalanine ammonia-lyase {ECO:0000256|RuleBase:RU003955}; EC=4.3.1.24 {ECO:0000256|RuleBase:RU003955};	--	--	--
RSG09128	3185	3607	2404	3954	4351	15931	3065	8079	1.398	0.0124858	0.0368463	up	RSG09128	Rs_scaf92	243886	247511	+	3626	protein_coding	GO:0005737,cytoplasm; GO:0045548,phenylalanine ammonia-lyase activity; GO:0009800,cinnamic acid biosynthetic process; GO:0009819,drought recovery; GO:0006559,L-phenylalanine catabolic process; GO:0046274,lignin catabolic process; GO:0009555,pollen development; GO:0080167,response to karrikin; GO:0006979,response to oxidative stress; GO:0010224,response to UV-B; GO:0046244,salicylic acid catabolic…	--	At2g37040	ref|XP_018484284.1|	PAL1_ARATH,RecName: Full=Phenylalanine ammonia-lyase 1; EC=4.3.1.24;	A0A0D3C4P3_BRAOL,RecName: Full=Phenylalanine ammonia-lyase {ECO:0000256|RuleBase:RU003955}; EC=4.3.1.24 {ECO:0000256|RuleBase:RU003955};	--	--	--
RSG33787	330	646	477	1220	2000	2267	484	1829	1.916	4.63597e-07	4.4315e-06	up	RSG33787	Rs_scaf801	53717	56216	-	2500	protein_coding	GO:0005829,cytosol; GO:0045548,phenylalanine ammonia-lyase activity; GO:0009800,cinnamic acid biosynthetic process; GO:0006559,L-phenylalanine catabolic process; GO:0009699,phenylpropanoid biosynthetic process; GO:0080167,response to karrikin; GO:0006979,response to oxidative stress	--	At3g53260	ref|XP_018484019.1|	PAL2_ARATH,RecName: Full=Phenylalanine ammonia-lyase 2; EC=4.3.1.24;	Q32VA2_BRANA,RecName: Full=Phenylalanine ammonia-lyase {ECO:0000256|RuleBase:RU003955}; EC=4.3.1.24 {ECO:0000256|RuleBase:RU003955};	--	--	--
RSG39829	683	654	447	1937	2333	6216	595	3495	2.556	2.0334e-07	2.06023e-06	up	RSG39829	Rs_scaf1242	59520	62048	+	2529	protein_coding	GO:0005829,cytosol; GO:0045548,phenylalanine ammonia-lyase activity; GO:0009800,cinnamic acid biosynthetic process; GO:0006559,L-phenylalanine catabolic process; GO:0009699,phenylpropanoid biosynthetic process; GO:0080167,response to karrikin; GO:0006979,response to oxidative stress	--	At3g53260	ref|XP_018492187.1|	PAL2_ARATH,RecName: Full=Phenylalanine ammonia-lyase 2; EC=4.3.1.24;	A0A0D3DSQ4_BRAOL,RecName: Full=Phenylalanine ammonia-lyase {ECO:0000256|RuleBase:RU003955}; EC=4.3.1.24 {ECO:0000256|RuleBase:RU003955};	--	--	--
C4H
RSG13160	1176	1200	911	1982	2348	3564	1096	2631	1.264	6.07009e-05	0.000375797	up	RSG13160	Rs_scaf50	61285	63145	-	1861	protein_coding	GO:0005783,endoplasmic reticulum; GO:0005794,Golgi apparatus; GO:0016021,integral component of membrane; GO:0016020,membrane; GO:0009505,plant-type cell wall; GO:0005886,plasma membrane; GO:0009506,plasmodesma; GO:0005774,vacuolar membrane; GO:0020037,heme binding; GO:0042802,identical protein binding; GO:0005506,iron ion binding; GO:0016710,trans-cinnamate 4-monooxygenase activity; GO:0032502,de…	--	At2g30490	ref|XP_018440533.1|	TCMO_ARATH,RecName: Full=Trans-cinnamate 4-monooxygenase; EC=1.14.13.11; AltName: Full=Cinnamic acid 4-hydroxylase; Short=C4H; Short=CA4H; AltName: Full=Cytochrome P450 73; AltName: Full=Cytochrome P450C4H;	A5GZU5_BRANA,SubName: Full=Cinnamate 4-hydroxylase isoform 1 {ECO:0000313|EMBL:ABF17873.1};	--	--	--
4CL
RSG38631	6	19	0	24	139	72	8	78	3.238	0.00693204	0.0225829	up	RSG38631	Rs_scaf1136	9080	11585	+	2506	protein_coding	GO:0005777,peroxisome; GO:0005524,ATP binding; GO:0004321,fatty-acyl-CoA synthase activity; GO:0016874,ligase activity; GO:0009695,jasmonic acid biosynthetic process; GO:0031408,oxylipin biosynthetic process	--	At4g05160	ref|XP_018454743.1|	4CLL7_ARATH,RecName: Full=4-coumarate--CoA ligase-like 7; EC=6.2.1.-; AltName: Full=4-coumarate--CoA ligase isoform 6; Short=At4CL6;	A0A078HQV5_BRANA,SubName: Full=BnaC09g21910D protein {ECO:0000313|EMBL:CDY39153.1};	--	--	--
RSG28731	0	1	14	53	54	96	5	68	3.681	0.00138088	0.00578492	up	RSG28731	Rs_scaf566	72919	73356	-	438	protein_coding	GO:0005777,peroxisome; GO:0005524,ATP binding; GO:0016874,ligase activity; GO:0008152,metabolic process	K10526: OPCL1; OPC-8:0 CoA ligase 1 [EC:6.2.1.-]	At1g20490	ref|XP_018473460.1|	4CLL3_ARATH,RecName: Full=4-coumarate--CoA ligase-like 3; EC=6.2.1.-;	A0A0D3CBS4_BRAOL,SubName: Full=Uncharacterized protein {ECO:0000313|EnsemblPlants:Bo5g030330.1};	--	--	--
RSG28730	0	0	2	43	37	58	1	46	5.711	6.6489e-07	6.18057e-06	up	RSG28730	Rs_scaf566	62438	64892	-	2455	protein_coding	GO:0005777,peroxisome; GO:0005524,ATP binding; GO:0016874,ligase activity; GO:0008152,metabolic process	--	At1g20480	ref|XP_022543039.1|	4CLL2_ARATH,RecName: Full=4-coumarate--CoA ligase-like 2; EC=6.2.1.-;	M4EAL3_BRARP,SubName: Full=Uncharacterized protein {ECO:0000313|EnsemblPlants:Bra025822.1-P};	--	--	--
RSG15168	8	3	11	79	102	70	7	84	3.571	1.18408e-08	1.45777e-07	up	RSG15168	Rs_scaf68	7199	9129	-	1931	protein_coding	GO:0005777,peroxisome; GO:0005524,ATP binding; GO:0016874,ligase activity; GO:0008152,metabolic process	--	At1g20480	ref|XP_018448155.1|	4CLL2_ARATH,RecName: Full=4-coumarate--CoA ligase-like 2; EC=6.2.1.-;	A0A0D3DQK5_BRAOL,SubName: Full=Uncharacterized protein {ECO:0000313|EnsemblPlants:Bo8g070180.1};	--	--	--
CHS
RSG01552	0	2	0	17610	24923	42919	1	28484	15.506	9.18269e-46	3.15694e-43	up	RSG01552	Rs_scaf1	1269822	1271094	-	1273	protein_coding	GO:0016210,naringenin-chalcone synthase activity; GO:0009813,flavonoid biosynthetic process	--	At5g13930	gb|AST09957.1|	CHS3_SINAL,RecName: Full=Chalcone synthase 3; EC=2.3.1.74; AltName: Full=Naringenin-chalcone synthase 3;	A0A223FPQ0_RAPSA,SubName: Full=Chalcone synthase {ECO:0000313|EMBL:AST09957.1}; Flags: Fragment;	--	--	--
RSG01801	3	0	5	10934	16367	37680	3	21660	13.1	6.155e-63	4.82891e-60	up	RSG01801	Rs_scaf14	335667	337099	+	1433	protein_coding	GO:0016210,naringenin-chalcone synthase activity; GO:0009813,flavonoid biosynthetic process	--	At5g13930	ref|XP_013727454.1|	CHSY_RAPSA,RecName: Full=Chalcone synthase; EC=2.3.1.74; AltName: Full=Naringenin-chalcone synthase;	D5LQ15_BRARR,SubName: Full=Chalcone synthase 1 protein {ECO:0000313|EMBL:ADF43042.1};	--	--	--
RSG14433	0	3	0	7386	11515	24443	1	14448	13.562	1.85915e-48	7.67681e-46	up	RSG14433	Rs_scaf119	138269	139725	-	1457	protein_coding	GO:0016210,naringenin-chalcone synthase activity; GO:0009813,flavonoid biosynthetic process	--	At5g13930	ref|XP_018471920.1|	CHSY_RAPSA,RecName: Full=Chalcone synthase; EC=2.3.1.74; AltName: Full=Naringenin-chalcone synthase;	A0A1Z4EAY2_RAPSA,SubName: Full=Chalcone synthase {ECO:0000313|EMBL:BAX90114.1}; Flags: Fragment;	--	--	--
CHI
RSG20529	31	70	58	3527	3909	7500	53	4979	6.539	2.62363e-49	1.14354e-46	up	RSG20529	Rs_scaf310	153114	154636	-	1523	protein_coding	GO:0045430,chalcone isomerase activity; GO:0009813,flavonoid biosynthetic process	--	At3g55120	ref|XP_018491624.1|	CFI_RAPSA,RecName: Full=Chalcone--flavonone isomerase; Short=Chalcone isomerase; EC=5.5.1.6;	A0A223FPP4_RAPSA,RecName: Full=Chalcone-flavonone isomerase family protein {ECO:0000256|RuleBase:RU361158};	--	--	--
F3H
RSG06041	2	0	0	21	38	95	1	51	7.215	1.48213e-06	1.29273e-05	up	RSG06041	Rs_scaf24	260507	261979	+	1473	protein_coding	GO:0031418,L-ascorbic acid binding; GO:0046872,metal ion binding; GO:0045486,naringenin 3-dioxygenase activity; GO:0009813,flavonoid biosynthetic process	--	At3g51240	ref|XP_018481666.1|	FL3H_MATIN,RecName: Full=Naringenin,2-oxoglutarate 3-dioxygenase; EC=1.14.11.9 {ECO:0000250|UniProtKB:Q7XZQ7}; AltName: Full=FHT; AltName: Full=Flavanone-3-hydroxylase; Short=F3H; Flags: Fragment;	A0A223FPP9_RAPSA,SubName: Full=Flavanone 3-hydroxylase {ECO:0000313|EMBL:AST09959.1};	--	--	--
RSG07265	370	80	2	11837	16114	38486	151	22146	7.204	3.14638e-06	2.56134e-05	up	RSG07265	Rs_scaf58	29065	30370	+	1306	protein_coding	GO:0031418,L-ascorbic acid binding; GO:0046872,metal ion binding; GO:0045486,naringenin 3-dioxygenase activity; GO:0009813,flavonoid biosynthetic process	--	At3g51240	ref|XP_018433381.1|	FL3H_MATIN,RecName: Full=Naringenin,2-oxoglutarate 3-dioxygenase; EC=1.14.11.9 {ECO:0000250|UniProtKB:Q7XZQ7}; AltName: Full=FHT; AltName: Full=Flavanone-3-hydroxylase; Short=F3H; Flags: Fragment;	A0A223FPP9_RAPSA,SubName: Full=Flavanone 3-hydroxylase {ECO:0000313|EMBL:AST09959.1};	--	--	--
flavanone 3’-hydroxylase (F3’H)
RSG20096	0	0	0	2003	2108	3363	0	2491	13.778	5.77804e-29	6.71579e-27	up	RSG20096	Rs_scaf62	524013	524594	-	582	protein_coding	GO:0005789,endoplasmic reticulum membrane; GO:0016021,integral component of membrane; GO:0016020,membrane; GO:0016711,flavonoid 3'-monooxygenase activity; GO:0020037,heme binding; GO:0005506,iron ion binding; GO:0009813,flavonoid biosynthetic process; GO:0009733,response to auxin; GO:0044550,secondary metabolite biosynthetic process	--	At5g07990	dbj|BAZ91632.1|	F3PH_ARATH,RecName: Full=Flavonoid 3'-monooxygenase; EC=1.14.13.21; AltName: Full=Cytochrome P450 75B1; AltName: Full=Flavonoid 3'-hydroxylase; Short=AtF3'H; AltName: Full=Protein TRANSPARENT TESTA 7;	A0A0D3EGZ5_BRAOL,SubName: Full=Uncharacterized protein {ECO:0000313|EnsemblPlants:Bo9g174900.1};	--	--	--
RSG49629	0	10	0	6661	8263	14097	3	9674	11.442	4.13599e-11	7.16312e-10	up	RSG49629	Rs_scaf3883	5538	6777	+	1240	protein_coding	GO:0005789,endoplasmic reticulum membrane; GO:0016021,integral component of membrane; GO:0016020,membrane; GO:0016711,flavonoid 3'-monooxygenase activity; GO:0020037,heme binding; GO:0005506,iron ion binding; GO:0009813,flavonoid biosynthetic process; GO:0009733,response to auxin; GO:0044550,secondary metabolite biosynthetic process	--	At5g07990	dbj|BAF49324.1|	F3PH_ARATH,RecName: Full=Flavonoid 3'-monooxygenase; EC=1.14.13.21; AltName: Full=Cytochrome P450 75B1; AltName: Full=Flavonoid 3'-hydroxylase; Short=AtF3'H; AltName: Full=Protein TRANSPARENT TESTA 7;	A4F1U3_LOBER,SubName: Full=Flavonoid 3'-hydroxylase {ECO:0000313|EMBL:BAF49324.1};	--	--	--
dihydroflavonol 4-reductase (DFR)
RSG20312	0	0	4	21806	30088	52720	1	34871	14.522	3.592e-70	4.02587e-67	up	RSG20312	Rs_scaf306	76277	78003	-	1727	protein_coding	GO:0042406,extrinsic component of endoplasmic reticulum membrane; GO:0050662,coenzyme binding; GO:0045552,dihydrokaempferol 4-reductase activity; GO:0047890,flavanone 4-reductase activity; GO:0009718,anthocyanin-containing compound biosynthetic process	--	At5g42800	ref|XP_018454936.1|	DFRA_ARATH,RecName: Full=Dihydroflavonol 4-reductase; Short=DFR; EC=1.1.1.219 {ECO:0000250|UniProtKB:Q9XES5}; AltName: Full=Dihydrokaempferol 4-reductase; AltName: Full=Flavanone 4-reductase; Short=FNR; EC=1.1.1.234 {ECO:0000250|UniProtKB:Q9XES5}; AltName: Full=Protein TRANSPARENT TESTA 3;	A0A088FNK3_RAPSA,SubName: Full=Dihydroflavonol 4-reductase {ECO:0000313|EMBL:AIM48930.1};	--	--	--
anthocyanidin synthase (ANS)
RSG08241	3	0	2	20318	24222	34720	2	26420	14.371	1.97076e-72	2.47385e-69	up	RSG08241	Rs_scaf83	78240	79399	+	1160	protein_coding	GO:0031418,L-ascorbic acid binding; GO:0050589,leucocyanidin oxygenase activity; GO:0046872,metal ion binding; GO:0009718,anthocyanin-containing compound biosynthetic process; GO:0010023,proanthocyanidin biosynthetic process; GO:0009753,response to jasmonic acid; GO:0009611,response to wounding; GO:0007033,vacuole organization	--	At4g22880	gb|AST09963.1|	LDOX_ARATH,RecName: Full=Leucoanthocyanidin dioxygenase; Short=LDOX; Short=Leucocyanidin oxygenase; EC=1.14.11.19 {ECO:0000269|PubMed:16153644}; AltName: Full=Anthocyanidin synthase; Short=ANS; AltName: Full=Leucoanthocyanidin hydroxylase; AltName: Full=Protein TANNIN DEFICIENT SEED 4; Short=TDS4; AltName: Full=Protein TRANSPARENT TESTA 11; Short=TT11; AltName: Full=Protein TRANSPARENT TESTA 17; …	A0A223FPQ2_RAPSA,SubName: Full=Anthocyanidin synthase {ECO:0000313|EMBL:AST09963.1};	--	--	--
RSG14935	15	6	2	31	40	112	8	61	3.062	0.00114287	0.00491978	up	RSG14935	Rs_scaf190	249786	250944	-	1159	protein_coding	GO:0031418,L-ascorbic acid binding; GO:0050589,leucocyanidin oxygenase activity; GO:0046872,metal ion binding; GO:0009718,anthocyanin-containing compound biosynthetic process; GO:0010023,proanthocyanidin biosynthetic process; GO:0009753,response to jasmonic acid; GO:0009611,response to wounding; GO:0007033,vacuole organization	--	At4g22880	gb|AIM48928.1|	LDOX_ARATH,RecName: Full=Leucoanthocyanidin dioxygenase; Short=LDOX; Short=Leucocyanidin oxygenase; EC=1.14.11.19 {ECO:0000269|PubMed:16153644}; AltName: Full=Anthocyanidin synthase; Short=ANS; AltName: Full=Leucoanthocyanidin hydroxylase; AltName: Full=Protein TANNIN DEFICIENT SEED 4; Short=TDS4; AltName: Full=Protein TRANSPARENT TESTA 11; Short=TT11; AltName: Full=Protein TRANSPARENT TESTA 17; …	A0A088FT43_RAPSA,SubName: Full=Anthocyanidin synthase {ECO:0000313|EMBL:AIM48928.1};	--	--	--
RSG25197	284	395	430	791	960	1035	370	929	1.326	1.79911e-06	1.54009e-05	up	RSG25197	Rs_scaf445	117694	118919	-	1226	protein_coding	GO:0031418,L-ascorbic acid binding; GO:0050589,leucocyanidin oxygenase activity; GO:0046872,metal ion binding; GO:0009718,anthocyanin-containing compound biosynthetic process	--	At4g16330	ref|XP_018453437.1|	LDOX_MALDO,RecName: Full=Leucoanthocyanidin dioxygenase; Short=LDOX; Short=Leucocyanidin oxygenase; EC=1.14.11.19 {ECO:0000250|UniProtKB:Q96323}; AltName: Full=Anthocyanidin synthase; AltName: Full=Leucoanthocyanidin hydroxylase;	A0A0D3A7P1_BRAOL,SubName: Full=Uncharacterized protein {ECO:0000313|EnsemblPlants:Bo1g054890.1};	--	--	--
UDP-glucose flavonoid 3-O-glucosyl transferase UF3GT
RSG45505	0	0	0	19193	21701	24769	0	21888	16.914	1.58735e-44	5.13549e-42	up	RSG45505	Rs_scaf1992	8565	9971	+	1407	protein_coding	GO:0043231,intracellular membrane-bounded organelle; GO:0102580,cyanidin 3-O-glucoside 2-O''-xylosyltransferase activity; GO:0080043,quercetin 3-O-glucosyltransferase activity; GO:0080044,quercetin 7-O-glucosyltransferase activity; GO:0035252,UDP-xylosyltransferase activity; GO:0009718,anthocyanin-containing compound biosynthetic process; GO:0071368,cellular response to cytokinin stimulus; GO:007…	K17193: UGT79B1; anthocyanidin 3-O-glucoside 2'''-O-xylosyltransferase [EC:2.4.2.51]	At5g54060	ref|XP_018450414.1|	AXYLT_ARATH,RecName: Full=Anthocyanidin 3-O-glucoside 2'''-O-xylosyltransferase; Short=A3G2''XylT; EC=2.4.2.51;	G0ZTK9_BRARO,RecName: Full=Glycosyltransferase {ECO:0000256|RuleBase:RU362057}; EC=2.4.1.- {ECO:0000256|RuleBase:RU362057};	--	--	--
