# Supplementary material for: Metabolic and transcriptome analysis of dark red taproot in radish (Raphanus sativus L.)
Source: PLoS One. 2022 May 10;17(5):e0268295. doi: 10.1371/journal.pone.0268295 (PMC9089891; doi:10.1371/journal.pone.0268295)
Supplement: S6 Table — (XLSX) [file pone.0268295.s006.xlsx]

## Sheet: up TFs
ID	B1	B2	B3	Z1	Z2	Z3	log2FoldChange	pvalue	FDR	regulated	Name	Chrom	Start	End	Strand	Length	Type	GO	KEGG	KOG	NR	SwissProt	TrEMBL	Family	Category	Classification
RSG31920	0	0	0	5433	6729	7144	15.148	6.40182e-36	1.29614e-33	up	RSG31920	Rs_scaf693	130508	131104	-	597	protein_coding	GO:0005634,nucleus; GO:0003677,DNA binding; GO:0003700,DNA-binding transcription factor activity; GO:0009873,ethylene-activated signaling pathway; GO:0006351,transcription, DNA-templated	K09286: EREBP; EREBP-like factor	At2g25820	ref|XP_018481746.1|	ERF42_ARATH,RecName: Full=Ethylene-responsive transcription factor ERF042;	A0A0D3C246_BRAOL,SubName: Full=Uncharacterized protein {ECO:0000313|EnsemblPlants:Bo4g158810.1};	AP2/ERF-ERF	TF	AP2/ERF->AP2/ERF-ERF
RSG15376	0	0	0	66	55	39	8.23	2.1273e-09	2.93059e-08	up	RSG15376	Rs_scaf113	381164	381865	+	702	protein_coding	GO:0005634,nucleus; GO:0003700,DNA-binding transcription factor activity; GO:0043565,sequence-specific DNA binding; GO:0009873,ethylene-activated signaling pathway; GO:0045893,positive regulation of transcription, DNA-templated; GO:0006351,transcription, DNA-templated	K09286: EREBP; EREBP-like factor	At5g11590	ref|XP_018468418.1|	DREB3_ARATH,RecName: Full=Dehydration-responsive element-binding protein 3; AltName: Full=Protein TINY 2;	M4E3I0_BRARP,SubName: Full=Uncharacterized protein {ECO:0000313|EnsemblPlants:Bra023332.1-P};	AP2/ERF-ERF	TF	AP2/ERF->AP2/ERF-ERF
RSG35712	0	0	0	2	8	20	5.839	0.00585958	0.0196082	up	RSG35712	Rs_scaf708	88090	88674	-	585	protein_coding	GO:0005634,nucleus; GO:0003700,DNA-binding transcription factor activity; GO:0043565,sequence-specific DNA binding; GO:0044212,transcription regulatory region DNA binding; GO:0045893,positive regulation of transcription, DNA-templated; GO:0010200,response to chitin; GO:0006351,transcription, DNA-templated	--	At1g75490	ref|XP_018469522.1|	DRE2D_ARATH,RecName: Full=Dehydration-responsive element-binding protein 2D; Short=Protein DREB2D;	M4CVF3_BRARP,SubName: Full=Uncharacterized protein {ECO:0000313|EnsemblPlants:Bra008200.1-P};	AP2/ERF-ERF	TF	AP2/ERF->AP2/ERF-ERF
RSG37711	0	0	0	7	19	4	5.821	0.00413842	0.0146351	up	RSG37711	Rs_scaf1060	88594	89334	-	741	protein_coding	GO:0005634,nucleus; GO:0003677,DNA binding; GO:0003700,DNA-binding transcription factor activity; GO:0009873,ethylene-activated signaling pathway; GO:0006351,transcription, DNA-templated	K09286: EREBP; EREBP-like factor	At1g72360	ref|XP_018457825.1|	ERF73_ARATH,RecName: Full=Ethylene-responsive transcription factor ERF073;	A0A0D3D039_BRAOL,SubName: Full=Uncharacterized protein {ECO:0000313|EnsemblPlants:Bo6g115850.1};	AP2/ERF-ERF	TF	AP2/ERF->AP2/ERF-ERF
RSG37384	0	0	0	6	14	10	5.776	0.00303486	0.011326	up	RSG37384	Rs_scaf1006	51618	52349	+	732	protein_coding	GO:0005634,nucleus; GO:0003677,DNA binding; GO:0003700,DNA-binding transcription factor activity; GO:0009873,ethylene-activated signaling pathway; GO:0006351,transcription, DNA-templated	K09286: EREBP; EREBP-like factor	At1g28160	ref|XP_018459366.1|	ERF87_ARATH,RecName: Full=Ethylene-responsive transcription factor ERF087;	A0A0D3D6B6_BRAOL,SubName: Full=Uncharacterized protein {ECO:0000313|EnsemblPlants:Bo7g048420.1};	AP2/ERF-ERF	TF	AP2/ERF->AP2/ERF-ERF
RSG25979	2	2	8	18	97	11	3.529	0.00266068	0.0101209	up	RSG25979	Rs_scaf461	159792	160676	+	885	protein_coding	GO:0005634,nucleus; GO:0003677,DNA binding; GO:0003700,DNA-binding transcription factor activity; GO:0051301,cell division; GO:0006952,defense response; GO:0009873,ethylene-activated signaling pathway; GO:0010087,phloem or xylem histogenesis; GO:0010200,response to chitin; GO:0009644,response to high light intensity; GO:0000302,response to reactive oxygen species; GO:0006351,transcription, DNA-te…	K09286: EREBP; EREBP-like factor	At4g17490	ref|XP_018458401.1|	EF103_ARATH,RecName: Full=Ethylene-responsive transcription factor 6; Short=AtERF6; AltName: Full=Ethylene-responsive element-binding factor 6; Short=EREBP-6;	M4FGD0_BRARP,SubName: Full=Uncharacterized protein {ECO:0000313|EnsemblPlants:Bra040158.1-P};	AP2/ERF-ERF	TF	AP2/ERF->AP2/ERF-ERF
RSG31745	1861	629	1961	15060	10458	10332	3.01	6.18816e-11	1.04519e-09	up	RSG31745	Rs_scaf682	11787	12739	-	953	protein_coding	GO:0005737,cytoplasm; GO:0005634,nucleus; GO:0005886,plasma membrane; GO:0003677,DNA binding; GO:0003700,DNA-binding transcription factor activity; GO:0043565,sequence-specific DNA binding; GO:0008219,cell death; GO:0009873,ethylene-activated signaling pathway; GO:0010286,heat acclimation; GO:0045893,positive regulation of transcription, DNA-templated; GO:0009735,response to cytokinin; GO:0009723…	--	At3g16770	ref|XP_018433374.1|	RAP23_ARATH,RecName: Full=Ethylene-responsive transcription factor RAP2-3; AltName: Full=Cadmium-induced protein AS30; AltName: Full=Ethylene response factor 72; Short=ERF72; AltName: Full=Ethylene-responsive element binding protein; Short=AtEBP; AltName: Full=Protein RELATED TO APETALA2 3; Short=Related to AP2 3;	A0A078HB30_BRANA,SubName: Full=BnaA01g27570D protein {ECO:0000313|EMBL:CDY34977.1};	AP2/ERF-ERF	TF	AP2/ERF->AP2/ERF-ERF
RSG16198	23	15	11	45	109	132	2.573	3.36847e-05	0.000220688	up	RSG16198	Rs_scaf221	147722	148321	-	600	protein_coding	GO:0005634,nucleus; GO:0003677,DNA binding; GO:0003700,DNA-binding transcription factor activity; GO:0051301,cell division; GO:0002213,defense response to insect; GO:0009873,ethylene-activated signaling pathway; GO:0010087,phloem or xylem histogenesis; GO:0009611,response to wounding; GO:0006351,transcription, DNA-templated	--	At1g74930	ref|XP_018445404.1|	ERF18_ARATH,RecName: Full=Ethylene-responsive transcription factor ERF018;	M4CHU7_BRARP,SubName: Full=Uncharacterized protein {ECO:0000313|EnsemblPlants:Bra003780.1-P};	AP2/ERF-ERF	TF	AP2/ERF->AP2/ERF-ERF
RSG45996	203	205	246	754	773	1203	2.059	1.4848e-11	2.72015e-10	up	RSG45996	Rs_scaf2108	20904	21818	-	915	protein_coding	GO:0005634,nucleus; GO:0003677,DNA binding; GO:0003700,DNA-binding transcription factor activity; GO:0009873,ethylene-activated signaling pathway; GO:0006351,transcription, DNA-templated	--	At1g68550	ref|XP_018452100.1|	EF118_ARATH,RecName: Full=Ethylene-responsive transcription factor ERF118;	A0A0D3CYZ8_BRAOL,SubName: Full=Uncharacterized protein {ECO:0000313|EnsemblPlants:Bo6g106990.1};	AP2/ERF-ERF	TF	AP2/ERF->AP2/ERF-ERF
RSG08207	49	30	81	87	312	208	1.919	0.00163203	0.0066532	up	RSG08207	Rs_scaf30	591419	592102	-	684	protein_coding	GO:0005634,nucleus; GO:0003700,DNA-binding transcription factor activity; GO:0043565,sequence-specific DNA binding; GO:0044212,transcription regulatory region DNA binding; GO:0071497,cellular response to freezing; GO:0034605,cellular response to heat; GO:0009873,ethylene-activated signaling pathway; GO:0045893,positive regulation of transcription, DNA-templated; GO:0009753,response to jasmonic ac…	--	At1g21910	ref|XP_013695253.1|	ERF12_ARATH,RecName: Full=Ethylene-responsive transcription factor ERF012; AltName: Full=Dehydration response element-binding protein 26 {ECO:0000303|PubMed:21069430};	M4F4M2_BRARP,SubName: Full=Uncharacterized protein {ECO:0000313|EnsemblPlants:Bra036022.1-P};	AP2/ERF-ERF	TF	AP2/ERF->AP2/ERF-ERF
RSG44586	1186	622	1145	2757	3072	2955	1.573	8.5521e-07	7.75895e-06	up	RSG44586	Rs_scaf1811	40370	41323	+	954	protein_coding	GO:0005634,nucleus; GO:0003677,DNA binding; GO:0003700,DNA-binding transcription factor activity; GO:0009873,ethylene-activated signaling pathway; GO:0006351,transcription, DNA-templated	--	At3g25890	ref|XP_018477149.1|	EF119_ARATH,RecName: Full=Ethylene-responsive transcription factor ERF119;	A0A0D3DAW7_BRAOL,SubName: Full=Uncharacterized protein {ECO:0000313|EnsemblPlants:Bo7g082250.1}; Flags: Fragment;	AP2/ERF-ERF	TF	AP2/ERF->AP2/ERF-ERF
RSG42103	21	27	57	88	118	90	1.474	0.00551781	0.0186695	up	RSG42103	Rs_scaf1460	21415	22503	+	1089	protein_coding	--	--	--	--	--	--	AP2/ERF-ERF	TF	AP2/ERF->AP2/ERF-ERF
RSG29655	676	428	308	1101	1298	1086	1.307	0.0002379	0.00126517	up	RSG29655	Rs_scaf477	71815	72726	+	912	protein_coding	GO:0005634,nucleus; GO:0003677,DNA binding; GO:0003700,DNA-binding transcription factor activity; GO:0043565,sequence-specific DNA binding; GO:0071472,cellular response to salt stress; GO:0009736,cytokinin-activated signaling pathway; GO:0009873,ethylene-activated signaling pathway; GO:0045595,regulation of cell differentiation; GO:0009409,response to cold; GO:0009416,response to light stimulus; …	K09286: EREBP; EREBP-like factor	At1g78080	ref|XP_018472048.1|	RAP24_ARATH,RecName: Full=Ethylene-responsive transcription factor RAP2-4; AltName: Full=Ethylene-responsive transcription factor ERF059; AltName: Full=Protein RELATED TO APETALA2 4;	M4CVU6_BRARP,SubName: Full=Uncharacterized protein {ECO:0000313|EnsemblPlants:Bra008343.1-P};	AP2/ERF-ERF	TF	AP2/ERF->AP2/ERF-ERF
RSG16027	199	130	114	362	303	287	1.114	0.000917725	0.0040799	up	RSG16027	Rs_scaf215	28415	29305	-	891	protein_coding	GO:0005634,nucleus; GO:0003700,DNA-binding transcription factor activity; GO:0044212,transcription regulatory region DNA binding; GO:0009873,ethylene-activated signaling pathway; GO:0006351,transcription, DNA-templated	--	At2g44940	ref|XP_018434679.1|	ERF34_ARATH,RecName: Full=Ethylene-responsive transcription factor ERF034;	M4CKZ2_BRARP,SubName: Full=Uncharacterized protein {ECO:0000313|EnsemblPlants:Bra004878.1-P};	AP2/ERF-ERF	TF	AP2/ERF->AP2/ERF-ERF
RSG22511	0	0	0	202	229	207	10.229	1.55459e-16	5.30861e-15	up	RSG22511	Rs_scaf224	50997	51577	+	581	protein_coding	GO:0009507,chloroplast; GO:0005634,nucleus; GO:0003677,DNA binding; GO:0006355,regulation of transcription, DNA-templated; GO:0006351,transcription, DNA-templated	--	At1g26680	ref|XP_018489775.1|	REM17_ARATH,RecName: Full=B3 domain-containing protein REM17; AltName: Full=Protein REPRODUCTIVE MERISTEM 17;	A0A078FP00_BRANA,SubName: Full=BnaA09g29140D protein {ECO:0000313|EMBL:CDY16180.1};	B3	TF	B3->B3
RSG07910	0	3	1	48	21	9	4.194	0.00109034	0.00472286	up	RSG07910	Rs_scaf64	445701	446902	-	1202	protein_coding	--	--	--	ref|XP_018464888.1|	--	--	B3	TF	B3->B3
RSG31777	0	2	2	17	19	16	3.909	0.000824673	0.00371891	up	RSG31777	Rs_scaf683	71691	72660	-	970	protein_coding	--	--	At4g00260	ref|XP_018484686.1|	--	--	B3	TF	B3->B3
RSG12230	2	12	20	88	110	110	3.134	6.82042e-06	5.19007e-05	up	RSG12230	Rs_scaf136	311398	316255	+	4858	protein_coding	--	--	--	--	--	--	B3	TF	B3->B3
RSG13713	23	32	32	229	243	170	2.86	1.37175e-14	3.72711e-13	up	RSG13713	Rs_scaf61	112605	117168	+	4564	protein_coding	--	--	--	--	--	--	B3	TF	B3->B3
RSG17068	945	839	1056	2527	2415	2796	1.446	2.74685e-12	5.62308e-11	up	RSG17068	Rs_scaf218	31457	36833	-	5377	protein_coding	--	--	--	--	--	--	B3	TF	B3->B3
RSG13575	1095	1276	1071	3053	2917	2721	1.336	4.64174e-12	9.16146e-11	up	RSG13575	Rs_scaf163	210492	212889	-	2398	protein_coding	GO:0005634,nucleus; GO:0003677,DNA binding; GO:0003700,DNA-binding transcription factor activity; GO:0035198,miRNA binding; GO:0009738,abscisic acid-activated signaling pathway; GO:0009734,auxin-activated signaling pathway; GO:0051301,cell division; GO:0048589,developmental growth; GO:0010154,fruit development; GO:0048366,leaf development; GO:0007389,pattern specification process; GO:0048441,peta…	--	At2g28350	ref|XP_018440901.1|	ARFJ_ARATH,RecName: Full=Auxin response factor 10;	K4NUX7_BRARR,RecName: Full=Auxin response factor {ECO:0000256|RuleBase:RU004561};	B3-ARF	TF	B3->B3-ARF
RSG22617	0	0	0	3796	5329	7951	14.97	2.65398e-33	4.55121e-31	up	RSG22617	Rs_scaf368	173541	176893	-	3353	protein_coding	--	--	--	--	--	--	bHLH	TF	bHLH
RSG34239	0	0	0	160	207	156	9.942	2.46627e-15	7.37813e-14	up	RSG34239	Rs_scaf338	186212	188544	+	2333	protein_coding	GO:0005634,nucleus; GO:0003677,DNA binding; GO:0003700,DNA-binding transcription factor activity; GO:0046983,protein dimerization activity; GO:0009693,ethylene biosynthetic process; GO:0009585,red, far-red light phototransduction; GO:0010600,regulation of auxin biosynthetic process; GO:0010928,regulation of auxin mediated signaling pathway; GO:0010244,response to low fluence blue light stimulus b…	--	At3g59060	ref|XP_018478702.1|	PIF5_ARATH,RecName: Full=Transcription factor PIF5; AltName: Full=Basic helix-loop-helix protein 65; Short=AtbHLH65; Short=bHLH 65; AltName: Full=Phytochrome interacting factor-like 6; AltName: Full=Phytochrome-interacting factor 5; AltName: Full=Transcription factor EN 103; AltName: Full=bHLH transcription factor bHLH065;	V4LWC4_EUTSA,SubName: Full=Uncharacterized protein {ECO:0000313|EMBL:ESQ44178.1};	bHLH	TF	bHLH
RSG43061	0	0	0	9	10	9	5.72	0.00289638	0.0108842	up	RSG43061	Rs_scaf1480	13410	14240	-	831	protein_coding	GO:0005634,nucleus; GO:0005509,calcium ion binding; GO:0003677,DNA binding; GO:0003700,DNA-binding transcription factor activity; GO:0046983,protein dimerization activity; GO:0042538,hyperosmotic salinity response; GO:0006355,regulation of transcription, DNA-templated; GO:0009651,response to salt stress; GO:0006351,transcription, DNA-templated	K13422: MYC2; transcription factor MYC2	At5g46830	ref|XP_018479447.1|	BH028_ARATH,RecName: Full=Transcription factor bHLH28; AltName: Full=Basic helix-loop-helix protein 28; Short=AtbHLH28; Short=bHLH 28; AltName: Full=Transcription factor EN 40; AltName: Full=bHLH transcription factor bHLH028;	M4E886_BRARP,SubName: Full=Uncharacterized protein {ECO:0000313|EnsemblPlants:Bra024992.1-P};	bHLH	TF	bHLH
RSG14795	2	12	8	73	54	93	3.321	2.05766e-06	1.74193e-05	up	RSG14795	Rs_scaf186	165076	167044	-	1969	protein_coding	GO:0005634,nucleus; GO:0003677,DNA binding; GO:0003700,DNA-binding transcription factor activity; GO:0046983,protein dimerization activity; GO:0010444,guard mother cell differentiation; GO:0006355,regulation of transcription, DNA-templated; GO:0050826,response to freezing; GO:0006351,transcription, DNA-templated	--	--	ref|XP_018450994.1|	SCRM2_ARATH,RecName: Full=Transcription factor SCREAM2; AltName: Full=Basic helix-loop-helix protein 33; Short=AtbHLH33; Short=bHLH 33; AltName: Full=Transcription factor EN 44; AltName: Full=bHLH transcription factor bHLH033;	A0A0D3DPE4_BRAOL,SubName: Full=Uncharacterized protein {ECO:0000313|EnsemblPlants:Bo8g065080.1};	bHLH	TF	bHLH
RSG25731	8	12	63	133	359	134	2.891	0.000463929	0.00226001	up	RSG25731	Rs_scaf419	50031	51737	-	1707	protein_coding	GO:0005634,nucleus; GO:0003677,DNA binding; GO:0003700,DNA-binding transcription factor activity; GO:0046983,protein dimerization activity; GO:0043565,sequence-specific DNA binding; GO:0009738,abscisic acid-activated signaling pathway; GO:0009963,positive regulation of flavonoid biosynthetic process; GO:0045893,positive regulation of transcription, DNA-templated; GO:2000068,regulation of defense …	K13422: MYC2; transcription factor MYC2	At1g32640	ref|XP_018451259.1|	MYC2_ARATH,RecName: Full=Transcription factor MYC2; Short=AtMYC2; AltName: Full=Basic helix-loop-helix protein 6; Short=AtbHLH6; Short=bHLH 6; AltName: Full=Protein JASMONATE INSENSITIVE 1; AltName: Full=R-homologous Arabidopsis protein 1; Short=RAP-1; AltName: Full=Transcription factor EN 38; AltName: Full=Z-box binding factor 1 protein; AltName: Full=bHLH transcription factor bHLH006; AltName: …	A0A0D3DKU7_BRAOL,SubName: Full=Uncharacterized protein {ECO:0000313|EnsemblPlants:Bo8g028850.1};	bHLH	TF	bHLH
RSG22660	5	6	3	26	32	38	2.805	0.000170136	0.000937691	up	RSG22660	Rs_scaf371	69289	72042	+	2754	protein_coding	--	--	--	--	--	--	bHLH	TF	bHLH
RSG01227	171	118	20	625	748	609	2.693	4.43956e-05	0.000283579	up	RSG01227	Rs_scaf11	743969	745441	+	1473	protein_coding	GO:0005634,nucleus; GO:0003677,DNA binding; GO:0003700,DNA-binding transcription factor activity; GO:0046983,protein dimerization activity; GO:0009738,abscisic acid-activated signaling pathway; GO:0010629,negative regulation of gene expression; GO:0006355,regulation of transcription, DNA-templated; GO:0009737,response to abscisic acid; GO:0009611,response to wounding; GO:0006351,transcription, DN…	--	At2g46510	ref|XP_018439865.1|	AIB_ARATH,RecName: Full=Transcription factor ABA-INDUCIBLE bHLH-TYPE; Short=AtAIB; AltName: Full=Basic helix-loop-helix protein 17; Short=AtbHLH17; Short=bHLH 17; AltName: Full=Transcription factor EN 35; AltName: Full=bHLH transcription factor bHLH017;	M4CJZ8_BRARP,SubName: Full=Uncharacterized protein {ECO:0000313|EnsemblPlants:Bra004532.1-P};	bHLH	TF	bHLH
RSG00021	67	104	146	356	291	358	1.653	1.12807e-05	8.20798e-05	up	RSG00021	Rs_scaf6	93188	94743	+	1556	protein_coding	GO:0005634,nucleus; GO:0003677,DNA binding; GO:0003700,DNA-binding transcription factor activity; GO:0046983,protein dimerization activity; GO:0010444,guard mother cell differentiation; GO:0006355,regulation of transcription, DNA-templated; GO:0050826,response to freezing; GO:0006351,transcription, DNA-templated	--	--	ref|XP_018451374.1|	SCRM2_ARATH,RecName: Full=Transcription factor SCREAM2; AltName: Full=Basic helix-loop-helix protein 33; Short=AtbHLH33; Short=bHLH 33; AltName: Full=Transcription factor EN 44; AltName: Full=bHLH transcription factor bHLH033;	A0A0D3C9I7_BRAOL,SubName: Full=Uncharacterized protein {ECO:0000313|EnsemblPlants:Bo5g016510.1};	bHLH	TF	bHLH
RSG29648	3123	1865	1907	5694	4464	4674	1.106	0.000261423	0.00137305	up	RSG29648	Rs_scaf608	138199	140043	-	1845	protein_coding	GO:0005634,nucleus; GO:0003677,DNA binding; GO:0003700,DNA-binding transcription factor activity; GO:0046983,protein dimerization activity; GO:0043565,sequence-specific DNA binding; GO:0009738,abscisic acid-activated signaling pathway; GO:0009963,positive regulation of flavonoid biosynthetic process; GO:0045893,positive regulation of transcription, DNA-templated; GO:2000068,regulation of defense …	K13422: MYC2; transcription factor MYC2	At1g32640	ref|XP_018492851.1|	MYC2_ARATH,RecName: Full=Transcription factor MYC2; Short=AtMYC2; AltName: Full=Basic helix-loop-helix protein 6; Short=AtbHLH6; Short=bHLH 6; AltName: Full=Protein JASMONATE INSENSITIVE 1; AltName: Full=R-homologous Arabidopsis protein 1; Short=RAP-1; AltName: Full=Transcription factor EN 38; AltName: Full=Z-box binding factor 1 protein; AltName: Full=bHLH transcription factor bHLH006; AltName: …	M4D129_BRARP,SubName: Full=Uncharacterized protein {ECO:0000313|EnsemblPlants:Bra010178.1-P};	bHLH	TF	bHLH
RSG22961	21	28	150	559	417	968	3.273	8.88692e-06	6.60093e-05	up	RSG22961	Rs_scaf383	10281	14740	-	4460	protein_coding	--	--	--	--	--	--	bZIP	TF	bZIP
RSG42600	3	0	3	11	22	19	3.196	0.00817634	0.0259208	up	RSG42600	Rs_scaf1514	18626	19614	-	989	protein_coding	GO:0005737,cytoplasm; GO:0005654,nucleoplasm; GO:0048471,perinuclear region of cytoplasm; GO:0003677,DNA binding; GO:0003700,DNA-binding transcription factor activity; GO:0043621,protein self-association; GO:0006351,transcription, DNA-templated	--	At2g40620	ref|XP_018441811.1|	BZP18_ARATH,RecName: Full=bZIP transcription factor 18 {ECO:0000305}; Short=AtbZIP18 {ECO:0000303|PubMed:11906833}; Short=bZIP protein 18 {ECO:0000305};	V4MJI3_EUTSA,SubName: Full=Uncharacterized protein {ECO:0000313|EMBL:ESQ52783.1};	bZIP	TF	bZIP
RSG27996	127	134	218	477	511	481	1.611	5.24038e-07	4.95939e-06	up	RSG27996	Rs_scaf535	100725	102125	-	1401	protein_coding	GO:0005737,cytoplasm; GO:0005829,cytosol; GO:0005634,nucleus; GO:0003677,DNA binding; GO:0003700,DNA-binding transcription factor activity; GO:0006351,transcription, DNA-templated	--	At2g31370	ref|XP_013744309.1|	POF21_ARATH,RecName: Full=Probable transcription factor PosF21; AltName: Full=bZIP transcription factor 59; Short=AtbZIP59;	A0A0D3C3H1_BRAOL,SubName: Full=Uncharacterized protein {ECO:0000313|EnsemblPlants:Bo4g176430.1};	bZIP	TF	bZIP
RSG04085	657	674	329	1456	1631	1786	1.555	8.47069e-06	6.32319e-05	up	RSG04085	Rs_scaf33	126992	128768	+	1777	protein_coding	--	--	--	--	--	--	bZIP	TF	bZIP
RSG52025	603	446	266	764	747	1408	1.152	0.00744381	0.0239252	up	RSG52025	Rs_scaf6221	1831	2702	+	872	protein_coding	GO:0005634,nucleus; GO:0003677,DNA binding; GO:0003700,DNA-binding transcription factor activity; GO:0043565,sequence-specific DNA binding; GO:0010043,response to zinc ion; GO:0006351,transcription, DNA-templated	--	At4g35040	ref|XP_018447407.1|	BZP19_ARATH,RecName: Full=Basic leucine zipper 19 {ECO:0000303|PubMed:11906833}; Short=AtbZIP19 {ECO:0000303|PubMed:11906833}; Short=bZIP protein 19 {ECO:0000305};	A0A0D3BL85_BRAOL,SubName: Full=Uncharacterized protein {ECO:0000313|EnsemblPlants:Bo3g167300.1};	bZIP	TF	bZIP
RSG03335	0	2	0	10	26	50	5.581	0.000155319	0.000865299	up	RSG03335	Rs_scaf26	79909	81360	+	1452	protein_coding	GO:0016020,membrane; GO:0005634,nucleus; GO:0003700,DNA-binding transcription factor activity; GO:0008270,zinc ion binding; GO:0006355,regulation of transcription, DNA-templated	--	At1g25440	ref|XP_018449450.1|	COL16_ARATH,RecName: Full=Zinc finger protein CONSTANS-LIKE 16;	M4D3E0_BRARP,SubName: Full=Uncharacterized protein {ECO:0000313|EnsemblPlants:Bra010994.1-P};	C2C2-CO-like	TF	C2C2->C2C2-CO-like
RSG07010	341	672	660	6892	7882	8338	3.785	2.57495e-30	3.46811e-28	up	RSG07010	Rs_scaf69	57926	59428	+	1503	protein_coding	GO:0016020,membrane; GO:0005634,nucleus; GO:0003700,DNA-binding transcription factor activity; GO:0008270,zinc ion binding; GO:0006355,regulation of transcription, DNA-templated	--	At1g25440	ref|XP_018466779.1|	COL16_ARATH,RecName: Full=Zinc finger protein CONSTANS-LIKE 16;	A0A0D3CD73_BRAOL,SubName: Full=Uncharacterized protein {ECO:0000313|EnsemblPlants:Bo5g043240.1};	C2C2-CO-like	TF	C2C2->C2C2-CO-like
RSG34470	252	249	164	956	1787	3178	3.157	2.65199e-11	4.70197e-10	up	RSG34470	Rs_scaf852	24121	25695	+	1575	protein_coding	GO:0005634,nucleus; GO:0008270,zinc ion binding; GO:0009909,regulation of flower development; GO:0009416,response to light stimulus	--	At5g24930	ref|XP_018485057.1|	COL4_ARATH,RecName: Full=Zinc finger protein CONSTANS-LIKE 4;	M4D008_BRARP,SubName: Full=Uncharacterized protein {ECO:0000313|EnsemblPlants:Bra009805.1-P};	C2C2-CO-like	TF	C2C2->C2C2-CO-like
RSG12587	6	4	6	343	654	340	6.408	5.05153e-31	7.23868e-29	up	RSG12587	Rs_scaf112	293961	294740	-	780	protein_coding	GO:0005634,nucleus; GO:0003677,DNA binding; GO:0003700,DNA-binding transcription factor activity; GO:0046872,metal ion binding; GO:0010154,fruit development; GO:0045893,positive regulation of transcription, DNA-templated; GO:2000032,regulation of secondary shoot formation; GO:0006355,regulation of transcription, DNA-templated; GO:0006351,transcription, DNA-templated	--	At4g21050	ref|XP_018449919.1|	DOF44_ARATH,RecName: Full=Dof zinc finger protein DOF4.4; Short=AtDOF4.4;	A0A0D3BKT3_BRAOL,SubName: Full=Uncharacterized protein {ECO:0000313|EnsemblPlants:Bo3g162810.1};	C2C2-Dof	TF	C2C2->C2C2-Dof
RSG25778	0	2	0	17	23	19	5.044	0.000373198	0.0018676	up	RSG25778	Rs_scaf438	19293	20567	+	1275	protein_coding	GO:0005634,nucleus; GO:0003700,DNA-binding transcription factor activity; GO:0046872,metal ion binding; GO:0043565,sequence-specific DNA binding; GO:0044212,transcription regulatory region DNA binding; GO:0006355,regulation of transcription, DNA-templated; GO:0006351,transcription, DNA-templated	--	At2g37590	ref|XP_018436905.1|	DOF24_ARATH,RecName: Full=Dof zinc finger protein DOF2.4; Short=AtDOF2.4;	M4CLU4_BRARP,SubName: Full=Uncharacterized protein {ECO:0000313|EnsemblPlants:Bra005181.1-P};	C2C2-Dof	TF	C2C2->C2C2-Dof
RSG09095	0	2	0	9	11	12	4.162	0.0108389	0.0327726	up	RSG09095	Rs_scaf92	60289	61527	-	1239	protein_coding	GO:0005634,nucleus; GO:0003700,DNA-binding transcription factor activity; GO:0046872,metal ion binding; GO:0043565,sequence-specific DNA binding; GO:0044212,transcription regulatory region DNA binding; GO:0006355,regulation of transcription, DNA-templated; GO:0006351,transcription, DNA-templated	--	At2g37590	ref|XP_018482667.1|	DOF24_ARATH,RecName: Full=Dof zinc finger protein DOF2.4; Short=AtDOF2.4;	A0A0D3C4U0_BRAOL,SubName: Full=Uncharacterized protein {ECO:0000313|EnsemblPlants:Bo4g187060.1};	C2C2-Dof	TF	C2C2->C2C2-Dof
RSG44281	60	23	2	226	105	190	2.662	0.00494943	0.0170348	up	RSG44281	Rs_scaf1763	37267	38025	+	759	protein_coding	GO:0005634,nucleus; GO:0003700,DNA-binding transcription factor activity; GO:0046872,metal ion binding; GO:0044212,transcription regulatory region DNA binding; GO:0006355,regulation of transcription, DNA-templated; GO:0006351,transcription, DNA-templated	--	At5g60850	ref|XP_018454582.1|	DOF54_ARATH,RecName: Full=Dof zinc finger protein DOF5.4; Short=AtDOF5.4; AltName: Full=OBF-binding protein 4;	A0A0D3E1N3_BRAOL,SubName: Full=Uncharacterized protein {ECO:0000313|EnsemblPlants:Bo9g014360.1};	C2C2-Dof	TF	C2C2->C2C2-Dof
RSG18300	12	19	23	115	76	105	2.414	4.36108e-07	4.19212e-06	up	RSG18300	Rs_scaf261	160850	162312	+	1463	protein_coding	GO:0005634,nucleus; GO:0003677,DNA binding; GO:0003700,DNA-binding transcription factor activity; GO:0046872,metal ion binding; GO:0006355,regulation of transcription, DNA-templated; GO:0006351,transcription, DNA-templated	--	At5g02460	ref|XP_018453553.1|	DOF51_ARATH,RecName: Full=Dof zinc finger protein DOF5.1; Short=AtDOF5.1;	M4EJA6_BRARP,SubName: Full=Uncharacterized protein {ECO:0000313|EnsemblPlants:Bra028872.1-P};	C2C2-Dof	TF	C2C2->C2C2-Dof
RSG45519	64	42	14	207	137	177	2.134	0.000250252	0.00132101	up	RSG45519	Rs_scaf1996	28227	29239	+	1013	protein_coding	GO:0005634,nucleus; GO:0003677,DNA binding; GO:0003700,DNA-binding transcription factor activity; GO:0046872,metal ion binding; GO:0009908,flower development; GO:0048579,negative regulation of long-day photoperiodism, flowering; GO:0048577,negative regulation of short-day photoperiodism, flowering; GO:0006355,regulation of transcription, DNA-templated; GO:0006351,transcription, DNA-templated	--	At1g69570	ref|XP_018442819.1|	CDF5_ARATH,RecName: Full=Cyclic dof factor 5; AltName: Full=Dof zinc finger protein DOF1.10; Short=AtDOF1.10; AltName: Full=H-protein promoter-binding factor 2b;	A0A078JM29_BRANA,SubName: Full=BnaC06g43390D protein {ECO:0000313|EMBL:CDY67869.1};	C2C2-Dof	TF	C2C2->C2C2-Dof
RSG06611	31	70	5	158	122	160	2.049	0.00989097	0.0303361	up	RSG06611	Rs_scaf2	477027	478301	+	1275	protein_coding	GO:0005634,nucleus; GO:0003677,DNA binding; GO:0046872,metal ion binding; GO:0006355,regulation of transcription, DNA-templated; GO:0006351,transcription, DNA-templated	--	At1g07640	ref|XP_018450572.1|	DOF11_ARATH,RecName: Full=Dof zinc finger protein DOF1.1; Short=AtDOF1.1; AltName: Full=OBF-binding protein 2;	M4EPH6_BRARP,SubName: Full=Uncharacterized protein {ECO:0000313|EnsemblPlants:Bra030696.1-P};	C2C2-Dof	TF	C2C2->C2C2-Dof
RSG20909	43	57	42	210	125	115	1.664	9.6374e-05	0.000566581	up	RSG20909	Rs_scaf316	218959	219963	+	1005	protein_coding	GO:0005634,nucleus; GO:0003677,DNA binding; GO:0046872,metal ion binding; GO:0006355,regulation of transcription, DNA-templated; GO:0006351,transcription, DNA-templated	--	At3g55370	ref|XP_018477452.1|	DOF36_ARATH,RecName: Full=Dof zinc finger protein DOF3.6; Short=AtDOF3.6; AltName: Full=OBF-binding protein 3;	M4DE33_BRARP,SubName: Full=Uncharacterized protein {ECO:0000313|EnsemblPlants:Bra014752.1-P};	C2C2-Dof	TF	C2C2->C2C2-Dof
RSG38208	101	65	44	223	158	270	1.647	0.000220418	0.00118202	up	RSG38208	Rs_scaf1098	24948	25631	+	684	protein_coding	GO:0005634,nucleus; GO:0003700,DNA-binding transcription factor activity; GO:0046872,metal ion binding; GO:0044212,transcription regulatory region DNA binding; GO:0006355,regulation of transcription, DNA-templated; GO:0048364,root development; GO:0006351,transcription, DNA-templated	--	At5g60200	ref|XP_018473326.1|	DOF53_ARATH,RecName: Full=Dof zinc finger protein DOF5.3; Short=AtDOF5.3;	A0A0D3B2H2_BRAOL,SubName: Full=Uncharacterized protein {ECO:0000313|EnsemblPlants:Bo3g017520.1}; Flags: Fragment;	C2C2-Dof	TF	C2C2->C2C2-Dof
RSG15605	70	56	26	126	97	205	1.506	0.00555185	0.0187544	up	RSG15605	Rs_scaf204	219699	220580	-	882	protein_coding	GO:0005634,nucleus; GO:0003700,DNA-binding transcription factor activity; GO:0046872,metal ion binding; GO:0044212,transcription regulatory region DNA binding; GO:0006355,regulation of transcription, DNA-templated; GO:0048364,root development; GO:0006351,transcription, DNA-templated	--	At5g60200	ref|XP_018452809.1|	DOF53_ARATH,RecName: Full=Dof zinc finger protein DOF5.3; Short=AtDOF5.3;	A0A078H425_BRANA,SubName: Full=BnaA10g13030D protein {ECO:0000313|EMBL:CDY31568.1};	C2C2-Dof	TF	C2C2->C2C2-Dof
RSG46853	753	833	636	1841	1644	1632	1.204	2.98654e-08	3.45588e-07	up	RSG46853	Rs_scaf2350	1851	2702	+	852	protein_coding	GO:0005634,nucleus; GO:0003677,DNA binding; GO:0003700,DNA-binding transcription factor activity; GO:0046872,metal ion binding; GO:0006351,transcription, DNA-templated	--	At4g00940	ref|XP_018463356.1|	DOF41_ARATH,RecName: Full=Dof zinc finger protein DOF4.1; Short=AtDOF4.1;	A0A1J3J2I7_NOCCA,SubName: Full=Dof zinc finger protein DOF4.1 {ECO:0000313|EMBL:JAU86120.1};	C2C2-Dof	TF	C2C2->C2C2-Dof
RSG08937	0	2	0	23	15	12	4.77	0.00154079	0.00634223	up	RSG08937	Rs_scaf41	240635	241436	+	802	protein_coding	GO:0005634,nucleus; GO:0005667,transcription factor complex; GO:0003682,chromatin binding; GO:0003700,DNA-binding transcription factor activity; GO:0000977,RNA polymerase II regulatory region sequence-specific DNA binding; GO:0001085,RNA polymerase II transcription factor binding; GO:0001228,DNA-binding transcription activator activity, RNA polymerase II-specific; GO:0008270,zinc ion binding; GO:…	--	At4g36620	ref|XP_018480826.1|	GAT19_ARATH,RecName: Full=GATA transcription factor 19;	M4DMN1_BRARP,SubName: Full=Uncharacterized protein {ECO:0000313|EnsemblPlants:Bra017766.1-P};	C2C2-GATA	TF	C2C2->C2C2-GATA
RSG21762	0	2	2	29	18	22	4.284	0.000132575	0.000750176	up	RSG21762	Rs_scaf337	184508	186320	-	1813	protein_coding	--	--	--	--	--	--	C2C2-GATA	TF	C2C2->C2C2-GATA
RSG22873	330	599	902	1301	1359	1210	1.077	0.00696377	0.0226698	up	RSG22873	Rs_scaf379	102419	103747	-	1329	protein_coding	GO:0005634,nucleus; GO:0005667,transcription factor complex; GO:0003682,chromatin binding; GO:0003700,DNA-binding transcription factor activity; GO:0000977,RNA polymerase II regulatory region sequence-specific DNA binding; GO:0001085,RNA polymerase II transcription factor binding; GO:0044212,transcription regulatory region DNA binding; GO:0001228,DNA-binding transcription activator activity, RNA …	--	At3g24050	ref|XP_018485619.1|	GATA1_ARATH,RecName: Full=GATA transcription factor 1; Short=AtGATA-1;	M4CCJ5_BRARP,SubName: Full=Uncharacterized protein {ECO:0000313|EnsemblPlants:Bra001925.1-P};	C2C2-GATA	TF	C2C2->C2C2-GATA
RSG08606	0	0	0	7	26	11	6.35	0.000528642	0.00253087	up	RSG08606	Rs_scaf39	109592	109855	+	264	protein_coding	--	--	--	--	--	A0A0D3D137_BRAOL,SubName: Full=Uncharacterized protein {ECO:0000313|EnsemblPlants:Bo6g120320.1};	C2H2	TF	C2H2
RSG06527	9	5	32	210	217	228	3.799	2.17565e-08	2.57064e-07	up	RSG06527	Rs_scaf2	56334	57806	-	1473	protein_coding	--	--	At5g56200	ref|XP_018474202.1|	--	A0A0D3B387_BRAOL,SubName: Full=Uncharacterized protein {ECO:0000313|EnsemblPlants:Bo3g021160.1};	C2H2	TF	C2H2
RSG44778	3	3	0	18	22	16	3.273	0.0050913	0.0174503	up	RSG44778	Rs_scaf1845	31959	34266	+	2308	protein_coding	GO:0005634,nucleus; GO:0003677,DNA binding; GO:0003700,DNA-binding transcription factor activity; GO:0046872,metal ion binding; GO:0008356,asymmetric cell division; GO:0010150,leaf senescence; GO:0048573,photoperiodism, flowering; GO:0045893,positive regulation of transcription, DNA-templated; GO:0048510,regulation of timing of transition from vegetative to reproductive phase; GO:0006355,regulati…	--	At5g44160	ref|XP_018478946.1|	IDD8_ARATH,RecName: Full=Zinc finger protein NUTCRACKER; AltName: Full=Protein indeterminate-domain 8 {ECO:0000303|PubMed:16784536};	A0A0D3D8V0_BRAOL,SubName: Full=Uncharacterized protein {ECO:0000313|EnsemblPlants:Bo7g067160.1};	C2H2	TF	C2H2
RSG33720	646	1317	1220	3104	3706	3990	1.761	2.39625e-07	2.40099e-06	up	RSG33720	Rs_scaf796	23034	25490	-	2457	protein_coding	--	--	--	ref|XP_018451743.1|	--	--	C2H2	TF	C2H2
RSG03620	286	852	206	1373	1529	1527	1.72	0.0013004	0.00550064	up	RSG03620	Rs_scaf28	97041	99437	-	2397	protein_coding	GO:0003677,DNA binding; GO:0003700,DNA-binding transcription factor activity; GO:0046872,metal ion binding; GO:0006355,regulation of transcription, DNA-templated; GO:0006351,transcription, DNA-templated	--	At3g13810	ref|XP_018493474.1|	IDD11_ARATH,RecName: Full=Protein indeterminate-domain 11 {ECO:0000303|PubMed:16784536};	A0A1J3JPP2_NOCCA,SubName: Full=Protein indeterminate-domain 11 {ECO:0000313|EMBL:JAU94466.1};	C2H2	TF	C2H2
RSG24459	486	518	369	1268	1133	1020	1.319	1.6583e-07	1.70235e-06	up	RSG24459	Rs_scaf232	113336	117713	-	4378	protein_coding	--	--	--	--	--	--	C2H2	TF	C2H2
RSG43314	596	1185	2159	2564	3202	3836	1.284	0.00708911	0.0229944	up	RSG43314	Rs_scaf973	3068	5333	+	2266	protein_coding	--	--	--	--	--	--	C2H2	TF	C2H2
RSG07886	29	17	25	48	67	49	1.228	0.0148423	0.0425294	up	RSG07886	Rs_scaf64	303404	303883	+	480	protein_coding	GO:0005634,nucleus; GO:0003700,DNA-binding transcription factor activity; GO:0046872,metal ion binding; GO:0043565,sequence-specific DNA binding; GO:0009631,cold acclimation; GO:0042538,hyperosmotic salinity response; GO:0009643,photosynthetic acclimation; GO:0010200,response to chitin; GO:0009409,response to cold; GO:0009408,response to heat; GO:0009416,response to light stimulus; GO:0006979,res…	--	At5g59820	ref|XP_018457895.1|	ZAT12_ARATH,RecName: Full=Zinc finger protein ZAT12; AltName: Full=Protein RESPONSIVE TO HIGH LIGHT 41;	A0A0D3AKV9_BRAOL,SubName: Full=Uncharacterized protein {ECO:0000313|EnsemblPlants:Bo2g025350.1};	C2H2	TF	C2H2
RSG00973	79	182	58	225	310	214	1.227	0.0165148	0.0463152	up	RSG00973	Rs_scaf10	309105	312326	-	3222	protein_coding	--	--	--	--	--	--	C2H2	TF	C2H2
RSG24845	380	386	365	870	738	892	1.144	5.12066e-08	5.71671e-07	up	RSG24845	Rs_scaf434	137771	139671	-	1901	protein_coding	GO:0005634,nucleus; GO:0003700,DNA-binding transcription factor activity; GO:0046872,metal ion binding; GO:0044212,transcription regulatory region DNA binding; GO:0009937,regulation of gibberellic acid mediated signaling pathway; GO:0010029,regulation of seed germination; GO:0006355,regulation of transcription, DNA-templated; GO:0010431,seed maturation; GO:0006351,transcription, DNA-templated	--	At5g66730	ref|XP_018457878.1|	IDD1_ARATH,RecName: Full=Protein indeterminate-domain 1 {ECO:0000303|PubMed:16784536}; AltName: Full=Protein ENHYDROUS {ECO:0000303|PubMed:21571950};	M4F7U0_BRARP,SubName: Full=Uncharacterized protein {ECO:0000313|EnsemblPlants:Bra037151.1-P};	C2H2	TF	C2H2
RSG10578	492	364	349	996	758	785	1.079	7.47881e-05	0.000452564	up	RSG10578	Rs_scaf110	136307	138356	-	2050	protein_coding	--	--	--	--	--	--	C2H2	TF	C2H2
RSG07875	0	0	0	34	15	52	7.56	1.09423e-06	9.75545e-06	up	RSG07875	Rs_scaf64	226378	237512	+	11135	protein_coding	--	--	--	--	--	--	C3H	TF	C3H
RSG36280	3	11	13	82	108	71	3.219	9.75402e-08	1.0408e-06	up	RSG36280	Rs_scaf963	57089	58127	+	1039	protein_coding	GO:0016020,membrane; GO:0005684,U2-type spliceosomal complex; GO:0003677,DNA binding; GO:0046872,metal ion binding; GO:0045292,mRNA cis splicing, via spliceosome; GO:0034247,snoRNA splicing	--	At5g06420	ref|XP_018463167.1|	C3H51_ARATH,RecName: Full=Zinc finger CCCH domain-containing protein 51; Short=AtC3H51;	R0GQF7_9BRAS,SubName: Full=Uncharacterized protein {ECO:0000313|EMBL:EOA38162.1};	C3H	TF	C3H
RSG03874	35	77	187	422	405	434	2.063	0.000353552	0.00178465	up	RSG03874	Rs_scaf31	539069	540514	+	1446	protein_coding	GO:0003677,DNA binding; GO:0046872,metal ion binding; GO:0016740,transferase activity; GO:0016567,protein ubiquitination	--	Hs8850223	ref|XP_018485412.1|	C3H35_ARATH,RecName: Full=E3 ubiquitin-protein ligase makorin; EC=2.3.2.27 {ECO:0000305}; AltName: Full=RING-type E3 ubiquitin transferase makorin {ECO:0000305}; AltName: Full=Zinc finger CCCH domain-containing protein 35; Short=AtC3H35;	A0A0D3BAA3_BRAOL,SubName: Full=Uncharacterized protein {ECO:0000313|EnsemblPlants:Bo3g061660.1};	C3H	TF	C3H
RSG08699	365	356	136	597	2094	755	2.01	0.000634951	0.0029662	up	RSG08699	Rs_scaf39	537700	539352	-	1653	protein_coding	GO:0005634,nucleus; GO:0003677,DNA binding; GO:0003700,DNA-binding transcription factor activity; GO:0046872,metal ion binding; GO:0006355,regulation of transcription, DNA-templated; GO:0010200,response to chitin	--	At3g55980	ref|XP_018492191.1|	C3H47_ARATH,RecName: Full=Zinc finger CCCH domain-containing protein 47; Short=AtC3H47; AltName: Full=AtSZF1;	M4CSL3_BRARP,SubName: Full=Uncharacterized protein {ECO:0000313|EnsemblPlants:Bra007205.1-P};	C3H	TF	C3H
RSG43301	1302	997	755	3586	3548	3815	1.844	2.60609e-11	4.63105e-10	up	RSG43301	Rs_scaf1607	8929	10017	-	1089	protein_coding	GO:0005886,plasma membrane; GO:0003677,DNA binding; GO:0003700,DNA-binding transcription factor activity; GO:0046872,metal ion binding; GO:0006355,regulation of transcription, DNA-templated	--	At4g29190	ref|XP_018444102.1|	C3H49_ARATH,RecName: Full=Zinc finger CCCH domain-containing protein 49; Short=AtC3H49;	M4D3N3_BRARP,SubName: Full=Uncharacterized protein {ECO:0000313|EnsemblPlants:Bra011087.1-P};	C3H	TF	C3H
RSG06219	600	1580	968	2775	3538	3577	1.65	3.07016e-05	0.000202923	up	RSG06219	Rs_scaf17	347218	350933	-	3716	protein_coding	--	--	--	--	--	--	C3H	TF	C3H
RSG07321	754	1112	1109	2143	2302	2613	1.244	1.67915e-06	1.44766e-05	up	RSG07321	Rs_scaf58	338954	341049	-	2096	protein_coding	GO:0003677,DNA binding; GO:0046872,metal ion binding; GO:0003729,mRNA binding; GO:0004518,nuclease activity	--	At3g51950	ref|XP_018440711.1|	C3H46_ARATH,RecName: Full=Zinc finger CCCH domain-containing protein 46; Short=AtC3H46; EC=3.1.-.-;	M4CRP4_BRARP,SubName: Full=Uncharacterized protein {ECO:0000313|EnsemblPlants:Bra006885.1-P};	C3H	TF	C3H
RSG49371	0	5	2	13	32	50	3.802	0.000706018	0.00325636	up	RSG49371	Rs_scaf3737	2405	6180	-	3776	protein_coding	--	--	--	--	--	--	CPP	TF	CPP
RSG27507	18	201	38	1692	2205	2375	4.601	5.88322e-10	8.68016e-09	up	RSG27507	Rs_scaf521	24902	26592	+	1691	protein_coding	--	--	--	--	--	--	E2F-DP	TF	E2F-DP
RSG16635	15	44	27	107	85	113	1.799	0.000467121	0.0022731	up	RSG16635	Rs_scaf63	235513	237592	-	2080	protein_coding	GO:0005634,nucleus; GO:0005667,transcription factor complex; GO:0003677,DNA binding; GO:0003700,DNA-binding transcription factor activity; GO:0042023,DNA endoreduplication; GO:0032876,negative regulation of DNA endoreduplication; GO:0006351,transcription, DNA-templated	--	At3g48160	ref|XP_018439977.1|	E2FE_ARATH,RecName: Full=E2F transcription factor-like E2FE; AltName: Full=DP-E2F-like protein 1; AltName: Full=E2F-like repressor E2L3;	A0A078HES4_BRANA,SubName: Full=BnaA06g16850D protein {ECO:0000313|EMBL:CDY36900.1}; SubName: Full=BnaCnng12050D protein {ECO:0000313|EMBL:CDY44975.1};	E2F-DP	TF	E2F-DP
RSG12650	113	123	117	529	447	341	1.896	1.18188e-10	1.92574e-09	up	RSG12650	Rs_scaf143	254417	256355	+	1939	protein_coding	GO:0005634,nucleus; GO:0003677,DNA binding; GO:0003700,DNA-binding transcription factor activity; GO:0071281,cellular response to iron ion; GO:0009873,ethylene-activated signaling pathway; GO:0042762,regulation of sulfur metabolic process; GO:0006355,regulation of transcription, DNA-templated; GO:0006351,transcription, DNA-templated	--	At1g73730	ref|XP_018445748.1|	EIL3_ARATH,RecName: Full=ETHYLENE INSENSITIVE 3-like 3 protein;	A0A0D3CWU2_BRAOL,SubName: Full=Uncharacterized protein {ECO:0000313|EnsemblPlants:Bo6g087550.1};	EIL	TF	EIL
RSG23097	0	0	0	15	20	37	7.081	8.25219e-06	6.1792e-05	up	RSG23097	Rs_scaf386	146660	147353	-	694	protein_coding	GO:0005634,nucleus; GO:0003700,DNA-binding transcription factor activity; GO:0008270,zinc ion binding; GO:0010018,far-red light signaling pathway; GO:0042753,positive regulation of circadian rhythm; GO:0045893,positive regulation of transcription, DNA-templated; GO:0009585,red, far-red light phototransduction	--	At3g07500	ref|XP_018489049.1|	FRS12_ARATH,RecName: Full=Protein FAR1-RELATED SEQUENCE 12;	A0A078HDP3_BRANA,SubName: Full=BnaA05g30130D protein {ECO:0000313|EMBL:CDY35937.1};	FAR1	TF	FAR1
RSG42215	461	808	809	3976	3387	3899	2.435	8.04488e-16	2.51459e-14	up	RSG42215	Rs_scaf1473	11020	14409	+	3390	protein_coding	GO:0005634,nucleus; GO:0003677,DNA binding; GO:0003700,DNA-binding transcription factor activity; GO:0000156,phosphorelay response regulator activity; GO:0090506,axillary shoot meristem initiation; GO:0071368,cellular response to cytokinin stimulus; GO:0009736,cytokinin-activated signaling pathway; GO:0010492,maintenance of shoot apical meristem identity; GO:0080022,primary root development; GO:0…	--	At3g16857	ref|XP_018463462.1|	ARR1_ARATH,RecName: Full=Two-component response regulator ARR1;	M4E086_BRARP,RecName: Full=Two-component response regulator {ECO:0000256|PIRNR:PIRNR036392};	GARP-G2-like	TF	GARP->GARP-G2-like
RSG25754	31	108	50	156	182	167	1.401	0.00799263	0.0254257	up	RSG25754	Rs_scaf459	54559	56449	-	1891	protein_coding	GO:0005634,nucleus; GO:0003677,DNA binding; GO:0003700,DNA-binding transcription factor activity; GO:0000156,phosphorelay response regulator activity; GO:0009736,cytokinin-activated signaling pathway; GO:0010082,regulation of root meristem growth; GO:0009735,response to cytokinin; GO:0006351,transcription, DNA-templated	--	At1g67710	ref|XP_018445766.1|	ARR11_ARATH,RecName: Full=Two-component response regulator ARR11; AltName: Full=Receiver-like protein 3;	M4CIP2_BRARP,RecName: Full=Two-component response regulator {ECO:0000256|PIRNR:PIRNR036392};	GARP-G2-like	TF	GARP->GARP-G2-like
RSG18830	948	1134	908	2091	1783	2658	1.127	1.32247e-05	9.44291e-05	up	RSG18830	Rs_scaf279	140268	143145	-	2878	protein_coding	--	--	--	--	--	--	GARP-G2-like	TF	GARP->GARP-G2-like
RSG36367	56	50	27	303	256	348	2.783	2.03674e-12	4.25829e-11	up	RSG36367	Rs_scaf968	76114	76974	-	861	protein_coding	GO:0006355,regulation of transcription, DNA-templated; GO:0006351,transcription, DNA-templated	--	At1g66420	ref|XP_018480959.1|	STKLE_ARATH,RecName: Full=Probable transcription factor At1g66420 {ECO:0000305}; AltName: Full=Storekeeper-like protein At1g66420 {ECO:0000305};	M4EH40_BRARP,SubName: Full=Uncharacterized protein {ECO:0000313|EnsemblPlants:Bra028105.1-P};	GeBP	TF	GeBP
RSG48974	6	0	0	48	49	38	4.754	0.000221012	0.0011846	up	RSG48974	Rs_scaf3415	1807	3135	+	1329	protein_coding	GO:0005634,nucleus; GO:0003700,DNA-binding transcription factor activity; GO:0043565,sequence-specific DNA binding; GO:0090506,axillary shoot meristem initiation; GO:0006355,regulation of transcription, DNA-templated; GO:0010223,secondary shoot formation; GO:0006351,transcription, DNA-templated	--	At1g55580	ref|XP_018483336.1|	SCL18_ARATH,RecName: Full=Scarecrow-like protein 18; Short=AtSCL18; AltName: Full=GRAS family protein 7; Short=AtGRAS-7; AltName: Full=Protein LATERAL SUPPRESSOR;	F2X2E4_BRAOL,SubName: Full=Transcription factor LAS {ECO:0000313|EMBL:ADZ96432.1};	GRAS	TF	GRAS
RSG31215	32	58	17	229	136	181	2.334	1.912e-05	0.000132397	up	RSG31215	Rs_scaf663	21815	23548	+	1734	protein_coding	GO:0005634,nucleus; GO:0003700,DNA-binding transcription factor activity; GO:0043565,sequence-specific DNA binding; GO:0030154,cell differentiation; GO:0051301,cell division; GO:0007623,circadian rhythm; GO:0006355,regulation of transcription, DNA-templated; GO:0048768,root hair cell tip growth; GO:0006351,transcription, DNA-templated	--	At4g00150	ref|XP_018457749.1|	SCL6_ARATH,RecName: Full=Scarecrow-like protein 6; Short=AtSCL6; AltName: Full=GRAS family protein 22; Short=AtGRAS-22; AltName: Full=SCL6-IV;	M4F8A7_BRARP,SubName: Full=Uncharacterized protein {ECO:0000313|EnsemblPlants:Bra037319.1-P};	GRAS	TF	GRAS
RSG14255	295	601	786	1809	2443	2051	1.903	2.11333e-06	1.78473e-05	up	RSG14255	Rs_scaf89	269392	273058	-	3667	protein_coding	--	--	--	--	--	--	GRAS	TF	GRAS
RSG33658	173	119	214	402	397	527	1.395	3.9497e-05	0.000255303	up	RSG33658	Rs_scaf715	53381	54715	-	1335	protein_coding	GO:0005634,nucleus; GO:0003700,DNA-binding transcription factor activity; GO:0043565,sequence-specific DNA binding; GO:0000989,NA; GO:0006355,regulation of transcription, DNA-templated; GO:0009739,response to gibberellin; GO:0006351,transcription, DNA-templated	--	At1g50420	ref|XP_018486060.1|	SCL3_ARATH,RecName: Full=Scarecrow-like protein 3; Short=AtSCL3; AltName: Full=GRAS family protein 5; Short=AtGRAS-5;	A0A078HGZ1_BRANA,SubName: Full=BnaC06g03620D protein {ECO:0000313|EMBL:CDY37137.1};	GRAS	TF	GRAS
RSG14645	183	89	103	388	253	295	1.329	0.00102746	0.00449329	up	RSG14645	Rs_scaf178	171427	172968	+	1542	protein_coding	GO:0005829,cytosol; GO:0005634,nucleus; GO:0003700,DNA-binding transcription factor activity; GO:0043565,sequence-specific DNA binding; GO:0006355,regulation of transcription, DNA-templated; GO:0006351,transcription, DNA-templated	--	At1g50600	ref|XP_018486508.1|	SCL5_ARATH,RecName: Full=Scarecrow-like protein 5; Short=AtSCL5; AltName: Full=GRAS family protein 6; Short=AtGRAS-6;	M4DQR7_BRARP,SubName: Full=Uncharacterized protein {ECO:0000313|EnsemblPlants:Bra018860.1-P};	GRAS	TF	GRAS
RSG20588	3	10	2	30	55	74	3.331	6.73207e-05	0.000412146	up	RSG20588	Rs_scaf199	288756	291103	-	2348	protein_coding	--	--	--	--	--	--	GRF	TF	GRF
RSG17453	0	0	0	247	306	581	11.058	8.06498e-18	3.15974e-16	up	RSG17453	Rs_scaf149	62580	66265	+	3686	protein_coding	--	--	--	--	--	--	HB-HD-ZIP	TF	HB->HB-HD-ZIP
RSG16031	2	0	2	23	50	93	5.877	6.32229e-07	5.89968e-06	up	RSG16031	Rs_scaf215	54552	56248	+	1697	protein_coding	--	--	--	--	--	--	HB-HD-ZIP	TF	HB->HB-HD-ZIP
RSG05325	11	8	2	278	41	194	4.734	7.28145e-08	7.92325e-07	up	RSG05325	Rs_scaf15	350133	351750	+	1618	protein_coding	--	--	--	--	--	--	HB-HD-ZIP	TF	HB->HB-HD-ZIP
RSG41345	58	33	52	253	294	247	2.492	2.16813e-12	4.50895e-11	up	RSG41345	Rs_scaf1377	64287	65310	+	1024	protein_coding	GO:0005634,nucleus; GO:0003677,DNA binding; GO:0003700,DNA-binding transcription factor activity; GO:0043565,sequence-specific DNA binding; GO:0009734,auxin-activated signaling pathway; GO:0045892,negative regulation of transcription, DNA-templated; GO:0009733,response to auxin; GO:0009641,shade avoidance; GO:0006351,transcription, DNA-templated; GO:0009826,unidimensional cell growth	--	At5g47370	ref|XP_018461133.1|	HAT2_ARATH,RecName: Full=Homeobox-leucine zipper protein HAT2; AltName: Full=Homeodomain-leucine zipper protein HAT2; Short=HD-ZIP protein 2;	M4E842_BRARP,SubName: Full=Uncharacterized protein {ECO:0000313|EnsemblPlants:Bra024948.1-P};	HB-HD-ZIP	TF	HB->HB-HD-ZIP
RSG23177	307	135	203	790	835	454	1.694	6.44236e-05	0.000396498	up	RSG23177	Rs_scaf372	161538	163020	-	1483	protein_coding	--	--	--	--	--	--	HB-HD-ZIP	TF	HB->HB-HD-ZIP
RSG10313	728	1043	350	1679	1138	1567	1.047	0.01683	0.047031	up	RSG10313	Rs_scaf102	288783	289910	+	1128	protein_coding	GO:0005634,nucleus; GO:0003700,DNA-binding transcription factor activity; GO:0042803,protein homodimerization activity; GO:0043565,sequence-specific DNA binding; GO:0009965,leaf morphogenesis; GO:0045893,positive regulation of transcription, DNA-templated; GO:0009637,response to blue light; GO:0009651,response to salt stress; GO:0006351,transcription, DNA-templated	--	At3g01470	ref|XP_018439172.1|	HAT5_ARATH,RecName: Full=Homeobox-leucine zipper protein HAT5; AltName: Full=HD-ZIP protein ATHB-1; AltName: Full=Homeodomain transcription factor ATHB-1; AltName: Full=Homeodomain-leucine zipper protein HAT5; Short=HD-ZIP protein 5;	A0A0D3AG70_BRAOL,SubName: Full=Uncharacterized protein {ECO:0000313|EnsemblPlants:Bo1g158930.1};	HB-HD-ZIP	TF	HB->HB-HD-ZIP
RSG25639	118	269	715	1725	1257	1731	2.094	0.000464445	0.00226218	up	RSG25639	Rs_scaf456	118443	122806	+	4364	protein_coding	--	--	--	--	--	--	HB-other	TF	HB->HB-other
RSG08537	223	289	368	629	729	610	1.158	6.37704e-05	0.000393057	up	RSG08537	Rs_scaf87	130246	132212	+	1967	protein_coding	--	--	At4g03250	ref|XP_018465805.1|	--	A0A0D3E089_BRAOL,SubName: Full=Uncharacterized protein {ECO:0000313|EnsemblPlants:Bo9g006450.1};	HB-other	TF	HB->HB-other
RSG38421	684	591	1233	2094	1470	1781	1.09	0.00295364	0.0110795	up	RSG38421	Rs_scaf639	17836	18868	-	1033	protein_coding	GO:0005634,nucleus; GO:0003700,DNA-binding transcription factor activity; GO:0043565,sequence-specific DNA binding; GO:0009738,abscisic acid-activated signaling pathway; GO:0009737,response to abscisic acid; GO:0009735,response to cytokinin; GO:0009414,response to water deprivation; GO:0006351,transcription, DNA-templated	--	At4g37790	ref|XP_018447389.1|	HAT22_ARATH,RecName: Full=Homeobox-leucine zipper protein HAT22; AltName: Full=Homeodomain-leucine zipper protein HAT22; Short=HD-ZIP protein 22;	M4D5M9_BRARP,SubName: Full=Uncharacterized protein {ECO:0000313|EnsemblPlants:Bra011786.1-P};	HB-other	TF	HB->HB-other
RSG15080	0	2	2	24	9	9	3.615	0.00632657	0.020921	up	RSG15080	Rs_scaf194	68444	69678	+	1235	protein_coding	GO:0005634,nucleus; GO:0003677,DNA binding; GO:0003700,DNA-binding transcription factor activity; GO:0010654,apical cell fate commitment; GO:0090451,cotyledon boundary formation; GO:0048825,cotyledon development; GO:0009880,embryonic pattern specification; GO:0009942,longitudinal axis specification; GO:0008284,positive regulation of cell proliferation; GO:0080167,response to karrikin; GO:0006351,…	--	--	emb|CDY33030.1|	WOX2_ARATH,RecName: Full=WUSCHEL-related homeobox 2;	A0A078H367_BRANA,SubName: Full=BnaA10g12360D protein {ECO:0000313|EMBL:CDY33030.1};	HB-WOX	TF	HB->HB-WOX
RSG40555	9	21	2	23	90	47	2.332	0.0178691	0.0493548	up	RSG40555	Rs_scaf1304	52869	53917	-	1049	protein_coding	--	--	--	ref|XP_018449243.1|	--	A0A1P8YZI9_RAPSA,SubName: Full=WOX4 {ECO:0000313|EMBL:AQD17610.1};	HB-WOX	TF	HB->HB-WOX
RSG27895	6	3	2	37	63	32	3.74	6.22489e-06	4.77744e-05	up	RSG27895	Rs_scaf531	65070	66024	-	955	protein_coding	GO:0005634,nucleus; GO:0003700,DNA-binding transcription factor activity; GO:0043565,sequence-specific DNA binding; GO:0010200,response to chitin; GO:0006351,transcription, DNA-templated	--	At5g62020	ref|XP_018491254.1|	HFB2A_ARATH,RecName: Full=Heat stress transcription factor B-2a; Short=AtHsfB2a; AltName: Full=AtHsf-22; AltName: Full=Heat shock factor protein 6; Short=HSF 6; AltName: Full=Heat shock transcription factor 6; Short=HSTF 6;	M4D0Q0_BRARP,SubName: Full=Uncharacterized protein {ECO:0000313|EnsemblPlants:Bra010049.1-P};	HSF	TF	HSF
RSG49379	154	239	238	567	285	419	1.003	0.00851986	0.0268363	up	RSG49379	Rs_scaf3740	854	1950	+	1097	protein_coding	GO:0005737,cytoplasm; GO:0005634,nucleus; GO:0003700,DNA-binding transcription factor activity; GO:0043565,sequence-specific DNA binding; GO:0008356,asymmetric cell division; GO:0006351,transcription, DNA-templated	--	At1g46264	ref|XP_018445529.1|	HSFB4_ARATH,RecName: Full=Heat stress transcription factor B-4; Short=AtHsfB4; AltName: Full=AtHsf-02;	A0A0D3CNU5_BRAOL,SubName: Full=Uncharacterized protein {ECO:0000313|EnsemblPlants:Bo6g008100.1};	HSF	TF	HSF
RSG50007	6	7	11	38	38	41	2.268	0.000266063	0.00139322	up	RSG50007	Rs_scaf4143	9878	10706	-	829	protein_coding	--	--	At4g09710	ref|XP_013650862.1|	--	A0A0D3BZD3_BRAOL,SubName: Full=Uncharacterized protein {ECO:0000313|EnsemblPlants:Bo4g136310.1};	LFY	TF	LFY
RSG54683	15	17	2	70	89	67	2.756	0.000659374	0.00306601	up	RSG54683	Rs_scaf11214	1	1243	+	1243	protein_coding	--	--	At2g28500	ref|XP_018478657.1|	LBD11_ARATH,RecName: Full=LOB domain-containing protein 11; AltName: Full=ASYMMETRIC LEAVES 2-like protein 7; Short=AS2-like protein 7;	A0A0D3C2L2_BRAOL,SubName: Full=Uncharacterized protein {ECO:0000313|EnsemblPlants:Bo4g165420.1};	LOB	TF	LOB
RSG00935	121	119	19	130	1005	146	2.315	0.0105897	0.0321555	up	RSG00935	Rs_scaf10	95411	96566	+	1156	protein_coding	--	--	At2g28500	ref|XP_018480879.1|	LBD11_ARATH,RecName: Full=LOB domain-containing protein 11; AltName: Full=ASYMMETRIC LEAVES 2-like protein 7; Short=AS2-like protein 7;	A0A291LQX5_BRACM,SubName: Full=Transcription factor LBD1a {ECO:0000313|EMBL:ATI23589.1};	LOB	TF	LOB
RSG50481	8	9	31	82	36	104	2.184	0.00421127	0.0148644	up	RSG50481	Rs_scaf4521	2339	2878	+	540	protein_coding	--	--	At3g11090	ref|XP_018488521.1|	LBD21_ARATH,RecName: Full=LOB domain-containing protein 21; AltName: Full=ASYMMETRIC LEAVES 2-like protein 12; Short=AS2-like protein 12;	M4F1C1_BRARP,SubName: Full=Uncharacterized protein {ECO:0000313|EnsemblPlants:Bra034867.1-P};	LOB	TF	LOB
RSG12407	472	526	239	804	1070	1477	1.438	0.000451101	0.00220402	up	RSG12407	Rs_scaf142	45985	46530	+	546	protein_coding	GO:0007275,multicellular organism development; GO:0010199,organ boundary specification between lateral organs and the meristem	--	At5g63090	ref|XP_018492346.1|	LOB_ARATH,RecName: Full=Protein LATERAL ORGAN BOUNDARIES; AltName: Full=ASYMMETRIC LEAVES 2-like protein 4; Short=AS2-like protein 4;	A0A291LQX1_BRACM,SubName: Full=Transcription factor LOB {ECO:0000313|EMBL:ATI23586.1};	LOB	TF	LOB
RSG63835	0	1	0	345	419	643	10.408	9.0953e-17	3.17143e-15	up	RSG63835	Rs_scaf37088	105	545	+	441	protein_coding	GO:0005634,nucleus; GO:0003700,DNA-binding transcription factor activity; GO:0046983,protein dimerization activity; GO:0000987,proximal promoter sequence-specific DNA binding; GO:0000982,transcription factor activity, RNA polymerase II proximal promoter sequence-specific DNA binding; GO:0045944,positive regulation of transcription by RNA polymerase II; GO:0006351,transcription, DNA-templated	--	At5g49420_1	ref|XP_018477202.1|	AGL97_ARATH,RecName: Full=Agamous-like MADS-box protein AGL97;	M4DQD4_BRARP,SubName: Full=Uncharacterized protein {ECO:0000313|EnsemblPlants:Bra018727.1-P};	MADS-M-type	TF	MADS->MADS-M-type
RSG13912	0	0	0	63	68	61	8.501	1.35996e-10	2.20104e-09	up	RSG13912	Rs_scaf169	95100	98133	-	3034	protein_coding	--	--	--	--	--	--	MADS-M-type	TF	MADS->MADS-M-type
RSG53970	0	0	0	6	7	8	5.24	0.0137687	0.039938	up	RSG53970	Rs_scaf9634	1541	1821	+	281	protein_coding	GO:0005634,nucleus; GO:0005886,plasma membrane; GO:0003700,DNA-binding transcription factor activity; GO:0046983,protein dimerization activity; GO:0000987,proximal promoter sequence-specific DNA binding; GO:0000982,transcription factor activity, RNA polymerase II proximal promoter sequence-specific DNA binding; GO:0045944,positive regulation of transcription by RNA polymerase II; GO:0006351,trans…	--	At5g27090	ref|XP_018463672.1|	AGL53_ARATH,RecName: Full=Agamous-like MADS-box protein AGL53 {ECO:0000305};	M4DQH4_BRARP,SubName: Full=Uncharacterized protein {ECO:0000313|EnsemblPlants:Bra018767.1-P};	MADS-M-type	TF	MADS->MADS-M-type
RSG30145	6	28	3	117	303	349	4.346	9.39284e-08	1.00466e-06	up	RSG30145	Rs_scaf320	82262	87892	+	5631	protein_coding	--	--	--	--	--	--	MADS-M-type	TF	MADS->MADS-M-type
RSG33225	0	0	5	27	33	27	4.142	0.00110024	0.00476047	up	RSG33225	Rs_scaf691	43571	44398	-	828	protein_coding	GO:0005634,nucleus; GO:0003700,DNA-binding transcription factor activity; GO:0046983,protein dimerization activity; GO:0000987,proximal promoter sequence-specific DNA binding; GO:0000982,transcription factor activity, RNA polymerase II proximal promoter sequence-specific DNA binding; GO:0045944,positive regulation of transcription by RNA polymerase II; GO:0006351,transcription, DNA-templated	--	At5g27580	ref|XP_018487989.1|	AGL93_ARATH,RecName: Full=Agamous-like MADS-box protein AGL93 {ECO:0000305};	A0A0D3CP91_BRAOL,SubName: Full=Uncharacterized protein {ECO:0000313|EnsemblPlants:Bo6g015500.1};	MADS-M-type	TF	MADS->MADS-M-type
RSG19788	89	124	68	868	1274	1682	3.765	1.28506e-22	8.61703e-21	up	RSG19788	Rs_scaf293	127445	133915	-	6471	protein_coding	--	--	--	--	--	--	MADS-M-type	TF	MADS->MADS-M-type
RSG07390	0	7	8	74	59	77	3.726	5.06016e-07	4.80042e-06	up	RSG07390	Rs_scaf70	145872	147189	-	1318	protein_coding	--	--	--	--	--	--	MADS-M-type	TF	MADS->MADS-M-type
RSG17922	52	100	187	412	493	454	1.995	3.72723e-05	0.00024217	up	RSG17922	Rs_scaf257	18340	22850	-	4511	protein_coding	--	--	--	--	--	--	MADS-M-type	TF	MADS->MADS-M-type
RSG37435	0	0	0	212	190	581	10.85	4.49369e-16	1.44786e-14	up	RSG37435	Rs_scaf1042	69102	70736	+	1635	protein_coding	GO:0005634,nucleus; GO:0003700,DNA-binding transcription factor activity; GO:0000981,DNA-binding transcription factor activity, RNA polymerase II-specific; GO:0043565,sequence-specific DNA binding; GO:0001135,RNA polymerase II transcription regulator recruiting activity; GO:0044212,transcription regulatory region DNA binding; GO:0009718,anthocyanin-containing compound biosynthetic process; GO:003…	--	At1g56650	ref|XP_018468743.1|	MYB75_ARATH,RecName: Full=Transcription factor MYB75; AltName: Full=Myb-related protein 75; Short=AtMYB75; AltName: Full=Production of anthocyanin pigment 1 protein; AltName: Full=Suc-induced anthocyanin accumulation locus 1;	A0A078J656_BRANA,SubName: Full=BnaA02g35530D protein {ECO:0000313|EMBL:CDY58386.1};	MYB	TF	MYB->MYB
RSG19108	0	0	0	234	358	276	10.673	1.08336e-17	4.18181e-16	up	RSG19108	Rs_scaf158	276616	277878	+	1263	protein_coding	GO:0005634,nucleus; GO:0003700,DNA-binding transcription factor activity; GO:0000981,DNA-binding transcription factor activity, RNA polymerase II-specific; GO:0043565,sequence-specific DNA binding; GO:0001135,RNA polymerase II transcription regulator recruiting activity; GO:0044212,transcription regulatory region DNA binding; GO:0030154,cell differentiation; GO:0006357,regulation of transcription…	--	At1g66390	ref|XP_018442946.1|	MYB90_ARATH,RecName: Full=Transcription factor MYB90; AltName: Full=Myb-related protein 90; Short=AtMYB90; AltName: Full=Production of anthocyanin pigment 2 protein;	A0A0H3XWN6_RAPSA,SubName: Full=Anthocyanin regulator {ECO:0000313|EMBL:AKM95888.1};	MYB	TF	MYB->MYB
RSG14215	0	0	0	3	6	13	5.392	0.0125314	0.0369605	up	RSG14215	Rs_scaf89	15075	16613	+	1539	protein_coding	--	--	At3g30210	ref|XP_018482073.1|	--	A0A0D3DBL1_BRAOL,SubName: Full=Uncharacterized protein {ECO:0000313|EnsemblPlants:Bo7g088650.1};	MYB	TF	MYB->MYB
RSG29867	46	108	150	361	341	372	1.805	8.85107e-05	0.000524777	up	RSG29867	Rs_scaf614	101313	103465	-	2153	protein_coding	GO:0005634,nucleus; GO:0003700,DNA-binding transcription factor activity; GO:0043565,sequence-specific DNA binding; GO:0006974,cellular response to DNA damage stimulus; GO:0008285,negative regulation of cell proliferation; GO:0045892,negative regulation of transcription, DNA-templated; GO:0009733,response to auxin; GO:0009723,response to ethylene; GO:0009753,response to jasmonic acid; GO:0009751,…	--	At3g09370	ref|XP_018434466.1|	MB3R3_ARATH,RecName: Full=Transcription factor MYB3R-3 {ECO:0000303|PubMed:11597504}; AltName: Full=Myb-related protein 3R-3 {ECO:0000303|PubMed:11597504};	A0A0D3AEW8_BRAOL,SubName: Full=Uncharacterized protein {ECO:0000313|EnsemblPlants:Bo1g144510.1};	MYB	TF	MYB->MYB
RSG33469	0	2	3	5710	6870	5687	11.712	1.42746e-72	1.86653e-69	up	RSG33469	Rs_scaf785	90505	91490	+	986	protein_coding	GO:0005634,nucleus; GO:0003700,DNA-binding transcription factor activity; GO:0000981,DNA-binding transcription factor activity, RNA polymerase II-specific; GO:0043565,sequence-specific DNA binding; GO:0001135,RNA polymerase II transcription regulator recruiting activity; GO:0044212,transcription regulatory region DNA binding; GO:0030154,cell differentiation; GO:0006357,regulation of transcription…	--	At1g66390	ref|XP_018444375.1|	MYB90_ARATH,RecName: Full=Transcription factor MYB90; AltName: Full=Myb-related protein 90; Short=AtMYB90; AltName: Full=Production of anthocyanin pigment 2 protein;	A0A0H3XWN6_RAPSA,SubName: Full=Anthocyanin regulator {ECO:0000313|EMBL:AKM95888.1};	MYB-related	TF	MYB->MYB-related
RSG12151	0	5	5	3430	5414	7255	10.463	6.71012e-72	7.79915e-69	up	RSG12151	Rs_scaf134	225543	226432	-	890	protein_coding	GO:0005634,nucleus; GO:0003677,DNA binding; GO:0006355,regulation of transcription, DNA-templated; GO:0006351,transcription, DNA-templated	--	At1g71030	ref|XP_018461377.1|	MYB08_ANTMA,RecName: Full=Myb-related protein 308;	I6TGM3_BRAOV,SubName: Full=Myb-like transcription factor 2 {ECO:0000313|EMBL:AFM91084.1};	MYB-related	TF	MYB->MYB-related
RSG27198	0	0	0	16	3	52	7.062	0.00017274	0.00095004	up	RSG27198	Rs_scaf513	15450	16764	-	1315	protein_coding	GO:0005634,nucleus; GO:0003700,DNA-binding transcription factor activity; GO:0000981,DNA-binding transcription factor activity, RNA polymerase II-specific; GO:0043565,sequence-specific DNA binding; GO:0001135,RNA polymerase II transcription regulator recruiting activity; GO:0044212,transcription regulatory region DNA binding; GO:0030154,cell differentiation; GO:0009834,plant-type secondary cell w…	--	At3g13890	ref|XP_018490192.1|	MYB26_ARATH,RecName: Full=Transcription factor MYB26 {ECO:0000305}; AltName: Full=Myb-related protein 26 {ECO:0000305}; Short=AtMYB26 {ECO:0000303|PubMed:11597504}; AltName: Full=Protein MALE STERILE 35 {ECO:0000303|PubMed:12753590};	M4EF27_BRARP,SubName: Full=Uncharacterized protein {ECO:0000313|EnsemblPlants:Bra027389.1-P};	MYB-related	TF	MYB->MYB-related
RSG09585	0	0	0	21	5	17	6.332	0.000566944	0.00268759	up	RSG09585	Rs_scaf18	345251	346636	+	1386	protein_coding	GO:0005634,nucleus; GO:0003700,DNA-binding transcription factor activity; GO:0000981,DNA-binding transcription factor activity, RNA polymerase II-specific; GO:0043565,sequence-specific DNA binding; GO:0001135,RNA polymerase II transcription regulator recruiting activity; GO:0044212,transcription regulatory region DNA binding; GO:0030154,cell differentiation; GO:0010438,cellular response to sulfur…	--	At5g07690	ref|XP_018444065.1|	MYB29_ARATH,RecName: Full=Transcription factor MYB29; AltName: Full=Myb-related protein 29; Short=AtMYB29; AltName: Full=Protein HIGH ALIPHATIC GLUCOSINOLATE 3; AltName: Full=Protein PRODUCTION OF METHIONINE-DERIVED GLUCOSINOLATE 2;	A0A078JSL9_BRANA,SubName: Full=BnaCnng65380D protein {ECO:0000313|EMBL:CDY69794.1}; Flags: Fragment;	MYB-related	TF	MYB->MYB-related
RSG34945	0	2	0	48	124	25	6.223	1.18985e-06	1.0545e-05	up	RSG34945	Rs_scaf885	104416	105923	-	1508	protein_coding	GO:0005634,nucleus; GO:0003700,DNA-binding transcription factor activity; GO:0000981,DNA-binding transcription factor activity, RNA polymerase II-specific; GO:0043565,sequence-specific DNA binding; GO:0001135,RNA polymerase II transcription regulator recruiting activity; GO:0044212,transcription regulatory region DNA binding; GO:0030154,cell differentiation; GO:0052544,defense response by callose…	--	At1g18570	ref|XP_018447708.1|	MYB51_ARATH,RecName: Full=Transcription factor MYB51; AltName: Full=Myb-related protein 51; Short=AtMYB51; AltName: Full=Protein HIGH INDOLIC GLUCOSINOLATE 1; AltName: Full=Transcription factor HIG1;	A0A078E3Z8_BRANA,SubName: Full=MYB transcription factor 51 {ECO:0000313|EMBL:AIS36166.1};	MYB-related	TF	MYB->MYB-related
RSG45677	3	3	0	13	106	26	4.616	0.000229314	0.00122407	up	RSG45677	Rs_scaf2033	26883	28090	+	1208	protein_coding	GO:0005634,nucleus; GO:0003700,DNA-binding transcription factor activity; GO:0000981,DNA-binding transcription factor activity, RNA polymerase II-specific; GO:0043565,sequence-specific DNA binding; GO:0001135,RNA polymerase II transcription regulator recruiting activity; GO:0044212,transcription regulatory region DNA binding; GO:0030154,cell differentiation; GO:0007275,multicellular organism deve…	--	At3g49690	ref|XP_018468640.1|	RAX3_ARATH,RecName: Full=Transcription factor RAX3; AltName: Full=Myb-related protein 84; Short=AtMYB84; AltName: Full=Protein REGULATOR OF AXILLARY MERISTEMS 3;	A0A0D3DRN6_BRAOL,SubName: Full=Uncharacterized protein {ECO:0000313|EnsemblPlants:Bo8g078940.1};	MYB-related	TF	MYB->MYB-related
RSG23766	5	9	0	97	120	59	4.401	2.04136e-06	1.72954e-05	up	RSG23766	Rs_scaf402	85662	86608	+	947	protein_coding	GO:0005634,nucleus; GO:0003700,DNA-binding transcription factor activity; GO:0000981,DNA-binding transcription factor activity, RNA polymerase II-specific; GO:0043565,sequence-specific DNA binding; GO:0001135,RNA polymerase II transcription regulator recruiting activity; GO:0044212,transcription regulatory region DNA binding; GO:0030154,cell differentiation; GO:0006357,regulation of transcription…	--	At3g46130	ref|XP_018436505.1|	MYB48_ARATH,RecName: Full=Transcription factor MYB48; AltName: Full=Myb-related protein 48; Short=AtMYB48;	A0A0D3BHG5_BRAOL,SubName: Full=Uncharacterized protein {ECO:0000313|EnsemblPlants:Bo3g130340.1};	MYB-related	TF	MYB->MYB-related
RSG20968	0	3	0	30	21	6	4.083	0.00744394	0.0239252	up	RSG20968	Rs_scaf317	75125	76007	-	883	protein_coding	--	--	At3g16350	ref|XP_018490057.1|	--	A0A0D3BBM3_BRAOL,SubName: Full=Uncharacterized protein {ECO:0000313|EnsemblPlants:Bo3g068340.1};	MYB-related	TF	MYB->MYB-related
RSG06483	0	0	9	43	43	18	3.462	0.0145722	0.0418667	up	RSG06483	Rs_scaf66	351939	352779	-	841	protein_coding	GO:0005634,nucleus; GO:0003700,DNA-binding transcription factor activity; GO:0000981,DNA-binding transcription factor activity, RNA polymerase II-specific; GO:0043565,sequence-specific DNA binding; GO:0001135,RNA polymerase II transcription regulator recruiting activity; GO:0044212,transcription regulatory region DNA binding; GO:0030154,cell differentiation; GO:0071555,cell wall organization; GO:…	--	At4g33450	ref|XP_018479042.1|	MYB52_ARATH,RecName: Full=Transcription factor MYB52 {ECO:0000303|PubMed:9839469}; AltName: Full=Myb-related protein 52 {ECO:0000303|PubMed:9839469}; Short=AtMYB52 {ECO:0000303|PubMed:9839469}; AltName: Full=Protein ABA-HYPERSENSITIVE 1 {ECO:0000303|PubMed:21399993};	A0A0D3DHG8_BRAOL,SubName: Full=Uncharacterized protein {ECO:0000313|EnsemblPlants:Bo7g116160.1};	MYB-related	TF	MYB->MYB-related
RSG09165	258	201	53	1221	1298	1905	3.117	1.93318e-08	2.30848e-07	up	RSG09165	Rs_scaf93	46604	47576	-	973	protein_coding	GO:0005634,nucleus; GO:0003677,DNA binding; GO:0003700,DNA-binding transcription factor activity; GO:0000981,DNA-binding transcription factor activity, RNA polymerase II-specific; GO:0043565,sequence-specific DNA binding; GO:0001135,RNA polymerase II transcription regulator recruiting activity; GO:0044212,transcription regulatory region DNA binding; GO:0030154,cell differentiation; GO:1903086,neg…	--	At4g38620	ref|XP_018447628.1|	MYB4_ARATH,RecName: Full=Transcription repressor MYB4; AltName: Full=Myb-related protein 4; Short=AtMYB4;	A0A078FGK9_BRANA,SubName: Full=BnaC03g60080D protein {ECO:0000313|EMBL:CDY12092.1};	MYB-related	TF	MYB->MYB-related
RSG08327	32	62	11	190	105	319	2.557	0.000304841	0.00157112	up	RSG08327	Rs_scaf84	67222	68142	+	921	protein_coding	GO:0005634,nucleus; GO:0003677,DNA binding; GO:0048262,determination of dorsal/ventral asymmetry; GO:0009908,flower development; GO:0006355,regulation of transcription, DNA-templated; GO:0006351,transcription, DNA-templated	--	At5g05790	ref|XP_018445578.1|	DIV_ANTMA,RecName: Full=Transcription factor DIVARICATA;	M4CY37_BRARP,SubName: Full=Uncharacterized protein {ECO:0000313|EnsemblPlants:Bra009134.1-P};	MYB-related	TF	MYB->MYB-related
RSG16088	281	338	89	1602	827	872	2.222	3.73299e-05	0.000242444	up	RSG16088	Rs_scaf216	94175	95982	+	1808	protein_coding	GO:0005634,nucleus; GO:0003700,DNA-binding transcription factor activity; GO:0000981,DNA-binding transcription factor activity, RNA polymerase II-specific; GO:0043565,sequence-specific DNA binding; GO:0001135,RNA polymerase II transcription regulator recruiting activity; GO:0044212,transcription regulatory region DNA binding; GO:0030154,cell differentiation; GO:0010438,cellular response to sulfur…	--	At5g61420	ref|XP_018440936.1|	MYB28_ARATH,RecName: Full=Transcription factor MYB28; AltName: Full=Myb-related protein 28; Short=AtMYB28; AltName: Full=Protein HIGH ALIPHATIC GLUCOSINOLATE 1; AltName: Full=Protein PRODUCTION OF METHIONINE-DERIVED GLUCOSINOLATE 1;	L8B7Q6_BRAOV,SubName: Full=Myb transcription factor BoMyb28-1 {ECO:0000313|EMBL:BAM78213.1};	MYB-related	TF	MYB->MYB-related
RSG27278	6	5	5	18	14	32	2.091	0.0125334	0.036963	up	RSG27278	Rs_scaf515	145732	147480	-	1749	protein_coding	--	--	--	ref|XP_018468626.1|	--	M4CQA5_BRARP,SubName: Full=Uncharacterized protein {ECO:0000313|EnsemblPlants:Bra006394.1-P};	MYB-related	TF	MYB->MYB-related
RSG49768	32	96	80	258	251	283	1.913	2.40585e-05	0.000163032	up	RSG49768	Rs_scaf3973	7992	9428	-	1437	protein_coding	GO:0005634,nucleus; GO:0003700,DNA-binding transcription factor activity; GO:0000981,DNA-binding transcription factor activity, RNA polymerase II-specific; GO:0043565,sequence-specific DNA binding; GO:0001135,RNA polymerase II transcription regulator recruiting activity; GO:0044212,transcription regulatory region DNA binding; GO:0030154,cell differentiation; GO:0006357,regulation of transcription…	K09422: MYBP; transcription factor MYB, plant	At2g26960	ref|XP_018473427.1|	MY104_ARATH,RecName: Full=Transcription factor MYB104; AltName: Full=Myb-related protein 104; Short=AtMYB104;	A0A0D3B7F2_BRAOL,SubName: Full=Uncharacterized protein {ECO:0000313|EnsemblPlants:Bo3g041750.1};	MYB-related	TF	MYB->MYB-related
RSG03843	21	66	44	146	144	152	1.723	0.000368094	0.00184706	up	RSG03843	Rs_scaf31	426640	428542	+	1903	protein_coding	GO:0005634,nucleus; GO:0003700,DNA-binding transcription factor activity; GO:0043565,sequence-specific DNA binding; GO:0006974,cellular response to DNA damage stimulus; GO:0008285,negative regulation of cell proliferation; GO:0045892,negative regulation of transcription, DNA-templated; GO:0009733,response to auxin; GO:0009723,response to ethylene; GO:0009753,response to jasmonic acid; GO:0009751,…	--	At3g09370	ref|XP_018493368.1|	MB3R3_ARATH,RecName: Full=Transcription factor MYB3R-3 {ECO:0000303|PubMed:11597504}; AltName: Full=Myb-related protein 3R-3 {ECO:0000303|PubMed:11597504};	A0A078F0G3_BRANA,SubName: Full=BnaC03g35980D protein {ECO:0000313|EMBL:CDY07925.1};	MYB-related	TF	MYB->MYB-related
RSG20058	321	197	172	558	678	623	1.438	1.57162e-05	0.000110436	up	RSG20058	Rs_scaf62	342763	344525	+	1763	protein_coding	--	--	--	--	--	--	MYB-related	TF	MYB->MYB-related
RSG16912	185	552	342	830	866	958	1.295	0.00235973	0.00913107	up	RSG16912	Rs_scaf238	131250	134054	-	2805	protein_coding	--	--	--	ref|XP_018437226.1|	--	--	MYB-related	TF	MYB->MYB-related
RSG00742	325	356	475	620	948	1050	1.176	0.000286606	0.00148739	up	RSG00742	Rs_scaf9	205667	207248	+	1582	protein_coding	GO:0005634,nucleus; GO:0003677,DNA binding; GO:0003700,DNA-binding transcription factor activity; GO:0009738,abscisic acid-activated signaling pathway; GO:1901001,negative regulation of response to salt stress; GO:0010116,positive regulation of abscisic acid biosynthetic process; GO:1905615,positive regulation of developmental vegetative growth; GO:0045893,positive regulation of transcription, DN…	--	At5g08520	ref|XP_018474513.1|	SRM1_ARATH,RecName: Full=Transcription factor SRM1 {ECO:0000305}; AltName: Full=Myb-related protein SRM1 {ECO:0000305}; AltName: Full=Protein SALT-RELATED MYB 1 {ECO:0000303|PubMed:26243618};	A0A0D3B0B2_BRAOL,SubName: Full=Uncharacterized protein {ECO:0000313|EnsemblPlants:Bo3g004970.1};	MYB-related	TF	MYB->MYB-related
RSG26031	282	909	842	1532	1184	1763	1.137	0.0151954	0.0433591	up	RSG26031	Rs_scaf233	230851	231776	-	926	protein_coding	GO:0005634,nucleus; GO:0003700,DNA-binding transcription factor activity; GO:0000981,DNA-binding transcription factor activity, RNA polymerase II-specific; GO:0043565,sequence-specific DNA binding; GO:0001135,RNA polymerase II transcription regulator recruiting activity; GO:0044212,transcription regulatory region DNA binding; GO:0030154,cell differentiation; GO:0006357,regulation of transcription…	--	At5g59780	ref|XP_018472596.1|	MYB59_ARATH,RecName: Full=Transcription factor MYB59; AltName: Full=Myb-related protein 59; Short=AtMYB59;	M4CR53_BRARP,SubName: Full=Uncharacterized protein {ECO:0000313|EnsemblPlants:Bra006694.1-P};	MYB-related	TF	MYB->MYB-related
RSG01287	72	48	62	144	79	160	1.08	0.014422	0.0414955	up	RSG01287	Rs_scaf1	10451	13755	-	3305	protein_coding	--	--	--	--	--	--	MYB-related	TF	MYB->MYB-related
RSG36394	333	367	368	749	735	671	1.011	6.16609e-07	5.76249e-06	up	RSG36394	Rs_scaf971	2156	4265	+	2110	protein_coding	GO:0016514,SWI/SNF complex; GO:0003677,DNA binding; GO:0006338,chromatin remodeling; GO:0016569,covalent chromatin modification; GO:0007275,multicellular organism development; GO:0006355,regulation of transcription, DNA-templated; GO:0006351,transcription, DNA-templated	--	At2g47620	ref|XP_018465657.1|	SWI3A_ARATH,RecName: Full=SWI/SNF complex subunit SWI3A; Short=AtSWI3A; AltName: Full=Transcription regulatory protein SWI3A;	M4C8C8_BRARP,SubName: Full=Uncharacterized protein {ECO:0000313|EnsemblPlants:Bra000456.1-P};	MYB-related	TF	MYB->MYB-related
RSG39889	3	0	0	9	40	14	4.746	0.00323885	0.011958	up	RSG39889	Rs_scaf1249	53575	55358	-	1784	protein_coding	--	--	--	ref|XP_018437066.1|	--	--	NAC	TF	NAC
RSG12277	0	2	2	34	29	29	4.405	8.95756e-06	6.64868e-05	up	RSG12277	Rs_scaf138	204716	206132	-	1417	protein_coding	--	--	--	--	--	--	NAC	TF	NAC
RSG39535	0	0	21	176	112	123	4.246	0.00111794	0.00483172	up	RSG39535	Rs_scaf480	154117	155641	-	1525	protein_coding	GO:0005634,nucleus; GO:0003700,DNA-binding transcription factor activity; GO:0044212,transcription regulatory region DNA binding; GO:0080060,integument development; GO:0045995,regulation of embryonic development; GO:0009753,response to jasmonic acid; GO:0048317,seed morphogenesis; GO:0006351,transcription, DNA-templated	--	At3g15510	ref|XP_018459446.1|	NAC56_ARATH,RecName: Full=NAC transcription factor 56 {ECO:0000303|PubMed:15029955}; Short=AtNAC056 {ECO:0000303|PubMed:15029955}; AltName: Full=NAC domain-containing protein 2 {ECO:0000303|PubMed:11245578}; Short=AtNAC2 {ECO:0000303|PubMed:11245578}; AltName: Full=Protein NAC-REGULATED SEED MORPHOLOGY 1 {ECO:0000303|PubMed:18849494};	A0A0D3BBH6_BRAOL,SubName: Full=Uncharacterized protein {ECO:0000313|EnsemblPlants:Bo3g066880.1};	NAC	TF	NAC
RSG08647	6	35	23	246	234	195	3.343	2.48378e-09	3.38749e-08	up	RSG08647	Rs_scaf39	278643	279781	+	1139	protein_coding	--	--	At3g56530	ref|XP_018486779.1|	--	D7LVH1_ARALL,SubName: Full=Uncharacterized protein {ECO:0000313|EMBL:EFH54352.1};	NAC	TF	NAC
RSG19838	41	44	38	150	421	185	2.619	2.15648e-07	2.17673e-06	up	RSG19838	Rs_scaf137	242776	243815	-	1040	protein_coding	GO:0005634,nucleus; GO:0043565,sequence-specific DNA binding; GO:1901002,positive regulation of response to salt stress; GO:1902584,positive regulation of response to water deprivation; GO:0045893,positive regulation of transcription, DNA-templated; GO:0006351,transcription, DNA-templated	--	At2g17040	ref|XP_018457954.1|	NAC22_ORYSJ,RecName: Full=NAC domain-containing protein 22 {ECO:0000303|PubMed:15029955}; Short=ONAC022 {ECO:0000303|PubMed:15029955};	A0A0D3E338_BRAOL,SubName: Full=Uncharacterized protein {ECO:0000313|EnsemblPlants:Bo9g024360.1};	NAC	TF	NAC
RSG07643	8	41	31	172	123	192	2.588	1.49345e-05	0.000105391	up	RSG07643	Rs_scaf73	456436	457742	+	1307	protein_coding	GO:0016021,integral component of membrane; GO:0005634,nucleus; GO:0003677,DNA binding; GO:0003700,DNA-binding transcription factor activity; GO:0071333,cellular response to glucose stimulus; GO:0006351,transcription, DNA-templated	--	At3g44290	ref|XP_018485518.1|	NAC60_ARATH,RecName: Full=NAC domain-containing protein 60 {ECO:0000303|PubMed:15029955}; Short=ANAC060 {ECO:0000303|PubMed:15029955}; AltName: Full=Protein NTM1-like 5 {ECO:0000303|PubMed:17158162};	A0A0D3A8I0_BRAOL,SubName: Full=Uncharacterized protein {ECO:0000313|EnsemblPlants:Bo1g063720.1};	NAC	TF	NAC
RSG10440	3	5	5	37	17	29	2.54	0.00150731	0.00622728	up	RSG10440	Rs_scaf106	168098	172712	-	4615	protein_coding	--	--	--	--	--	--	NAC	TF	NAC
RSG38363	55	16	5	117	47	265	2.525	0.00668871	0.0219382	up	RSG38363	Rs_scaf1109	39366	40502	+	1137	protein_coding	GO:0005634,nucleus; GO:0003677,DNA binding; GO:0003700,DNA-binding transcription factor activity; GO:0009414,response to water deprivation; GO:0006351,transcription, DNA-templated	--	At1g52890	ref|XP_018458100.1|	NAC19_ARATH,RecName: Full=NAC domain-containing protein 19; Short=ANAC019; AltName: Full=Abscisic-acid-responsive NAC; Short=ANAC;	A0A219UXS9_BRAJU,SubName: Full=NAC domain protein 19 {ECO:0000313|EMBL:ANY59732.1};	NAC	TF	NAC
RSG25336	124	246	17	663	673	728	2.417	0.00123091	0.00524342	up	RSG25336	Rs_scaf450	49785	51105	+	1321	protein_coding	GO:0005634,nucleus; GO:0003677,DNA binding; GO:0003700,DNA-binding transcription factor activity; GO:0006351,transcription, DNA-templated	--	At5g64060	ref|XP_018488474.1|	NAC82_ARATH,RecName: Full=NAC domain-containing protein 82 {ECO:0000303|PubMed:15029955}; Short=ANAC082 {ECO:0000303|PubMed:15029955}; AltName: Full=Protein VND-INTERACTING 1 {ECO:0000303|PubMed:20388856};	A0A0D3BF79_BRAOL,SubName: Full=Uncharacterized protein {ECO:0000313|EnsemblPlants:Bo3g101690.1};	NAC	TF	NAC
RSG48659	15	51	33	94	291	104	2.287	0.000553221	0.00263128	up	RSG48659	Rs_scaf3215	7527	9956	+	2430	protein_coding	GO:0016021,integral component of membrane; GO:0005634,nucleus; GO:0003677,DNA binding; GO:0003700,DNA-binding transcription factor activity; GO:1900057,positive regulation of leaf senescence; GO:0045893,positive regulation of transcription, DNA-templated; GO:0010200,response to chitin; GO:0006351,transcription, DNA-templated	--	At1g34180	ref|XP_018487250.1|	NAC16_ARATH,RecName: Full=NAC domain-containing protein 16 {ECO:0000303|PubMed:15029955}; Short=ANAC016 {ECO:0000303|PubMed:15029955}; AltName: Full=Protein NTM1-like 3 {ECO:0000303|PubMed:17158162};	A0A0D3CGH3_BRAOL,SubName: Full=Uncharacterized protein {ECO:0000313|EnsemblPlants:Bo5g085440.1};	NAC	TF	NAC
RSG12243	38	30	81	352	179	189	2.264	2.53563e-05	0.000171088	up	RSG12243	Rs_scaf138	8670	10080	-	1411	protein_coding	GO:0005634,nucleus; GO:0003700,DNA-binding transcription factor activity; GO:0044212,transcription regulatory region DNA binding; GO:0080060,integument development; GO:0045995,regulation of embryonic development; GO:0009753,response to jasmonic acid; GO:0048317,seed morphogenesis; GO:0006351,transcription, DNA-templated	--	At3g15510	ref|XP_018490926.1|	NAC56_ARATH,RecName: Full=NAC transcription factor 56 {ECO:0000303|PubMed:15029955}; Short=AtNAC056 {ECO:0000303|PubMed:15029955}; AltName: Full=NAC domain-containing protein 2 {ECO:0000303|PubMed:11245578}; Short=AtNAC2 {ECO:0000303|PubMed:11245578}; AltName: Full=Protein NAC-REGULATED SEED MORPHOLOGY 1 {ECO:0000303|PubMed:18849494};	A0A0D3CJW2_BRAOL,SubName: Full=Uncharacterized protein {ECO:0000313|EnsemblPlants:Bo5g127030.1};	NAC	TF	NAC
RSG30206	31	12	9	27	48	157	2.19	0.0096367	0.0297013	up	RSG30206	Rs_scaf624	35251	36200	+	950	protein_coding	GO:0005634,nucleus; GO:0003677,DNA binding; GO:0003700,DNA-binding transcription factor activity; GO:0009793,embryo development ending in seed dormancy; GO:1900057,positive regulation of leaf senescence; GO:0045893,positive regulation of transcription, DNA-templated; GO:0006351,transcription, DNA-templated	--	At1g77450	ref|XP_018454666.1|	NAC32_ARATH,RecName: Full=NAC transcription factor 32 {ECO:0000305}; AltName: Full=NAC domain-containing protein 32 {ECO:0000305}; Short=ANAC032 {ECO:0000305};	A0A219UXT9_SINAL,SubName: Full=NAC domain protein 14 {ECO:0000313|EMBL:ANY59734.1};	NAC	TF	NAC
RSG45003	17	29	7	54	56	53	1.636	0.0143207	0.0412758	up	RSG45003	Rs_scaf1884	17377	18110	+	734	protein_coding	GO:0005634,nucleus; GO:0003677,DNA binding; GO:0003700,DNA-binding transcription factor activity; GO:0010150,leaf senescence; GO:0045892,negative regulation of transcription, DNA-templated; GO:0009737,response to abscisic acid; GO:0009651,response to salt stress; GO:0006351,transcription, DNA-templated; GO:0016032,viral process; GO:0010089,xylem development	--	At5g50820	ref|XP_018459211.1|	NAC83_ARATH,RecName: Full=NAC domain-containing protein 83 {ECO:0000303|PubMed:15029955}; Short=ANAC083 {ECO:0000303|PubMed:15029955}; AltName: Full=Protein VND-INTERACTING 2 {ECO:0000303|PubMed:20388856};	A0A0D3E9S1_BRAOL,SubName: Full=Uncharacterized protein {ECO:0000313|EnsemblPlants:Bo9g097190.1};	NAC	TF	NAC
RSG21150	3	5	2	587	507	568	7.363	1.75087e-42	5.0409e-40	up	RSG21150	Rs_scaf94	324128	325435	+	1308	protein_coding	--	--	--	--	--	--	NF-YA	TF	NF-Y->NF-YA
RSG25215	50	91	65	164	188	217	1.444	0.000104732	0.000609322	up	RSG25215	Rs_scaf446	11908	13439	+	1532	protein_coding	--	--	--	--	--	--	NF-YA	TF	NF-Y->NF-YA
RSG16004	825	420	681	1666	1061	1936	1.277	0.000737686	0.00338069	up	RSG16004	Rs_scaf125	272561	273097	-	537	protein_coding	GO:0005634,nucleus; GO:0003700,DNA-binding transcription factor activity; GO:0046982,protein heterodimerization activity; GO:0043565,sequence-specific DNA binding; GO:0003712,transcription coregulator activity; GO:0048574,long-day photoperiodism, flowering; GO:0006351,transcription, DNA-templated	--	At5g47640	ref|XP_018439540.1|	NFYB2_ARATH,RecName: Full=Nuclear transcription factor Y subunit B-2; Short=AtNF-YB-2; AltName: Full=Transcriptional activator HAP3B;	A0A078GTR7_BRANA,SubName: Full=BnaA02g25600D protein {ECO:0000313|EMBL:CDY28916.1};	NF-YB	TF	NF-Y->NF-YB
RSG39517	403	189	214	660	479	582	1.1	0.00436134	0.0152873	up	RSG39517	Rs_scaf480	57246	57812	+	567	protein_coding	GO:0005634,nucleus; GO:0003700,DNA-binding transcription factor activity; GO:0046982,protein heterodimerization activity; GO:0043565,sequence-specific DNA binding; GO:0006351,transcription, DNA-templated	--	At4g14540	ref|XP_018432710.1|	NFYB3_ARATH,RecName: Full=Nuclear transcription factor Y subunit B-3; Short=AtNF-YB-3; AltName: Full=Transcriptional activator HAP3C;	W6D5Y4_BRANA,SubName: Full=Transcription factor subunit NF-YB3C {ECO:0000313|EMBL:AHI94920.1};	NF-YB	TF	NF-Y->NF-YB
RSG16606	5	5	8	127	92	122	4.308	4.80322e-15	1.38543e-13	up	RSG16606	Rs_scaf63	18422	19093	+	672	protein_coding	GO:0005829,cytosol; GO:0005634,nucleus; GO:0003677,DNA binding; GO:0003700,DNA-binding transcription factor activity; GO:0046982,protein heterodimerization activity; GO:0009738,abscisic acid-activated signaling pathway; GO:0009740,gibberellic acid mediated signaling pathway; GO:2000905,negative regulation of starch metabolic process; GO:2000306,positive regulation of photomorphogenesis; GO:005124…	--	At5g63470	ref|XP_018439033.1|	NFYC4_ARATH,RecName: Full=Nuclear transcription factor Y subunit C-4; Short=AtNF-YC-4;	W8E7X7_BRANA,SubName: Full=Transcription factor subunit NF-YC1 {ECO:0000313|EMBL:AHJ80503.1};	NF-YC	TF	NF-Y->NF-YC
RSG18688	0	0	0	21	7	45	7.092	4.26513e-05	0.00027316	up	RSG18688	Rs_scaf276	58237	58857	+	621	protein_coding	GO:0005634,nucleus; GO:0045892,negative regulation of transcription, DNA-templated; GO:0006351,transcription, DNA-templated	--	At5g19650	ref|XP_018468837.1|	OFP8_ARATH,RecName: Full=Transcription repressor OFP8; AltName: Full=Ovate family protein 8; Short=AtOFP8;	A0A078I711_BRANA,SubName: Full=BnaA02g04380D protein {ECO:0000313|EMBL:CDY44933.1};	OFP	TF	OFP
RSG05304	0	0	0	161	89	162	9.595	1.47162e-13	3.52268e-12	up	RSG05304	Rs_scaf15	234832	236052	+	1221	protein_coding	--	--	--	--	--	--	PLATZ	TF	PLATZ
RSG07466	0	0	18	886	953	1685	7.588	0.000134084	0.000758165	up	RSG07466	Rs_scaf52	126242	129671	-	3430	protein_coding	--	--	--	--	--	--	PLATZ	TF	PLATZ
RSG40875	0	0	0	53	11	30	7.46	3.59908e-06	2.89309e-05	up	RSG40875	Rs_scaf1333	65051	66185	+	1135	protein_coding	--	--	At3g60670	ref|XP_018482054.1|	--	M4DDB0_BRARP,SubName: Full=Uncharacterized protein {ECO:0000313|EnsemblPlants:Bra014478.1-P};	PLATZ	TF	PLATZ
RSG19940	3	1	2	27	15	26	3.816	0.000240505	0.00127686	up	RSG19940	Rs_scaf198	278869	280126	-	1258	protein_coding	--	--	--	--	--	--	PLATZ	TF	PLATZ
RSG36126	98	43	97	239	171	153	1.25	0.00641572	0.0211601	up	RSG36126	Rs_scaf599	103548	104450	+	903	protein_coding	--	--	At4g17900	ref|XP_013595409.1|	--	A0A0D3D9K4_BRAOL,SubName: Full=Uncharacterized protein {ECO:0000313|EnsemblPlants:Bo7g075640.1};	PLATZ	TF	PLATZ
RSG39004	463	1015	624	1468	1777	1894	1.288	0.000305068	0.00157146	up	RSG39004	Rs_scaf1044	68631	71883	-	3253	protein_coding	GO:0005634,nucleus; GO:0003677,DNA binding; GO:0003700,DNA-binding transcription factor activity; GO:0006351,transcription, DNA-templated	--	At4g35270	ref|XP_018440650.1|	NLP1_ARATH,RecName: Full=Protein NLP1; Short=AtNLP1; AltName: Full=NIN-like protein 1; AltName: Full=Nodule inception protein-like protein 1;	A0A078H3G7_BRANA,SubName: Full=BnaA07g03130D protein {ECO:0000313|EMBL:CDY31378.1};	RWP-RK	TF	RWP-RK
RSG03040	269	359	372	808	818	816	1.284	6.99534e-08	7.62249e-07	up	RSG03040	Rs_scaf5	491123	493977	-	2855	protein_coding	GO:0005634,nucleus; GO:0003677,DNA binding; GO:0003700,DNA-binding transcription factor activity; GO:0006351,transcription, DNA-templated	--	At4g35270	ref|XP_018492394.1|	NLP1_ARATH,RecName: Full=Protein NLP1; Short=AtNLP1; AltName: Full=NIN-like protein 1; AltName: Full=Nodule inception protein-like protein 1;	M4CZL2_BRARP,SubName: Full=Uncharacterized protein {ECO:0000313|EnsemblPlants:Bra009659.1-P};	RWP-RK	TF	RWP-RK
RSG51499	49	90	73	196	145	121	1.107	0.00713743	0.0231064	up	RSG51499	Rs_scaf5488	34	2911	-	2878	protein_coding	GO:0005634,nucleus; GO:0003677,DNA binding; GO:0003700,DNA-binding transcription factor activity; GO:0042128,nitrate assimilation; GO:0010167,response to nitrate; GO:0009414,response to water deprivation; GO:0010118,stomatal movement; GO:0006351,transcription, DNA-templated	--	At4g24020	ref|XP_018482578.1|	NLP7_ARATH,RecName: Full=Protein NLP7; Short=AtNLP7; AltName: Full=NIN-like protein 7; AltName: Full=Nodule inception protein-like protein 7;	D7M8Y6_ARALL,SubName: Full=RWP-RK domain-containing protein {ECO:0000313|EMBL:EFH46004.1};	RWP-RK	TF	RWP-RK
RSG29850	0	1	2	1357	1187	1334	10.468	1.02137e-32	1.67814e-30	up	RSG29850	Rs_scaf614	27707	28500	+	794	protein_coding	--	--	--	--	--	--	S1Fa-like	TF	S1Fa-like
RSG21674	779	833	567	2806	2626	3196	1.986	3.67218e-15	1.08105e-13	up	RSG21674	Rs_scaf57	525610	529806	+	4197	protein_coding	--	--	--	--	--	--	SBP	TF	SBP
RSG29306	40	55	50	160	193	109	1.666	3.34219e-05	0.000219086	up	RSG29306	Rs_scaf585	118883	120139	-	1257	protein_coding	GO:0005634,nucleus; GO:0003677,DNA binding; GO:0046872,metal ion binding; GO:0048653,anther development; GO:0006355,regulation of transcription, DNA-templated; GO:0006351,transcription, DNA-templated	--	At5g50670	ref|XP_018473029.1|	SP13B_ARATH,RecName: Full=Squamosa promoter-binding-like protein 13B;	A0A078HB60_BRANA,SubName: Full=BnaC03g27870D protein {ECO:0000313|EMBL:CDY34028.1};	SBP	TF	SBP
RSG45864	55	60	9	289	299	453	3.079	2.26839e-06	1.90492e-05	up	RSG45864	Rs_scaf1240	62095	65988	-	3894	protein_coding	--	--	--	--	--	--	SRS	TF	SRS
RSG15725	252	742	679	1687	1871	2702	1.902	2.85635e-05	0.000190274	up	RSG15725	Rs_scaf208	75808	80714	+	4907	protein_coding	--	--	--	--	--	--	SRS	TF	SRS
RSG32018	15	9	2	170	140	133	4.217	9.04247e-10	1.3011e-08	up	RSG32018	Rs_scaf700	98509	99474	+	966	protein_coding	GO:0005634,nucleus; GO:0003677,DNA binding; GO:0003700,DNA-binding transcription factor activity; GO:0010252,auxin homeostasis; GO:0008283,cell proliferation; GO:0007623,circadian rhythm; GO:0042023,DNA endoreduplication; GO:0048467,gynoecium development; GO:0010229,inflorescence development; GO:0031540,regulation of anthocyanin biosynthetic process; GO:0006355,regulation of transcription, DNA-te…	--	At1g69690	ref|XP_018452668.1|	TCP15_ARATH,RecName: Full=Transcription factor TCP15;	A0A0D3CZD0_BRAOL,SubName: Full=Uncharacterized protein {ECO:0000313|EnsemblPlants:Bo6g110290.1};	TCP	TF	TCP
RSG19761	72	53	39	221	202	280	2.12	1.80878e-08	2.16984e-07	up	RSG19761	Rs_scaf288	203323	204396	-	1074	protein_coding	GO:0005634,nucleus; GO:0003677,DNA binding; GO:0003700,DNA-binding transcription factor activity; GO:1900056,negative regulation of leaf senescence; GO:0008361,regulation of cell size; GO:0006355,regulation of transcription, DNA-templated; GO:0048364,root development; GO:0006351,transcription, DNA-templated	--	At2g45680	ref|XP_018434255.1|	TCP9_ARATH,RecName: Full=Transcription factor TCP9;	A0A0D3BQ58_BRAOL,SubName: Full=Uncharacterized protein {ECO:0000313|EnsemblPlants:Bo4g024860.1};	TCP	TF	TCP
RSG25722	6	5	12	37	31	31	2.036	0.00310362	0.0115359	up	RSG25722	Rs_scaf222	269145	269774	-	630	protein_coding	GO:0005634,nucleus; GO:0003677,DNA binding; GO:0003700,DNA-binding transcription factor activity; GO:0006355,regulation of transcription, DNA-templated; GO:0006351,transcription, DNA-templated	--	At5g23280	ref|XP_018456989.1|	TCP7_ARATH,RecName: Full=Transcription factor TCP7;	A0A0D3E1M3_BRAOL,SubName: Full=Uncharacterized protein {ECO:0000313|EnsemblPlants:Bo9g014260.1};	TCP	TF	TCP
RSG33053	119	319	159	519	446	1088	1.777	0.0006457	0.00301045	up	RSG33053	Rs_scaf299	159680	167495	-	7816	protein_coding	--	--	--	--	--	--	TCP	TF	TCP
RSG16679	895	760	1015	2290	2107	1919	1.242	2.97368e-08	3.44227e-07	up	RSG16679	Rs_scaf63	461096	462472	-	1377	protein_coding	GO:0005634,nucleus; GO:0003677,DNA binding; GO:0003700,DNA-binding transcription factor activity; GO:0008283,cell proliferation; GO:0010229,inflorescence development; GO:0031347,regulation of defense response; GO:0010029,regulation of seed germination; GO:0006355,regulation of transcription, DNA-templated; GO:0009737,response to abscisic acid; GO:0009735,response to cytokinin; GO:0009739,response…	--	At3g47620	ref|XP_018441754.1|	TCP14_ARATH,RecName: Full=Transcription factor TCP14;	A0A291I314_BRARR,SubName: Full=TCP14 {ECO:0000313|EMBL:ATG83537.1};	TCP	TF	TCP
RSG12874	18	19	14	678	501	464	4.987	6.98831e-42	1.94077e-39	up	RSG12874	Rs_scaf147	97383	99943	+	2561	protein_coding	--	--	--	--	--	--	Tify	TF	Tify
RSG23031	0	7	5	77	138	115	4.695	4.72648e-11	8.13194e-10	up	RSG23031	Rs_scaf385	42900	44211	-	1312	protein_coding	--	--	--	--	--	--	Tify	TF	Tify
RSG12121	12	4	3	50	62	31	3.018	0.000119614	0.000685235	up	RSG12121	Rs_scaf134	10048	12135	+	2088	protein_coding	--	--	--	ref|XP_018454431.1|	--	A0A0D3CZN2_BRAOL,SubName: Full=Uncharacterized protein {ECO:0000313|EnsemblPlants:Bo6g112300.1};	Tify	TF	Tify
RSG16195	21	19	21	160	130	115	2.713	9.51602e-12	1.78608e-10	up	RSG16195	Rs_scaf221	136143	137886	+	1744	protein_coding	--	--	--	--	--	--	Tify	TF	Tify
RSG05111	327	309	274	814	911	1016	1.593	1.63145e-12	3.44768e-11	up	RSG05111	Rs_scaf12	153771	154779	-	1009	protein_coding	GO:0005634,nucleus; GO:0003714,transcription corepressor activity; GO:0006952,defense response; GO:1903507,negative regulation of nucleic acid-templated transcription; GO:0031347,regulation of defense response; GO:2000022,regulation of jasmonic acid mediated signaling pathway; GO:0006355,regulation of transcription, DNA-templated; GO:0009611,response to wounding; GO:0006351,transcription, DNA-tem…	--	At5g20900	ref|XP_018442596.1|	TIF3B_ARATH,RecName: Full=Protein TIFY 3B; AltName: Full=Jasmonate ZIM domain-containing protein 12;	A0A0D3EDN1_BRAOL,SubName: Full=Uncharacterized protein {ECO:0000313|EnsemblPlants:Bo9g150390.1};	Tify	TF	Tify
RSG04441	67	100	163	360	365	219	1.508	0.000727606	0.00334511	up	RSG04441	Rs_scaf37	533402	534661	-	1260	protein_coding	GO:0005634,nucleus; GO:0003714,transcription corepressor activity; GO:0006952,defense response; GO:1903507,negative regulation of nucleic acid-templated transcription; GO:0031347,regulation of defense response; GO:2000022,regulation of jasmonic acid mediated signaling pathway; GO:0006355,regulation of transcription, DNA-templated; GO:0009753,response to jasmonic acid; GO:0009611,response to wound…	--	At1g17380	emb|CDY71875.1|	TI11A_ARATH,RecName: Full=Protein TIFY 11A; AltName: Full=Jasmonate ZIM domain-containing protein 5;	A0A078JZT4_BRANA,SubName: Full=BnaC08g48340D protein {ECO:0000313|EMBL:CDY71875.1};	Tify	TF	Tify
RSG20217	621	666	617	1901	1723	1133	1.321	2.82657e-06	2.32451e-05	up	RSG20217	Rs_scaf144	109464	110823	-	1360	protein_coding	GO:0005634,nucleus; GO:0003714,transcription corepressor activity; GO:0006952,defense response; GO:1903507,negative regulation of nucleic acid-templated transcription; GO:0031347,regulation of defense response; GO:2000022,regulation of jasmonic acid mediated signaling pathway; GO:0006355,regulation of transcription, DNA-templated; GO:0009753,response to jasmonic acid; GO:0009611,response to wound…	--	At1g74950	ref|XP_018445150.1|	TI10B_ARATH,RecName: Full=Protein TIFY 10B; AltName: Full=Jasmonate ZIM domain-containing protein 2;	A0A0D3D0R9_BRAOL,SubName: Full=Uncharacterized protein {ECO:0000313|EnsemblPlants:Bo6g119140.1};	Tify	TF	Tify
RSG35788	66	120	77	177	310	120	1.205	0.0148249	0.0424872	up	RSG35788	Rs_scaf644	59622	62872	-	3251	protein_coding	--	--	--	--	--	--	Tify	TF	Tify
RSG14479	189	278	242	487	590	466	1.115	5.97463e-05	0.000370399	up	RSG14479	Rs_scaf119	354096	356149	-	2054	protein_coding	--	--	--	--	--	--	Tify	TF	Tify
RSG63538	0	0	0	102	83	111	9.118	1.54921e-12	3.2894e-11	up	RSG63538	Rs_scaf35947	1	557	+	557	protein_coding	GO:0005730,nucleolus; GO:0005634,nucleus; GO:0003700,DNA-binding transcription factor activity; GO:0043565,sequence-specific DNA binding; GO:0044212,transcription regulatory region DNA binding; GO:0009793,embryo development ending in seed dormancy; GO:0010029,regulation of seed germination; GO:0048831,regulation of shoot system development; GO:0006355,regulation of transcription, DNA-templated; G…	--	At3g11100	ref|XP_018489305.1|	ASIL1_ARATH,RecName: Full=Trihelix transcription factor ASIL1 {ECO:0000305}; AltName: Full=6B-interacting protein 1-like 1 {ECO:0000303|PubMed:19155348}; AltName: Full=Trihelix DNA-binding protein ASIL1 {ECO:0000305};	M4F1C0_BRARP,SubName: Full=Uncharacterized protein {ECO:0000313|EnsemblPlants:Bra034866.1-P};	Trihelix	TF	Trihelix
RSG03866	3	2	2	16	9	11	2.638	0.0170104	0.0474084	up	RSG03866	Rs_scaf31	508160	509293	-	1134	protein_coding	--	--	At3g10040	ref|XP_018490180.1|	--	A0A0D3BAB5_BRAOL,SubName: Full=Uncharacterized protein {ECO:0000313|EnsemblPlants:Bo3g061780.1};	Trihelix	TF	Trihelix
RSG15998	60	41	320	621	645	584	2.134	0.00301566	0.0112704	up	RSG15998	Rs_scaf125	248500	251271	-	2772	protein_coding	--	--	--	--	--	--	Trihelix	TF	Trihelix
RSG24529	432	600	349	1815	1284	1052	1.587	4.94381e-06	3.86706e-05	up	RSG24529	Rs_scaf425	19716	21863	+	2148	protein_coding	GO:0005634,nucleus; GO:0003677,DNA binding; GO:0003700,DNA-binding transcription factor activity; GO:0006351,transcription, DNA-templated	--	At1g76890	ref|XP_018478956.1|	TGT2_ARATH,RecName: Full=Trihelix transcription factor GT-2; AltName: Full=Trihelix DNA-binding protein GT-2;	A0A0D3AR46_BRAOL,SubName: Full=Uncharacterized protein {ECO:0000313|EnsemblPlants:Bo2g091240.1};	Trihelix	TF	Trihelix
RSG48239	267	339	186	734	787	755	1.523	7.43656e-07	6.85185e-06	up	RSG48239	Rs_scaf3001	2005	3432	+	1428	protein_coding	GO:0003700,DNA-binding transcription factor activity; GO:0035091,phosphatidylinositol binding; GO:0009555,pollen development; GO:0006355,regulation of transcription, DNA-templated	--	At1g47270	ref|XP_018448153.1|	TLP6_ARATH,RecName: Full=Tubby-like F-box protein 6; Short=AtTLP6;	M4FID3_BRARP,SubName: Full=Uncharacterized protein {ECO:0000313|EnsemblPlants:Bra040862.1-P};	TUB	TF	TUB
RSG07827	2	2	1	18	15	13	3.641	0.00149776	0.00619924	up	RSG07827	Rs_scaf75	393417	395012	-	1596	protein_coding	GO:0005737,cytoplasm; GO:0005634,nucleus; GO:0046872,metal ion binding; GO:0043565,sequence-specific DNA binding; GO:0009631,cold acclimation; GO:0009816,defense response to bacterium, incompatible interaction; GO:0048574,long-day photoperiodism, flowering; GO:0048578,positive regulation of long-day photoperiodism, flowering; GO:0045893,positive regulation of transcription, DNA-templated; GO:0009…	--	At1g28520	ref|XP_018463742.1|	VOZ1_ARATH,RecName: Full=Transcription factor VOZ1; AltName: Full=Protein VASCULAR PLANT ONE-ZINC FINGER 1; Short=AtVOZ1;	M4D311_BRARP,SubName: Full=Uncharacterized protein {ECO:0000313|EnsemblPlants:Bra010864.1-P};	VOZ	TF	VOZ
RSG04345	449	288	385	1242	1029	1056	1.572	6.81861e-09	8.73394e-08	up	RSG04345	Rs_scaf37	128471	129969	-	1499	protein_coding	--	--	--	--	--	--	Whirly	TF	Whirly
RSG40126	0	0	0	989	1004	1126	12.518	4.62921e-25	3.94766e-23	up	RSG40126	Rs_scaf1268	63126	64628	+	1503	protein_coding	GO:0005634,nucleus; GO:0003700,DNA-binding transcription factor activity; GO:0043565,sequence-specific DNA binding; GO:0009957,epidermal cell fate specification; GO:0010214,seed coat development; GO:0006351,transcription, DNA-templated	--	At2g37260	ref|XP_018474899.1|	WRK44_ARATH,RecName: Full=WRKY transcription factor 44; AltName: Full=Protein TRANSPARENT TESTA GLABRA 2; AltName: Full=WRKY DNA-binding protein 44;	C4N1L5_BRANA,SubName: Full=WRKY44 transcription factor {ECO:0000313|EMBL:ACH99805.1};	WRKY	TF	WRKY
RSG45588	0	0	0	55	49	142	8.852	3.60657e-10	5.48891e-09	up	RSG45588	Rs_scaf2008	24	2129	+	2106	protein_coding	--	--	--	--	--	--	WRKY	TF	WRKY
RSG49011	0	0	0	38	64	58	8.234	2.17121e-09	2.98584e-08	up	RSG49011	Rs_scaf3447	13920	15961	-	2042	protein_coding	GO:0005634,nucleus; GO:0003700,DNA-binding transcription factor activity; GO:0043565,sequence-specific DNA binding; GO:0044212,transcription regulatory region DNA binding; GO:0045892,negative regulation of transcription, DNA-templated; GO:0006351,transcription, DNA-templated	--	At4g04450	ref|XP_018462370.1|	WRK42_ARATH,RecName: Full=WRKY transcription factor 42 {ECO:0000303|Ref.1}; AltName: Full=WRKY DNA-binding protein 42 {ECO:0000303|Ref.1};	A0A078FUI4_BRANA,SubName: Full=BnaA09g20470D protein {ECO:0000313|EMBL:CDY16669.1};	WRKY	TF	WRKY
RSG38502	0	0	0	33	61	61	8.19	4.19519e-09	5.53864e-08	up	RSG38502	Rs_scaf1122	56339	58027	-	1689	protein_coding	GO:0005634,nucleus; GO:0003700,DNA-binding transcription factor activity; GO:0043565,sequence-specific DNA binding; GO:1900056,negative regulation of leaf senescence; GO:0031347,regulation of defense response; GO:0009751,response to salicylic acid; GO:0006351,transcription, DNA-templated	--	At2g40750	ref|XP_018474812.1|	WRK54_ARATH,RecName: Full=Probable WRKY transcription factor 54; AltName: Full=WRKY DNA-binding protein 54;	M4C7M5_BRARP,SubName: Full=Uncharacterized protein {ECO:0000313|EnsemblPlants:Bra000203.1-P};	WRKY	TF	WRKY
RSG24147	0	0	0	22	23	57	7.581	7.36281e-07	6.78789e-06	up	RSG24147	Rs_scaf410	191404	192163	-	760	protein_coding	GO:0005634,nucleus; GO:0003700,DNA-binding transcription factor activity; GO:0043565,sequence-specific DNA binding; GO:1900056,negative regulation of leaf senescence; GO:0031347,regulation of defense response; GO:0009751,response to salicylic acid; GO:0006351,transcription, DNA-templated	--	At2g40750	ref|XP_018478078.1|	WRK54_ARATH,RecName: Full=Probable WRKY transcription factor 54; AltName: Full=WRKY DNA-binding protein 54;	A0A0D3C5H4_BRAOL,SubName: Full=Uncharacterized protein {ECO:0000313|EnsemblPlants:Bo4g190390.1};	WRKY	TF	WRKY
RSG04483	3	5	1	460	423	543	7.423	1.26356e-35	2.49391e-33	up	RSG04483	Rs_scaf40	128395	129927	-	1533	protein_coding	GO:0005634,nucleus; GO:0003700,DNA-binding transcription factor activity; GO:0043565,sequence-specific DNA binding; GO:0009957,epidermal cell fate specification; GO:0010214,seed coat development; GO:0006351,transcription, DNA-templated	--	At2g37260	ref|XP_018433934.1|	WRK44_ARATH,RecName: Full=WRKY transcription factor 44; AltName: Full=Protein TRANSPARENT TESTA GLABRA 2; AltName: Full=WRKY DNA-binding protein 44;	V4M7R8_EUTSA,SubName: Full=Uncharacterized protein {ECO:0000313|EMBL:ESQ52359.1};	WRKY	TF	WRKY
RSG18989	0	0	0	2	65	2	7.03	0.00130856	0.00552778	up	RSG18989	Rs_scaf280	27832	29860	-	2029	protein_coding	--	--	--	--	--	--	WRKY	TF	WRKY
RSG31693	0	3	2	11	207	84	5.898	9.38524e-07	8.46344e-06	up	RSG31693	Rs_scaf512	52713	55128	-	2416	protein_coding	--	--	--	--	--	--	WRKY	TF	WRKY
RSG39765	6	2	0	45	62	164	5.177	4.05894e-07	3.9169e-06	up	RSG39765	Rs_scaf1040	69305	70496	+	1192	protein_coding	GO:0005634,nucleus; GO:0003700,DNA-binding transcription factor activity; GO:0043565,sequence-specific DNA binding; GO:0042742,defense response to bacterium; GO:0050832,defense response to fungus; GO:0009867,jasmonic acid mediated signaling pathway; GO:0006351,transcription, DNA-templated	--	At5g64810_1	ref|XP_013671006.1|	WRK51_ARATH,RecName: Full=Probable WRKY transcription factor 51; AltName: Full=WRKY DNA-binding protein 51;	A0A078FNS4_BRANA,SubName: Full=BnaC03g49470D protein {ECO:0000313|EMBL:CDY14512.1};	WRKY	TF	WRKY
RSG05606	0	5	0	32	58	23	4.474	0.000448279	0.00219194	up	RSG05606	Rs_scaf43	294304	294600	-	297	protein_coding	GO:0005634,nucleus; GO:0003700,DNA-binding transcription factor activity; GO:0000978,RNA polymerase II proximal promoter sequence-specific DNA binding; GO:0044212,transcription regulatory region DNA binding; GO:0010055,atrichoblast differentiation; GO:0048527,lateral root development; GO:0000122,negative regulation of transcription by RNA polymerase II; GO:0043620,regulation of DNA-templated tran…	--	At5g13080	ref|XP_018446446.1|	WRK75_ARATH,RecName: Full=Probable WRKY transcription factor 75; AltName: Full=WRKY DNA-binding protein 75;	A0A0A7RI98_BRAOC,SubName: Full=WRKY106 protein {ECO:0000313|EMBL:AJA32899.1};	WRKY	TF	WRKY
RSG25627	0	9	0	34	81	72	4.372	0.000489945	0.0023691	up	RSG25627	Rs_scaf456	21643	23387	+	1745	protein_coding	--	--	--	ref|XP_018439076.1|	--	A0A0D3BS06_BRAOL,SubName: Full=Uncharacterized protein {ECO:0000313|EnsemblPlants:Bo4g039260.1};	WRKY	TF	WRKY
RSG22917	0	5	2	25	87	13	4.07	0.000688987	0.00318585	up	RSG22917	Rs_scaf380	175540	179335	-	3796	protein_coding	--	--	--	--	--	--	WRKY	TF	WRKY
RSG55121	6	6	8	120	55	49	3.483	1.86316e-07	1.8956e-06	up	RSG55121	Rs_scaf12288	342	654	+	313	protein_coding	GO:0005634,nucleus; GO:0003700,DNA-binding transcription factor activity; GO:0000978,RNA polymerase II proximal promoter sequence-specific DNA binding; GO:0044212,transcription regulatory region DNA binding; GO:1904369,positive regulation of sclerenchyma cell differentiation; GO:0045893,positive regulation of transcription, DNA-templated; GO:1901141,regulation of lignin biosynthetic process; GO:0…	--	At4g39410	ref|XP_018478188.1|	WRK13_ARATH,RecName: Full=Probable WRKY transcription factor 13; AltName: Full=WRKY DNA-binding protein 13;	A0A0A7RE81_BRAOC,SubName: Full=WRKY85 protein {ECO:0000313|EMBL:AJA32895.1};	WRKY	TF	WRKY
RSG51368	0	12	1	25	50	68	3.37	0.00549817	0.0186151	up	RSG51368	Rs_scaf5339	2776	3331	-	556	protein_coding	GO:0005634,nucleus; GO:0003700,DNA-binding transcription factor activity; GO:0043565,sequence-specific DNA binding; GO:0009793,embryo development ending in seed dormancy; GO:0009555,pollen development; GO:0006351,transcription, DNA-templated	--	At2g34830	ref|XP_018439076.1|	WRK35_ARATH,RecName: Full=Probable WRKY transcription factor 35; AltName: Full=WRKY DNA-binding protein 35;	A0A078JV98_BRANA,SubName: Full=BnaAnng30430D protein {ECO:0000313|EMBL:CDY69417.1}; Flags: Fragment;	WRKY	TF	WRKY
RSG21236	29	33	87	205	294	228	2.272	1.45235e-05	0.000102861	up	RSG21236	Rs_scaf295	46511	49727	-	3217	protein_coding	--	--	--	--	--	--	WRKY	TF	WRKY
RSG28691	142	270	258	483	1728	525	2.028	0.000368526	0.00184893	up	RSG28691	Rs_scaf564	117008	119058	-	2051	protein_coding	--	--	--	--	--	--	WRKY	TF	WRKY
RSG43699	58	92	83	190	385	341	1.963	1.76623e-06	1.51406e-05	up	RSG43699	Rs_scaf1668	48550	50156	+	1607	protein_coding	--	--	--	--	--	--	WRKY	TF	WRKY
RSG33483	46	48	14	35	176	161	1.807	0.0167354	0.0468377	up	RSG33483	Rs_scaf787	13026	13947	-	922	protein_coding	GO:0005634,nucleus; GO:0003700,DNA-binding transcription factor activity; GO:0043565,sequence-specific DNA binding; GO:0006351,transcription, DNA-templated	--	At1g29280	ref|XP_018479188.1|	WRK65_ARATH,RecName: Full=Probable WRKY transcription factor 65; AltName: Full=WRKY DNA-binding protein 65;	A0A0D3CEG9_BRAOL,SubName: Full=Uncharacterized protein {ECO:0000313|EnsemblPlants:Bo5g058590.1};	WRKY	TF	WRKY
RSG31770	189	317	86	604	818	484	1.686	0.000934932	0.00414407	up	RSG31770	Rs_scaf683	29821	31244	-	1424	protein_coding	GO:0005634,nucleus; GO:0005516,calmodulin binding; GO:0003700,DNA-binding transcription factor activity; GO:0043565,sequence-specific DNA binding; GO:0042742,defense response to bacterium; GO:0010200,response to chitin; GO:0006351,transcription, DNA-templated	--	At2g24570	ref|XP_018477671.1|	WRK17_ARATH,RecName: Full=Probable WRKY transcription factor 17; AltName: Full=WRKY DNA-binding protein 17;	A0A1J3J563_NOCCA,SubName: Full=Putative WRKY transcription factor 17 {ECO:0000313|EMBL:JAU87429.1}; Flags: Fragment;	WRKY	TF	WRKY
RSG04330	66	85	273	465	464	431	1.678	0.00286858	0.0107953	up	RSG04330	Rs_scaf37	76197	78219	+	2023	protein_coding	GO:0005634,nucleus; GO:0003677,DNA binding; GO:0003700,DNA-binding transcription factor activity; GO:0046872,metal ion binding; GO:0043565,sequence-specific DNA binding; GO:0044212,transcription regulatory region DNA binding; GO:0006952,defense response; GO:1900425,negative regulation of defense response to bacterium; GO:1900150,regulation of defense response to fungus; GO:0009723,response to eth…	--	At1g13960	emb|CDY36419.1|	WRKY4_ARATH,RecName: Full=Probable WRKY transcription factor 4; AltName: Full=WRKY DNA-binding protein 4;	A0A078HG82_BRANA,SubName: Full=BnaC05g10200D protein {ECO:0000313|EMBL:CDY36419.1};	WRKY	TF	WRKY
RSG13165	186	157	216	511	458	480	1.374	6.72525e-08	7.35138e-07	up	RSG13165	Rs_scaf50	105055	106283	+	1229	protein_coding	GO:0005634,nucleus; GO:0005516,calmodulin binding; GO:0003700,DNA-binding transcription factor activity; GO:0043565,sequence-specific DNA binding; GO:0019760,glucosinolate metabolic process; GO:0006351,transcription, DNA-templated	--	At2g30590	ref|XP_018434233.1|	WRK21_ARATH,RecName: Full=Probable WRKY transcription factor 21; AltName: Full=WRKY DNA-binding protein 21;	E4MWZ2_EUTHA,SubName: Full=mRNA, clone: RTFL01-13-E12 {ECO:0000313|EMBL:BAJ34125.1};	WRKY	TF	WRKY
RSG43185	258	352	161	628	541	666	1.252	0.000565052	0.00267951	up	RSG43185	Rs_scaf955	10862	15751	+	4890	protein_coding	--	--	--	--	--	--	WRKY	TF	WRKY
RSG01473	12	6	2	23	60	98	3.25	0.000375556	0.0018776	up	RSG01473	Rs_scaf1	883782	884579	+	798	protein_coding	GO:0005634,nucleus; GO:0003677,DNA binding; GO:0046872,metal ion binding; GO:0042803,protein homodimerization activity; GO:0043565,sequence-specific DNA binding; GO:0044212,transcription regulatory region DNA binding; GO:0019760,glucosinolate metabolic process; GO:0006355,regulation of transcription, DNA-templated; GO:0006351,transcription, DNA-templated	--	At5g15210	ref|XP_018443190.1|	ZHD8_ARATH,RecName: Full=Zinc-finger homeodomain protein 8; Short=AtZHD8; AltName: Full=Homeobox protein 30; Short=AtHB-30; AltName: Full=Zinc finger homeodomain transcriptional factor ZFHD3;	A0A0D2ZSM4_BRAOL,SubName: Full=Uncharacterized protein {ECO:0000313|EnsemblPlants:Bo00958s050.1};	zf-HD	TF	zf-HD
